# Supplementary material for: Anomalous hydrogen evolution behavior in high-pH environment induced by locally generated hydronium ions
Source: Nat Commun. 2019 Oct 25;10:4876. doi: 10.1038/s41467-019-12773-7 (PMC6814866; doi:10.1038/s41467-019-12773-7)
Supplement: Supplementary file 2 — Source data [file 41467_2019_12773_MOESM2_ESM.xlsx]

## Sheet: Fig1a
	2 M KOH		1 M KOH		0.1 M KOH		0.01 M KOH		Buffer
E	i	E	i	E	i	E	i	E	i
0.52373	0.05786	0.60706	0.05527	0.55525	0.06986	1.19269	0.10019	0.43224	0.08231
0.52275	0.05633	0.60609	0.05455	0.55426	0.06875	1.19193	0.0984	0.43128	0.08066
0.52176	0.05557	0.6051	0.05432	0.55327	0.06802	1.19115	0.09673	0.4303	0.08004
0.52077	0.05496	0.6041	0.05424	0.55228	0.06744	1.19038	0.09501	0.42931	0.07983
0.51978	0.05437	0.6031	0.05407	0.55129	0.06695	1.18958	0.09351	0.42832	0.07934
0.51879	0.05386	0.60211	0.05392	0.55029	0.06661	1.18878	0.09198	0.42732	0.07926
0.51779	0.05347	0.60111	0.05382	0.5493	0.06612	1.18797	0.09054	0.42633	0.07882
0.5168	0.05312	0.60012	0.05367	0.5483	0.06579	1.18714	0.08925	0.42534	0.07852
0.5158	0.0528	0.59911	0.05378	0.54731	0.06547	1.18631	0.08799	0.42435	0.07821
0.51481	0.05233	0.59812	0.0537	0.54631	0.06519	1.18546	0.08688	0.42336	0.0779
0.51382	0.0519	0.59712	0.05352	0.54531	0.06495	1.1846	0.08579	0.42237	0.07764
0.51282	0.05147	0.59613	0.05343	0.54432	0.06469	1.18374	0.08474	0.42137	0.07751
0.51182	0.05131	0.59513	0.05328	0.54332	0.06447	1.18288	0.08373	0.42038	0.07725
0.51083	0.05104	0.59413	0.05327	0.54232	0.06411	1.18199	0.0829	0.41939	0.07681
0.50983	0.05073	0.59313	0.05321	0.54133	0.06392	1.18109	0.08213	0.41839	0.07677
0.50884	0.05051	0.59214	0.05316	0.54033	0.06386	1.18019	0.08141	0.41739	0.07664
0.50784	0.05029	0.59114	0.05314	0.53933	0.06373	1.17926	0.08085	0.4164	0.07633
0.50684	0.05008	0.59014	0.05308	0.53833	0.0636	1.17834	0.08023	0.4154	0.07629
0.50585	0.04982	0.58914	0.05306	0.53733	0.0635	1.17741	0.07972	0.41441	0.0762
0.50485	0.04971	0.58815	0.05286	0.53634	0.06333	1.17648	0.07917	0.41342	0.07585
0.50385	0.04945	0.58715	0.0528	0.53534	0.06304	1.17554	0.07873	0.41242	0.07568
0.50286	0.04924	0.58615	0.05287	0.53434	0.06304	1.1746	0.07829	0.41142	0.07563
0.50186	0.04904	0.58515	0.05285	0.53334	0.06294	1.17364	0.07795	0.41043	0.0755
0.50086	0.0489	0.58415	0.05279	0.53234	0.06287	1.17269	0.07764	0.40943	0.07541
0.49986	0.0488	0.58315	0.05287	0.53134	0.06278	1.17172	0.07738	0.40843	0.07524
0.49887	0.04855	0.58215	0.05274	0.53034	0.06276	1.17075	0.07717	0.40744	0.07511
0.49787	0.04841	0.58115	0.05267	0.52934	0.06267	1.16979	0.07686	0.40644	0.07489
0.49687	0.04831	0.58015	0.05282	0.52834	0.06267	1.16881	0.07668	0.40545	0.07467
0.49587	0.04818	0.57915	0.05266	0.52735	0.06252	1.16784	0.07646	0.40445	0.0745
0.49487	0.04802	0.57815	0.05267	0.52635	0.06249	1.16686	0.07637	0.40345	0.07445
0.49387	0.04798	0.57716	0.0526	0.52535	0.06247	1.16588	0.07618	0.40246	0.07428
0.49288	0.04794	0.57615	0.0527	0.52435	0.06243	1.1649	0.076	0.40146	0.0741
0.49188	0.04776	0.57516	0.05252	0.52335	0.06241	1.16393	0.07583	0.40046	0.0741
0.49088	0.04767	0.57416	0.05262	0.52235	0.06228	1.16295	0.07566	0.39946	0.0741
0.48988	0.04761	0.57316	0.05249	0.52135	0.06221	1.16196	0.07557	0.39847	0.07402
0.48888	0.04753	0.57216	0.05241	0.52035	0.06215	1.16098	0.07541	0.39747	0.07397
0.48788	0.04739	0.57116	0.05238	0.51935	0.06214	1.15998	0.07541	0.39647	0.0738
0.48688	0.04735	0.57016	0.05236	0.51835	0.0621	1.159	0.07527	0.39548	0.07362
0.48589	0.04718	0.56917	0.05234	0.51735	0.06202	1.15801	0.07519	0.39448	0.07345
0.48489	0.0471	0.56817	0.0523	0.51635	0.06215	1.15702	0.07514	0.39348	0.07341
0.48389	0.04712	0.56716	0.05236	0.51535	0.06206	1.15604	0.07501	0.39249	0.07314
0.48289	0.04706	0.56617	0.0523	0.51435	0.06198	1.15504	0.07495	0.3915	0.07293
0.48189	0.04694	0.56516	0.05251	0.51335	0.0619	1.15406	0.07485	0.3905	0.07293
0.48089	0.04688	0.56416	0.05236	0.51235	0.06201	1.15306	0.07482	0.38949	0.07297
0.47989	0.04676	0.56317	0.05232	0.51135	0.06192	1.15207	0.07476	0.3885	0.07284
0.47889	0.04671	0.56217	0.05224	0.51036	0.06179	1.15108	0.07469	0.3875	0.07275
0.47789	0.04665	0.56116	0.05244	0.50936	0.0618	1.15009	0.07457	0.3865	0.07262
0.4769	0.04655	0.56017	0.0523	0.50836	0.06167	1.1491	0.07451	0.38551	0.07253
0.4759	0.04651	0.55917	0.05224	0.50736	0.06171	1.1481	0.0745	0.38451	0.07236
0.4749	0.04645	0.55817	0.05224	0.50636	0.06171	1.14711	0.07442	0.38351	0.07231
0.4739	0.04635	0.55717	0.05225	0.50536	0.06167	1.14611	0.07442	0.38252	0.07223
0.4729	0.04631	0.55617	0.0523	0.50436	0.06157	1.14513	0.07432	0.38152	0.07214
0.4719	0.0461	0.55517	0.05221	0.50336	0.06153	1.14413	0.07432	0.38052	0.07201
0.47091	0.04584	0.55417	0.05217	0.50236	0.06152	1.14314	0.07423	0.37952	0.07197
0.46991	0.04571	0.55318	0.05206	0.50136	0.06149	1.14214	0.0742	0.37853	0.07175
0.46891	0.04565	0.55218	0.05205	0.50036	0.06141	1.14115	0.07415	0.37753	0.07179
0.46791	0.04559	0.55117	0.05213	0.49936	0.06159	1.14016	0.07408	0.37653	0.07179
0.46691	0.04557	0.55017	0.05207	0.49836	0.06152	1.13916	0.07405	0.37553	0.07162
0.46591	0.04541	0.54918	0.05186	0.49736	0.06141	1.13816	0.07404	0.37454	0.0714
0.46491	0.04535	0.54818	0.05198	0.49636	0.06142	1.13716	0.07405	0.37354	0.07131
0.46392	0.04531	0.54718	0.05203	0.49536	0.06142	1.13617	0.07402	0.37254	0.07118
0.46292	0.04522	0.54618	0.05201	0.49436	0.0613	1.13516	0.07405	0.37154	0.07122
0.46192	0.0452	0.54518	0.05191	0.49336	0.06144	1.13416	0.07404	0.37055	0.07114
0.46092	0.04506	0.54418	0.05202	0.49236	0.0614	1.13317	0.074	0.36955	0.071
0.45992	0.0452	0.54318	0.05187	0.49136	0.06131	1.13217	0.07398	0.36855	0.07083
0.45892	0.04506	0.54218	0.05195	0.49036	0.06136	1.13119	0.07386	0.36756	0.07074
0.45792	0.04496	0.54118	0.05202	0.48936	0.06145	1.13019	0.07386	0.36656	0.07074
0.45692	0.04494	0.54018	0.05195	0.48836	0.06141	1.1292	0.07377	0.36556	0.0707
0.45592	0.04488	0.53918	0.05192	0.48736	0.06145	1.1282	0.07379	0.36456	0.07057
0.45492	0.04482	0.53818	0.0519	0.48636	0.06144	1.1272	0.07377	0.36356	0.07052
0.45392	0.04478	0.53718	0.05183	0.48536	0.06126	1.1262	0.07375	0.36257	0.07035
0.45292	0.04471	0.53619	0.05175	0.48437	0.06114	1.1252	0.07377	0.36157	0.07026
0.45193	0.04465	0.53518	0.05182	0.48336	0.06117	1.12421	0.0737	0.36057	0.07013
0.45093	0.04461	0.53418	0.0518	0.48237	0.06111	1.12321	0.07373	0.35958	0.07004
0.44993	0.04457	0.53319	0.05178	0.48136	0.06118	1.12221	0.07369	0.35857	0.07009
0.44893	0.04453	0.53219	0.05178	0.48036	0.06119	1.12121	0.07367	0.35758	0.07004
0.44793	0.04445	0.53119	0.05165	0.47937	0.06108	1.12021	0.07367	0.35658	0.06987
0.44693	0.04441	0.53019	0.05167	0.47837	0.06096	1.11922	0.07364	0.35558	0.06983
0.44593	0.04439	0.52919	0.05175	0.47737	0.06098	1.11822	0.07366	0.35458	0.06969
0.44493	0.04433	0.52818	0.0518	0.47637	0.0611	1.11722	0.07362	0.35359	0.06961
0.44393	0.04431	0.52718	0.05191	0.47537	0.06112	1.11622	0.07362	0.35259	0.06943
0.44293	0.04418	0.52619	0.05178	0.47437	0.06114	1.11523	0.07356	0.35159	0.06943
0.44193	0.04406	0.52519	0.05167	0.47337	0.0611	1.11423	0.07352	0.35059	0.06943
0.44093	0.04404	0.52418	0.05188	0.47237	0.06108	1.11323	0.07358	0.3496	0.0693
0.43994	0.04398	0.52318	0.05186	0.47137	0.06098	1.11223	0.07356	0.3486	0.06913
0.43894	0.04394	0.52219	0.05178	0.47037	0.06096	1.11123	0.07355	0.3476	0.06904
0.43794	0.04388	0.52119	0.05163	0.46937	0.06088	1.11024	0.07348	0.3466	0.06913
0.43694	0.0438	0.52019	0.05154	0.46837	0.06084	1.10924	0.07346	0.3456	0.069
0.43594	0.04376	0.51919	0.05169	0.46737	0.06093	1.10824	0.07344	0.34461	0.06886
0.43494	0.04371	0.51819	0.05165	0.46637	0.06088	1.10725	0.07339	0.34361	0.06869
0.43394	0.04367	0.51719	0.05159	0.46537	0.06084	1.10625	0.07343	0.34261	0.0686
0.43294	0.04361	0.51619	0.05152	0.46437	0.06091	1.10525	0.07339	0.34161	0.06869
0.43194	0.04351	0.51519	0.05159	0.46337	0.06088	1.10424	0.07344	0.34062	0.06856
0.43094	0.04351	0.51419	0.05152	0.46237	0.06085	1.10326	0.07335	0.33962	0.0683
0.42994	0.04349	0.51319	0.05163	0.46137	0.06083	1.10225	0.07336	0.33863	0.06821
0.42894	0.04359	0.51219	0.05163	0.46037	0.06091	1.10126	0.07333	0.33763	0.06821
0.42794	0.04359	0.51119	0.05163	0.45937	0.06092	1.10026	0.07329	0.33663	0.06821
0.42694	0.04363	0.51019	0.05168	0.45837	0.06087	1.09927	0.07328	0.33563	0.06808
0.42594	0.04363	0.50919	0.0515	0.45737	0.06075	1.09828	0.0732	0.33463	0.06803
0.42494	0.04355	0.50819	0.05165	0.45637	0.06073	1.09728	0.0732	0.33363	0.06795
0.42394	0.04335	0.50719	0.05168	0.45537	0.06076	1.09628	0.07317	0.33264	0.06773
0.42295	0.04329	0.50619	0.05156	0.45437	0.06075	1.09528	0.07317	0.33164	0.06764
0.42195	0.04322	0.5052	0.05142	0.45337	0.06075	1.09427	0.07321	0.33064	0.06751
0.42095	0.04322	0.50419	0.05149	0.45237	0.06068	1.09328	0.07316	0.32964	0.06751
0.41995	0.04318	0.5032	0.05146	0.45137	0.06064	1.09228	0.07317	0.32865	0.06747
0.41895	0.04316	0.5022	0.05145	0.45037	0.06066	1.09128	0.07317	0.32765	0.06729
0.41795	0.04308	0.5012	0.05142	0.44937	0.06053	1.09028	0.07318	0.32665	0.06721
0.41695	0.04306	0.5002	0.05145	0.44837	0.06046	1.08928	0.0732	0.32566	0.06707
0.41595	0.04302	0.4992	0.05144	0.44737	0.06051	1.08828	0.07314	0.32466	0.06694
0.41495	0.04296	0.4982	0.05134	0.44637	0.06047	1.08728	0.07317	0.32366	0.06694
0.41395	0.04296	0.4972	0.05134	0.44537	0.06053	1.08629	0.0731	0.32266	0.06703
0.41295	0.04288	0.4962	0.05142	0.44437	0.06056	1.08529	0.07309	0.32166	0.0669
0.41195	0.04284	0.4952	0.0514	0.44337	0.06062	1.08429	0.0731	0.32066	0.06686
0.41095	0.04282	0.4942	0.05134	0.44237	0.06069	1.08329	0.07308	0.31967	0.06664
0.40995	0.04271	0.4932	0.0514	0.44137	0.06061	1.08229	0.0731	0.31868	0.06638
0.40895	0.04271	0.4922	0.0514	0.44037	0.06053	1.08129	0.07312	0.31767	0.06651
0.40796	0.04265	0.4912	0.05141	0.43937	0.06062	1.08029	0.0731	0.31667	0.06651
0.40696	0.04259	0.4902	0.05144	0.43837	0.0606	1.07929	0.0731	0.31568	0.06638
0.40596	0.04259	0.4892	0.05133	0.43737	0.06043	1.07829	0.07308	0.31468	0.06629
0.40496	0.04253	0.4882	0.05129	0.43637	0.06051	1.07729	0.07313	0.31368	0.0662
0.40396	0.04253	0.4872	0.05148	0.43537	0.06058	1.07629	0.07306	0.31268	0.06607
0.40296	0.04247	0.4862	0.0513	0.43437	0.06047	1.0753	0.07302	0.31169	0.06594
0.40196	0.04241	0.4852	0.05131	0.43337	0.06045	1.0743	0.07305	0.31069	0.06585
0.40096	0.04235	0.4842	0.05133	0.43237	0.06049	1.07331	0.07297	0.30969	0.06585
0.39996	0.04231	0.4832	0.05127	0.43137	0.06046	1.07231	0.07294	0.30869	0.06576
0.39896	0.04237	0.4822	0.05129	0.43037	0.06043	1.07131	0.07293	0.3077	0.06568
0.39796	0.04241	0.48121	0.05114	0.42938	0.06037	1.07031	0.07297	0.3067	0.06559
0.39696	0.04231	0.4802	0.05121	0.42838	0.06041	1.06931	0.07297	0.3057	0.0655
0.39596	0.04237	0.4792	0.05123	0.42738	0.06037	1.06831	0.07294	0.3047	0.06537
0.39496	0.04227	0.4782	0.05121	0.42638	0.06026	1.0673	0.07301	0.3037	0.06533
0.39396	0.04222	0.47721	0.05114	0.42538	0.06035	1.06631	0.07297	0.30271	0.0652
0.39296	0.04222	0.4762	0.05122	0.42438	0.06023	1.06531	0.07293	0.30171	0.06507
0.39196	0.04216	0.4752	0.05122	0.42338	0.06024	1.06431	0.07294	0.30071	0.06502
0.39096	0.04212	0.4742	0.05121	0.42238	0.06022	1.06332	0.07287	0.29971	0.06498
0.38996	0.04212	0.47321	0.05104	0.42138	0.06027	1.06231	0.07291	0.29872	0.06485
0.38896	0.04212	0.47221	0.05112	0.42038	0.06026	1.06131	0.07291	0.29772	0.06476
0.38796	0.04212	0.4712	0.05121	0.41938	0.06007	1.06031	0.07291	0.29672	0.06472
0.38696	0.04212	0.47021	0.05117	0.41838	0.06007	1.05931	0.07291	0.29572	0.06463
0.38596	0.04214	0.46921	0.05118	0.41738	0.06014	1.05832	0.07287	0.29473	0.06454
0.38496	0.04206	0.4682	0.05126	0.41638	0.06008	1.05732	0.07287	0.29373	0.06445
0.38396	0.04204	0.46721	0.05106	0.41538	0.06004	1.05633	0.07283	0.29273	0.06432
0.38296	0.0421	0.46621	0.0511	0.41438	0.05993	1.05533	0.07282	0.29173	0.06428
0.38196	0.04204	0.46521	0.05106	0.41338	0.05997	1.05432	0.07285	0.29073	0.06424
0.38097	0.042	0.46421	0.051	0.41238	0.06007	1.05333	0.07279	0.28974	0.06415
0.37997	0.04188	0.46321	0.05104	0.41138	0.05993	1.05233	0.0728	0.28874	0.06402
0.37897	0.04184	0.46221	0.05112	0.41038	0.06001	1.05133	0.0728	0.28775	0.06384
0.37797	0.04186	0.46121	0.05111	0.40938	0.06012	1.05033	0.0728	0.28675	0.06371
0.37697	0.04192	0.46021	0.0511	0.40838	0.06005	1.04933	0.07283	0.28575	0.06358
0.37597	0.04194	0.45921	0.05107	0.40738	0.06004	1.04833	0.07276	0.28475	0.06354
0.37497	0.04186	0.45821	0.0511	0.40638	0.05991	1.04733	0.07276	0.28375	0.06358
0.37397	0.04186	0.45721	0.05107	0.40538	0.05991	1.04634	0.07272	0.28276	0.06341
0.37297	0.0418	0.45621	0.05107	0.40438	0.05985	1.04534	0.07275	0.28176	0.06323
0.37197	0.04182	0.4552	0.05122	0.40338	0.05989	1.04434	0.07275	0.28076	0.06323
0.37097	0.04184	0.45421	0.05114	0.40238	0.05981	1.04334	0.07271	0.27976	0.06314
0.36997	0.0419	0.45321	0.05106	0.40138	0.05977	1.04234	0.07274	0.27877	0.06297
0.36897	0.042	0.45221	0.051	0.40038	0.05978	1.04134	0.07274	0.27777	0.06288
0.36797	0.04198	0.45121	0.05092	0.39938	0.05978	1.04033	0.07276	0.27678	0.06266
0.36697	0.04194	0.45022	0.05087	0.39838	0.05976	1.03933	0.07278	0.27578	0.06253
0.36597	0.04188	0.44922	0.05069	0.39738	0.05973	1.03833	0.07276	0.27478	0.06253
0.36497	0.0418	0.44821	0.05092	0.39638	0.0598	1.03734	0.07275	0.27378	0.06258
0.36397	0.04178	0.44721	0.05115	0.39538	0.05988	1.03634	0.07272	0.27278	0.06253
0.36297	0.04173	0.44621	0.05102	0.39438	0.05984	1.03534	0.07272	0.27178	0.06249
0.36197	0.04178	0.44521	0.051	0.39339	0.05969	1.03434	0.07272	0.27079	0.06223
0.36097	0.04192	0.44421	0.05106	0.39239	0.05954	1.03335	0.07267	0.26979	0.06214
0.35996	0.04218	0.44321	0.05102	0.39139	0.05963	1.03235	0.07266	0.26879	0.0621
0.35896	0.04222	0.44221	0.05093	0.39039	0.05969	1.03135	0.07263	0.2678	0.06197
0.35796	0.04222	0.44121	0.05098	0.38938	0.05974	1.03035	0.07262	0.2668	0.06179
0.35696	0.04212	0.44021	0.05095	0.38839	0.05969	1.02935	0.07262	0.2658	0.06175
0.35596	0.04212	0.43922	0.05085	0.38739	0.05965	1.02836	0.07256	0.26481	0.06157
0.35496	0.04206	0.43822	0.05076	0.38639	0.05967	1.02736	0.07259	0.26381	0.06144
0.35396	0.04204	0.43722	0.05089	0.38539	0.05958	1.02636	0.07255	0.26281	0.0614
0.35297	0.042	0.43622	0.05087	0.38439	0.05962	1.02537	0.07252	0.26182	0.06131
0.35197	0.04198	0.43522	0.05079	0.38339	0.05958	1.02436	0.07257	0.26082	0.06105
0.35097	0.04194	0.43422	0.05089	0.38239	0.05961	1.02336	0.07255	0.25982	0.06109
0.34997	0.04192	0.43322	0.05083	0.38139	0.05958	1.02237	0.07252	0.25883	0.06092
0.34897	0.04196	0.43222	0.05087	0.38039	0.05961	1.02137	0.07251	0.25783	0.06074
0.34797	0.04196	0.43122	0.05084	0.37939	0.05969	1.02038	0.07245	0.25683	0.06074
0.34697	0.04194	0.43022	0.0508	0.37839	0.05957	1.01937	0.07249	0.25584	0.06057
0.34597	0.0419	0.42922	0.05083	0.37739	0.05955	1.01837	0.07248	0.25484	0.06057
0.34497	0.04188	0.42822	0.05087	0.37639	0.05943	1.01737	0.07248	0.25384	0.06048
0.34397	0.04188	0.42722	0.05081	0.37539	0.05921	1.01638	0.07245	0.25284	0.06035
0.34297	0.0419	0.42622	0.0507	0.37439	0.05939	1.01538	0.07243	0.25184	0.06026
0.34197	0.0418	0.42522	0.05075	0.37339	0.05947	1.01438	0.07245	0.25085	0.06
0.34097	0.04176	0.42422	0.05076	0.37239	0.0594	1.01338	0.07241	0.24986	0.05983
0.33997	0.04176	0.42322	0.05068	0.37139	0.05932	1.01238	0.07241	0.24886	0.05974
0.33897	0.04171	0.42222	0.05073	0.37039	0.05938	1.01138	0.0724	0.24786	0.05978
0.33797	0.04169	0.42122	0.05077	0.36939	0.0594	1.01039	0.07237	0.24686	0.05974
0.33697	0.04171	0.42022	0.05083	0.36839	0.05931	1.00939	0.07236	0.24586	0.05956
0.33597	0.04169	0.41922	0.0508	0.36739	0.05931	1.00839	0.07233	0.24487	0.05943
0.33497	0.04167	0.41822	0.05066	0.36639	0.0594	1.00739	0.07234	0.24387	0.0593
0.33397	0.04163	0.41722	0.05076	0.36539	0.05925	1.00639	0.07236	0.24287	0.05917
0.33297	0.04155	0.41622	0.05084	0.36439	0.05921	1.00539	0.07237	0.24188	0.05904
0.33197	0.04157	0.41522	0.05079	0.36339	0.05924	1.00439	0.07236	0.24088	0.05895
0.33097	0.04151	0.41422	0.05084	0.36239	0.05927	1.00339	0.07236	0.23988	0.05882
0.32997	0.04149	0.41322	0.05069	0.36139	0.0594	1.0024	0.07229	0.23889	0.05865
0.32897	0.04157	0.41222	0.05068	0.36039	0.05934	1.0014	0.07229	0.23789	0.0586
0.32797	0.04147	0.41123	0.0506	0.35939	0.05912	1.0004	0.07224	0.23689	0.05843
0.32697	0.04145	0.41022	0.05069	0.35839	0.05912	0.99941	0.07217	0.2359	0.05834
0.32597	0.04145	0.40922	0.05064	0.35739	0.05923	0.99841	0.07221	0.2349	0.0583
0.32497	0.04151	0.40823	0.05058	0.35639	0.05919	0.99741	0.07217	0.2339	0.05812
0.32397	0.04147	0.40723	0.05061	0.35539	0.05916	0.99641	0.07217	0.23291	0.05782
0.32297	0.04145	0.40623	0.05056	0.35439	0.05907	0.99541	0.07217	0.23191	0.05773
0.32197	0.04139	0.40523	0.05056	0.35339	0.05907	0.99441	0.07218	0.23091	0.05769
0.32097	0.04135	0.40423	0.05054	0.35239	0.059	0.99342	0.07215	0.22991	0.05769
0.31997	0.04135	0.40323	0.05056	0.35139	0.05904	0.99242	0.0721	0.22892	0.05755
0.31898	0.04131	0.40223	0.05058	0.35039	0.05905	0.99142	0.07211	0.22792	0.05738
0.31798	0.04133	0.40123	0.05058	0.34939	0.05908	0.99042	0.07213	0.22693	0.05721
0.31698	0.04129	0.40024	0.05031	0.3484	0.05892	0.98943	0.07201	0.22593	0.05712
0.31598	0.04122	0.39923	0.05038	0.3474	0.0589	0.98843	0.07201	0.22493	0.05699
0.31498	0.04118	0.39823	0.05042	0.3464	0.05893	0.98743	0.07203	0.22394	0.05686
0.31398	0.04118	0.39723	0.05047	0.3454	0.05893	0.98644	0.07198	0.22294	0.05686
0.31298	0.04116	0.39623	0.05057	0.3444	0.05877	0.98543	0.07201	0.22194	0.05668
0.31198	0.04114	0.39523	0.05042	0.3434	0.05874	0.98444	0.07198	0.22095	0.05642
0.31098	0.04114	0.39423	0.05041	0.3424	0.05882	0.98344	0.07195	0.21995	0.05629
0.30998	0.04114	0.39323	0.05041	0.3414	0.05879	0.98244	0.07198	0.21896	0.05616
0.30898	0.04112	0.39224	0.0503	0.3404	0.05867	0.98144	0.07195	0.21796	0.05598
0.30798	0.04106	0.39124	0.05034	0.3394	0.05873	0.98044	0.07194	0.21697	0.05581
0.30698	0.041	0.39024	0.05034	0.3384	0.05871	0.97945	0.07191	0.21597	0.05568
0.30598	0.04114	0.38923	0.05046	0.3374	0.05867	0.97845	0.07188	0.21497	0.0555
0.30498	0.04124	0.38823	0.05045	0.3364	0.05854	0.97745	0.0719	0.21398	0.05537
0.30398	0.04116	0.38724	0.05034	0.3354	0.05851	0.97645	0.07187	0.21298	0.0552
0.30298	0.04112	0.38623	0.05035	0.3344	0.05854	0.97546	0.07183	0.21199	0.05511
0.30198	0.04118	0.38524	0.0503	0.3334	0.0585	0.97445	0.07187	0.21099	0.05498
0.30098	0.04108	0.38424	0.05023	0.3324	0.05847	0.97346	0.07183	0.20999	0.0548
0.29998	0.04102	0.38324	0.0502	0.3314	0.05846	0.97246	0.07183	0.209	0.05472
0.29898	0.04104	0.38224	0.05016	0.3304	0.05844	0.97145	0.07186	0.208	0.05459
0.29798	0.04104	0.38124	0.05027	0.3294	0.05839	0.97046	0.07182	0.207	0.05441
0.29698	0.04108	0.38024	0.0503	0.3284	0.05829	0.96946	0.07183	0.20601	0.05419
0.29598	0.04098	0.37923	0.05038	0.3274	0.05828	0.96846	0.0718	0.20501	0.05406
0.29498	0.041	0.37824	0.0503	0.3264	0.05831	0.96747	0.07176	0.20402	0.05389
0.29398	0.04096	0.37724	0.05007	0.3254	0.05827	0.96647	0.07178	0.20302	0.05371
0.29298	0.04092	0.37624	0.05011	0.3244	0.05831	0.96548	0.07169	0.20203	0.05349
0.29198	0.04096	0.37524	0.05011	0.32341	0.05818	0.96448	0.07167	0.20103	0.05332
0.29098	0.04088	0.37424	0.05009	0.32241	0.05814	0.96349	0.07163	0.20004	0.05319
0.28998	0.0409	0.37325	0.05005	0.32141	0.0581	0.96249	0.0716	0.19904	0.05306
0.28898	0.04092	0.37224	0.05015	0.32041	0.05802	0.96149	0.07163	0.19805	0.05288
0.28798	0.04094	0.37124	0.05015	0.31941	0.05795	0.96049	0.07159	0.19705	0.05271
0.28698	0.04092	0.37024	0.05007	0.31841	0.05791	0.95949	0.07156	0.19606	0.05258
0.28598	0.04094	0.36925	0.04995	0.31741	0.05786	0.95849	0.07157	0.19506	0.05236
0.28498	0.04092	0.36824	0.05007	0.31641	0.05779	0.9575	0.07149	0.19406	0.05223
0.28398	0.04092	0.36724	0.05012	0.31541	0.05783	0.95651	0.07148	0.19307	0.0521
0.28298	0.04078	0.36625	0.05005	0.31441	0.05779	0.9555	0.07153	0.19208	0.05183
0.28198	0.04078	0.36525	0.04993	0.31341	0.05771	0.9545	0.0715	0.19108	0.05175
0.28098	0.04076	0.36425	0.04996	0.31241	0.05768	0.95351	0.07146	0.19008	0.05157
0.27999	0.04067	0.36325	0.04995	0.31141	0.0576	0.95251	0.07146	0.18909	0.05122
0.27898	0.04073	0.36224	0.05007	0.31041	0.05764	0.95152	0.0714	0.18809	0.05114
0.27799	0.04067	0.36125	0.05001	0.30941	0.05756	0.95052	0.07137	0.1871	0.05105
0.27699	0.04063	0.36025	0.04984	0.30842	0.0574	0.94952	0.07134	0.1861	0.05083
0.27599	0.04067	0.35925	0.04978	0.30742	0.05733	0.94853	0.07131	0.18511	0.0507
0.27499	0.04065	0.35825	0.04995	0.30642	0.05725	0.94753	0.07131	0.18411	0.05052
0.27399	0.04061	0.35725	0.05001	0.30542	0.05724	0.94653	0.07126	0.18312	0.05031
0.27299	0.04059	0.35625	0.04993	0.30442	0.0572	0.94554	0.07123	0.18212	0.05009
0.27199	0.04055	0.35525	0.04982	0.30342	0.05715	0.94453	0.07127	0.18113	0.04991
0.27099	0.04051	0.35425	0.04986	0.30242	0.05715	0.94354	0.07122	0.18013	0.04974
0.26999	0.04043	0.35325	0.04985	0.30142	0.05709	0.94254	0.07125	0.17914	0.04961
0.26899	0.04037	0.35225	0.04986	0.30042	0.05702	0.94154	0.07125	0.17814	0.04943
0.26799	0.04039	0.35125	0.04997	0.29942	0.05703	0.94054	0.07125	0.17715	0.04926
0.26699	0.04031	0.35025	0.04982	0.29842	0.05701	0.93954	0.07125	0.17615	0.04908
0.26599	0.04033	0.34925	0.04982	0.29742	0.05691	0.93854	0.07121	0.17516	0.04891
0.26499	0.04035	0.34825	0.04984	0.29642	0.05682	0.93754	0.07119	0.17416	0.04865
0.26399	0.04022	0.34725	0.04984	0.29543	0.05667	0.93654	0.07122	0.17317	0.04847
0.26299	0.04022	0.34626	0.04974	0.29443	0.05673	0.93555	0.07117	0.17217	0.0483
0.26199	0.0401	0.34526	0.0497	0.29343	0.05672	0.93455	0.07112	0.17118	0.04803
0.26099	0.04012	0.34425	0.04982	0.29243	0.05673	0.93355	0.07115	0.17018	0.04786
0.25999	0.04018	0.34326	0.04976	0.29143	0.05673	0.93256	0.07108	0.16919	0.04769
0.25899	0.04022	0.34225	0.04985	0.29043	0.05661	0.93156	0.07106	0.16819	0.04751
0.25799	0.04014	0.34126	0.04976	0.28943	0.05659	0.93056	0.07104	0.1672	0.04729
0.25699	0.04018	0.34026	0.04976	0.28843	0.05654	0.92957	0.07099	0.16621	0.04707
0.25599	0.0401	0.33926	0.04974	0.28743	0.05646	0.92857	0.07102	0.16521	0.04686
0.25499	0.04008	0.33826	0.0497	0.28643	0.05653	0.92757	0.071	0.16422	0.04664
0.25399	0.04004	0.33726	0.04972	0.28543	0.05649	0.92657	0.07098	0.16322	0.04642
0.253	0.03996	0.33626	0.0497	0.28443	0.05649	0.92557	0.071	0.16223	0.04624
0.252	0.03994	0.33526	0.04963	0.28343	0.05646	0.92456	0.07103	0.16124	0.04603
0.251	0.03988	0.33426	0.04958	0.28243	0.05637	0.92357	0.07096	0.16024	0.04581
0.25	0.03988	0.33326	0.04965	0.28143	0.05627	0.92257	0.071	0.15925	0.04555
0.249	0.03984	0.33226	0.04966	0.28043	0.05625	0.92157	0.07096	0.15825	0.04537
0.248	0.03982	0.33127	0.04943	0.27943	0.05622	0.92058	0.07092	0.15726	0.04515
0.247	0.03978	0.33026	0.04953	0.27843	0.05612	0.91958	0.07093	0.15626	0.04498
0.246	0.0398	0.32926	0.04954	0.27743	0.05606	0.91858	0.07091	0.15527	0.04476
0.245	0.03967	0.32826	0.0495	0.27643	0.05607	0.91759	0.07083	0.15428	0.04445
0.244	0.03971	0.32727	0.04943	0.27543	0.05608	0.91659	0.07085	0.15328	0.04424
0.243	0.03971	0.32627	0.04944	0.27443	0.05607	0.9156	0.0708	0.15229	0.04397
0.242	0.03963	0.32527	0.04949	0.27343	0.05607	0.9146	0.07076	0.1513	0.04376
0.241	0.03955	0.32426	0.04958	0.27244	0.056	0.9136	0.07079	0.1503	0.04357
0.24	0.03951	0.32327	0.04947	0.27144	0.056	0.9126	0.07075	0.14931	0.04334
0.239	0.03947	0.32227	0.04946	0.27044	0.05602	0.9116	0.07075	0.14831	0.04315
0.238	0.03949	0.32127	0.04946	0.26944	0.05599	0.9106	0.07077	0.14732	0.04292
0.237	0.03941	0.32027	0.04946	0.26844	0.05602	0.9096	0.07073	0.14633	0.04261
0.236	0.03945	0.31927	0.04943	0.26744	0.05593	0.90861	0.0707	0.14533	0.04241
0.235	0.03941	0.31827	0.04939	0.26644	0.05587	0.90761	0.07072	0.14434	0.04214
0.23401	0.03935	0.31727	0.04938	0.26544	0.05581	0.90661	0.07065	0.14335	0.04192
0.233	0.03937	0.31628	0.04917	0.26444	0.05576	0.90562	0.07064	0.14235	0.04169
0.23201	0.03922	0.31527	0.04921	0.26344	0.05566	0.90462	0.07064	0.14136	0.04141
0.23101	0.03916	0.31427	0.04927	0.26244	0.05569	0.90363	0.07057	0.14037	0.04124
0.23001	0.03914	0.31327	0.04924	0.26144	0.05572	0.90262	0.07058	0.13937	0.04098
0.22901	0.03906	0.31227	0.04923	0.26044	0.05564	0.90163	0.07056	0.13838	0.04069
0.22801	0.03902	0.31127	0.04921	0.25944	0.05558	0.90063	0.07053	0.13739	0.04052
0.22701	0.03898	0.31028	0.04916	0.25844	0.05551	0.89963	0.07051	0.1364	0.0402
0.22601	0.03898	0.30928	0.04909	0.25744	0.05554	0.89863	0.0705	0.1354	0.03994
0.22501	0.03886	0.30828	0.04911	0.25644	0.05557	0.89764	0.07046	0.13441	0.03976
0.22401	0.03898	0.30728	0.04904	0.25544	0.05546	0.89664	0.07049	0.13342	0.03947
0.22301	0.039	0.30628	0.04907	0.25444	0.05538	0.89564	0.07045	0.13242	0.03919
0.22201	0.03902	0.30527	0.04924	0.25344	0.05538	0.89465	0.07039	0.13143	0.03896
0.22101	0.03896	0.30428	0.04907	0.25244	0.05543	0.89365	0.07039	0.13044	0.03871
0.22001	0.039	0.30328	0.04894	0.25144	0.05542	0.89265	0.07038	0.12944	0.03845
0.21901	0.03886	0.30229	0.04892	0.25044	0.05543	0.89165	0.07037	0.12845	0.03816
0.21801	0.03884	0.30129	0.04869	0.24944	0.05546	0.89065	0.07038	0.12746	0.03785
0.21701	0.03878	0.30029	0.04883	0.24844	0.05539	0.88966	0.07034	0.12647	0.03762
0.21601	0.03873	0.29929	0.04886	0.24744	0.05534	0.88866	0.07031	0.12547	0.03734
0.21501	0.03873	0.29829	0.04886	0.24645	0.05524	0.88766	0.07028	0.12448	0.0371
0.21402	0.03869	0.29728	0.04898	0.24545	0.0553	0.88667	0.07023	0.12349	0.03682
0.21302	0.03847	0.29629	0.0489	0.24445	0.05527	0.88567	0.07024	0.1225	0.0365
0.21202	0.03841	0.29529	0.04883	0.24345	0.05527	0.88467	0.07024	0.1215	0.03628
0.21102	0.03835	0.29429	0.04869	0.24245	0.05523	0.88368	0.07014	0.12051	0.036
0.21002	0.03835	0.29329	0.04871	0.24145	0.0552	0.88268	0.07015	0.11952	0.03572
0.20902	0.03831	0.2923	0.04858	0.24045	0.05501	0.88168	0.07018	0.11853	0.03545
0.20802	0.0382	0.2913	0.04856	0.23945	0.05505	0.88069	0.07012	0.11753	0.03515
0.20702	0.03818	0.2903	0.04844	0.23845	0.05526	0.87969	0.07011	0.11654	0.0349
0.20602	0.0382	0.28931	0.04828	0.23745	0.05524	0.87869	0.07012	0.11555	0.03456
0.20502	0.03814	0.28831	0.04828	0.23645	0.05526	0.8777	0.07004	0.11456	0.03431
0.20402	0.03816	0.28731	0.04831	0.23545	0.0553	0.8767	0.07003	0.11357	0.034
0.20302	0.0381	0.28631	0.04824	0.23445	0.05516	0.8757	0.07003	0.11257	0.03374
0.20202	0.03804	0.28531	0.04809	0.23345	0.05518	0.8747	0.06997	0.11158	0.03341
0.20103	0.038	0.28431	0.04813	0.23245	0.05523	0.87371	0.06996	0.11059	0.03314
0.20003	0.03798	0.28332	0.04805	0.23145	0.05519	0.87271	0.06995	0.1096	0.03283
0.19903	0.03792	0.28232	0.04801	0.23045	0.05518	0.87171	0.06992	0.10861	0.03255
0.19803	0.03784	0.28132	0.04793	0.22945	0.05514	0.87071	0.06991	0.10761	0.03224
0.19703	0.03776	0.28032	0.04794	0.22845	0.05507	0.86971	0.06991	0.10662	0.03194
0.19603	0.03778	0.27932	0.04793	0.22745	0.05514	0.86872	0.06986	0.10563	0.03166
0.19503	0.03776	0.27833	0.04774	0.22645	0.05522	0.86773	0.06981	0.10464	0.0313
0.19403	0.03765	0.27733	0.04778	0.22545	0.05519	0.86673	0.0698	0.10365	0.03101
0.19303	0.03757	0.27633	0.04764	0.22445	0.05518	0.86573	0.06978	0.10266	0.03071
0.19203	0.03747	0.27534	0.04747	0.22345	0.05514	0.86473	0.0698	0.10167	0.03037
0.19103	0.03749	0.27433	0.04753	0.22245	0.05509	0.86373	0.06977	0.10067	0.03009
0.19003	0.03745	0.27333	0.04755	0.22145	0.05504	0.86274	0.06974	0.09968	0.02976
0.18903	0.03739	0.27234	0.04745	0.22045	0.05507	0.86173	0.06976	0.09869	0.02941
0.18804	0.03737	0.27134	0.04733	0.21945	0.05514	0.86073	0.06976	0.0977	0.02909
0.18703	0.03739	0.27035	0.0472	0.21845	0.05505	0.85974	0.06973	0.09671	0.02879
0.18604	0.03729	0.26934	0.04724	0.21745	0.05493	0.85874	0.06974	0.09572	0.02845
0.18504	0.03729	0.26835	0.04706	0.21645	0.05496	0.85774	0.06973	0.09473	0.02812
0.18404	0.03716	0.26735	0.04702	0.21545	0.05497	0.85674	0.06969	0.09374	0.02778
0.18304	0.03716	0.26635	0.04699	0.21445	0.05495	0.85575	0.06966	0.09274	0.02748
0.18204	0.03706	0.26535	0.04694	0.21345	0.05501	0.85475	0.06963	0.09176	0.02711
0.18104	0.03704	0.26435	0.04696	0.21245	0.05488	0.85375	0.06962	0.09076	0.02676
0.18004	0.0372	0.26335	0.04699	0.21145	0.05484	0.85275	0.06962	0.08977	0.02645
0.17904	0.03706	0.26236	0.04678	0.21045	0.05485	0.85176	0.06958	0.08878	0.02606
0.17804	0.03702	0.26136	0.04667	0.20945	0.05484	0.85076	0.06954	0.08779	0.02573
0.17704	0.03698	0.26036	0.04673	0.20845	0.05476	0.84976	0.06955	0.0868	0.02541
0.17604	0.0369	0.25936	0.04671	0.20745	0.05465	0.84876	0.06954	0.08581	0.02503
0.17504	0.0369	0.25837	0.04664	0.20645	0.05465	0.84777	0.06949	0.08482	0.02471
0.17404	0.03684	0.25737	0.0466	0.20545	0.05467	0.84677	0.0695	0.08383	0.02434
0.17304	0.03673	0.25637	0.0465	0.20445	0.05465	0.84577	0.06946	0.08284	0.024
0.17205	0.03669	0.25537	0.04648	0.20346	0.05455	0.84478	0.0694	0.08185	0.02362
0.17105	0.03661	0.25437	0.0464	0.20246	0.0545	0.84378	0.06942	0.08086	0.0233
0.17005	0.03659	0.25338	0.04636	0.20146	0.05455	0.84278	0.06939	0.07987	0.02292
0.16905	0.03659	0.25238	0.04626	0.20046	0.05455	0.84179	0.06935	0.07888	0.02255
0.16805	0.03643	0.25138	0.04618	0.19946	0.05451	0.84079	0.06935	0.07789	0.02216
0.16705	0.03637	0.25038	0.04611	0.19846	0.05442	0.83979	0.06931	0.0769	0.02181
0.16605	0.03631	0.24938	0.04618	0.19746	0.05444	0.8388	0.06928	0.07591	0.02143
0.16505	0.03624	0.24838	0.04611	0.19646	0.05439	0.83779	0.0693	0.07492	0.02103
0.16405	0.0362	0.24739	0.04602	0.19546	0.05432	0.8368	0.06928	0.07393	0.02071
0.16305	0.0361	0.24639	0.04589	0.19446	0.05428	0.8358	0.06924	0.07294	0.02034
0.16205	0.03608	0.24539	0.04585	0.19346	0.05427	0.8348	0.06924	0.07195	0.01994
0.16106	0.03602	0.24439	0.04587	0.19246	0.05423	0.83381	0.0692	0.07096	0.01956
0.16006	0.03592	0.24339	0.0458	0.19146	0.05413	0.83281	0.06919	0.06997	0.01917
0.15906	0.03594	0.24239	0.04579	0.19046	0.05417	0.83181	0.06921	0.06898	0.01883
0.15806	0.03588	0.2414	0.0457	0.18946	0.05434	0.83081	0.06917	0.06799	0.01842
0.15706	0.03594	0.2404	0.04562	0.18846	0.05417	0.82982	0.06913	0.067	0.01803
0.15606	0.03602	0.2394	0.04566	0.18746	0.05396	0.82882	0.06913	0.06602	0.01764
0.15506	0.03592	0.2384	0.04562	0.18646	0.05392	0.82782	0.06911	0.06503	0.01724
0.15406	0.03586	0.2374	0.0456	0.18546	0.05389	0.82682	0.06908	0.06404	0.01684
0.15306	0.03578	0.23641	0.04546	0.18447	0.05378	0.82582	0.06909	0.06305	0.01644
0.15206	0.03561	0.23541	0.04545	0.18347	0.05369	0.82483	0.06902	0.06206	0.01604
0.15106	0.03565	0.2344	0.04558	0.18247	0.05366	0.82383	0.069	0.06107	0.01569
0.15006	0.03553	0.23341	0.04547	0.18147	0.05367	0.82283	0.069	0.06008	0.01528
0.14907	0.03535	0.23241	0.04541	0.18047	0.05364	0.82184	0.06897	0.05909	0.01484
0.14807	0.03535	0.23141	0.04535	0.17947	0.0536	0.82084	0.06894	0.0581	0.01448
0.14707	0.03518	0.23041	0.04531	0.17847	0.05328	0.81984	0.06893	0.05711	0.01403
0.14607	0.03514	0.22941	0.04531	0.17747	0.05337	0.81885	0.06892	0.05612	0.01365
0.14507	0.03506	0.22841	0.04524	0.17647	0.05341	0.81785	0.06888	0.05514	0.01324
0.14407	0.03496	0.22741	0.04533	0.17547	0.05332	0.81685	0.06889	0.05415	0.0128
0.14307	0.03494	0.22641	0.04535	0.17447	0.05331	0.81585	0.06888	0.05316	0.01242
0.14207	0.0348	0.22541	0.04528	0.17347	0.05322	0.81485	0.06885	0.05217	0.01199
0.14108	0.03471	0.22441	0.0453	0.17247	0.05316	0.81385	0.06886	0.05118	0.01155
0.14007	0.03473	0.22341	0.04535	0.17147	0.05312	0.81286	0.06881	0.05019	0.01117
0.13908	0.03461	0.22241	0.04531	0.17048	0.05306	0.81186	0.06878	0.0492	0.01074
0.13808	0.03453	0.22141	0.04524	0.16948	0.05295	0.81086	0.06879	0.04822	0.01031
0.13708	0.03447	0.22041	0.04524	0.16848	0.05297	0.80987	0.06877	0.04723	0.00992
0.13608	0.03435	0.21941	0.04524	0.16748	0.05275	0.80887	0.0687	0.04624	0.00947
0.13508	0.03439	0.21841	0.04533	0.16648	0.05274	0.80787	0.06873	0.04525	0.00909
0.13408	0.03427	0.21741	0.0453	0.16548	0.05278	0.80687	0.06871	0.04426	0.00862
0.13308	0.03414	0.21641	0.04522	0.16448	0.05263	0.80588	0.06866	0.04327	0.00822
0.13208	0.03408	0.21541	0.04528	0.16348	0.05257	0.80488	0.06867	0.04229	0.00778
0.13109	0.03398	0.21441	0.04543	0.16248	0.05241	0.80388	0.06866	0.0413	0.00736
0.13009	0.03392	0.21341	0.04545	0.16149	0.05236	0.80289	0.0686	0.04031	0.00694
0.12909	0.03386	0.21241	0.04545	0.16049	0.05224	0.80188	0.06866	0.03932	0.00652
0.12809	0.03376	0.21141	0.04535	0.15949	0.05222	0.80088	0.06863	0.03833	0.00609
0.12709	0.03365	0.21041	0.04539	0.15849	0.05214	0.79989	0.06859	0.03734	0.00565
0.12609	0.03359	0.20941	0.04535	0.15749	0.05202	0.79889	0.06859	0.03636	0.00525
0.12509	0.03351	0.20841	0.04546	0.15649	0.05195	0.79789	0.0686	0.03537	0.00479
0.12409	0.03347	0.2074	0.04557	0.15549	0.05186	0.79689	0.06855	0.03438	0.00439
0.1231	0.03339	0.20641	0.04547	0.15449	0.05169	0.7959	0.06854	0.03339	0.00394
0.1221	0.03335	0.20541	0.04543	0.1535	0.05161	0.79489	0.06855	0.0324	0.00355
0.1211	0.03327	0.2044	0.04551	0.1525	0.05152	0.7939	0.06847	0.03142	0.00308
0.1201	0.0331	0.2034	0.04554	0.1515	0.05144	0.7929	0.06847	0.03043	0.00264
0.1191	0.03312	0.2024	0.04553	0.1505	0.05161	0.7919	0.06848	0.02944	0.00225
0.1181	0.033	0.2014	0.04558	0.1495	0.05152	0.79091	0.06841	0.02845	0.00182
0.1171	0.0329	0.20041	0.04547	0.1485	0.05138	0.78991	0.06841	0.02746	0.00139
0.1161	0.03284	0.1994	0.04554	0.1475	0.05129	0.78891	0.06841	0.02647	0.000956769
0.11511	0.03273	0.1984	0.0456	0.1465	0.05114	0.78792	0.06837	0.02549	0.000500873
0.11411	0.03269	0.1974	0.04561	0.1455	0.05104	0.78692	0.06836	0.0245	0.000111747
0.11311	0.03259	0.1964	0.04562	0.1445	0.05096	0.78592	0.06836	0.02351	-0.000325983
0.11211	0.03245	0.1954	0.04564	0.14351	0.05084	0.78492	0.06833	0.02252	-0.000765939
0.11111	0.03243	0.1944	0.04569	0.14251	0.05072	0.78393	0.06831	0.02153	-0.00116
0.11011	0.03239	0.1934	0.04564	0.14151	0.05065	0.78293	0.06829	0.02054	-0.00159
0.10911	0.03224	0.1924	0.04561	0.14051	0.05058	0.78193	0.06827	0.01955	-0.002
0.10811	0.0322	0.1914	0.04558	0.13951	0.05047	0.78094	0.06824	0.01857	-0.00243
0.10711	0.03216	0.1904	0.04572	0.13851	0.05041	0.77994	0.06822	0.01758	-0.00285
0.10611	0.03212	0.1894	0.0457	0.13751	0.05039	0.77894	0.06821	0.01659	-0.00326
0.10511	0.03214	0.1884	0.04557	0.13651	0.05027	0.77794	0.06818	0.0156	-0.00367
0.10412	0.03208	0.1874	0.04565	0.13552	0.05015	0.77694	0.06817	0.01461	-0.00413
0.10312	0.03188	0.1864	0.04572	0.13452	0.05	0.77594	0.06818	0.01362	-0.0045
0.10212	0.03188	0.1854	0.04562	0.13352	0.04978	0.77495	0.06812	0.01264	-0.00493
0.10112	0.03184	0.1844	0.04572	0.13252	0.04976	0.77395	0.06812	0.01165	-0.00535
0.10012	0.03173	0.1834	0.04569	0.13152	0.04965	0.77295	0.06814	0.01066	-0.00575
0.09912	0.03163	0.1824	0.04564	0.13052	0.04947	0.77196	0.06809	0.00967	-0.00617
0.09812	0.03167	0.1814	0.04565	0.12953	0.04938	0.77096	0.06806	0.00868	-0.00659
0.09712	0.03169	0.1804	0.04561	0.12853	0.04927	0.76996	0.06809	0.00769	-0.00694
0.09612	0.03155	0.1794	0.0455	0.12753	0.04916	0.76896	0.06806	0.0067	-0.00741
0.09512	0.03155	0.1784	0.04562	0.12653	0.04897	0.76796	0.06802	0.00571	-0.00778
0.09412	0.03153	0.1774	0.04551	0.12553	0.04883	0.76696	0.06802	0.00473	-0.0082
0.09312	0.03151	0.17641	0.04547	0.12453	0.04877	0.76596	0.06804	0.00374	-0.00862
0.09212	0.03151	0.17541	0.04543	0.12354	0.0487	0.76497	0.06794	0.00275	-0.009
0.09113	0.03141	0.17441	0.04549	0.12254	0.04862	0.76398	0.06793	0.00176	-0.00943
0.09013	0.03141	0.17341	0.04546	0.12154	0.04848	0.76297	0.06795	0.00076868	-0.00978
0.08913	0.03135	0.17241	0.04545	0.12054	0.04836	0.76198	0.0679	-0.00021956	-0.01021
0.08813	0.03127	0.17141	0.04542	0.11954	0.04824	0.76098	0.06789	-0.00121	-0.01062
0.08713	0.03124	0.1704	0.0455	0.11854	0.0481	0.75998	0.06791	-0.0022	-0.01099
0.08613	0.03118	0.16941	0.04545	0.11755	0.04794	0.75899	0.06786	-0.00319	-0.01139
0.08513	0.03114	0.16841	0.04543	0.11655	0.04786	0.75799	0.06783	-0.00418	-0.0118
0.08413	0.03124	0.16741	0.0453	0.11555	0.04778	0.75699	0.06785	-0.00517	-0.01216
0.08313	0.03127	0.16641	0.04528	0.11455	0.04759	0.75599	0.06786	-0.00616	-0.01255
0.08213	0.03122	0.16541	0.04546	0.11355	0.04738	0.75499	0.06783	-0.00714	-0.01297
0.08113	0.0312	0.1644	0.04557	0.11255	0.04725	0.75399	0.0678	-0.00813	-0.01333
0.08013	0.03112	0.16341	0.04527	0.11156	0.04718	0.75299	0.0678	-0.00912	-0.01372
0.07913	0.03116	0.16242	0.04518	0.11056	0.04694	0.752	0.06774	-0.01011	-0.01407
0.07813	0.03112	0.16141	0.04524	0.10956	0.04678	0.751	0.06774	-0.0111	-0.01452
0.07713	0.03106	0.16042	0.04512	0.10856	0.0466	0.75	0.06776	-0.01209	-0.01489
0.07613	0.03106	0.15942	0.04515	0.10757	0.0464	0.749	0.06775	-0.01308	-0.01524
0.07513	0.03104	0.15842	0.04512	0.10657	0.04629	0.74801	0.06771	-0.01407	-0.01563
0.07413	0.031	0.15742	0.04503	0.10557	0.04618	0.747	0.06772	-0.01506	-0.016
0.07313	0.03096	0.15642	0.04493	0.10457	0.04603	0.74601	0.06771	-0.01605	-0.01642
0.07213	0.0311	0.15542	0.04507	0.10357	0.04591	0.74501	0.06766	-0.01704	-0.01679
0.07113	0.0311	0.15442	0.04493	0.10257	0.04579	0.74401	0.06767	-0.01803	-0.01712
0.07013	0.03104	0.15342	0.04496	0.10158	0.04568	0.74301	0.06766	-0.01902	-0.01753
0.06913	0.03088	0.15243	0.04486	0.10058	0.04556	0.74202	0.06757	-0.02001	-0.01791
0.06813	0.03092	0.15143	0.04486	0.09958	0.04538	0.74102	0.06757	-0.021	-0.01827
0.06713	0.03086	0.15043	0.04481	0.09858	0.04518	0.74003	0.06756	-0.02199	-0.01864
0.06613	0.03088	0.14943	0.04474	0.09759	0.04501	0.73903	0.06753	-0.02298	-0.01899
0.06513	0.03086	0.14843	0.04466	0.09659	0.04489	0.73804	0.06748	-0.02397	-0.0194
0.06413	0.0308	0.14744	0.04461	0.09559	0.04472	0.73704	0.06744	-0.02496	-0.01977
0.06313	0.03088	0.14644	0.04459	0.09459	0.04451	0.73604	0.06744	-0.02595	-0.02012
0.06213	0.03082	0.14543	0.04466	0.0936	0.0443	0.73505	0.0674	-0.02694	-0.02049
0.06114	0.03076	0.14444	0.04457	0.0926	0.04413	0.73405	0.06737	-0.02793	-0.0209
0.06013	0.03082	0.14344	0.0445	0.0916	0.04398	0.73305	0.0674	-0.02892	-0.02126
0.05914	0.03076	0.14244	0.04444	0.0906	0.04381	0.73205	0.06736	-0.02991	-0.02164
0.05814	0.03073	0.14145	0.04432	0.0896	0.04362	0.73106	0.0673	-0.0309	-0.02199
0.05714	0.03073	0.14045	0.04417	0.08861	0.04344	0.73006	0.0673	-0.03189	-0.02236
0.05614	0.03069	0.13945	0.04419	0.08761	0.04329	0.72906	0.06729	-0.03287	-0.02275
0.05514	0.03067	0.13845	0.04419	0.08661	0.04316	0.72807	0.06725	-0.03386	-0.02312
0.05414	0.03067	0.13746	0.04405	0.08561	0.04294	0.72707	0.06721	-0.03486	-0.02346
0.05314	0.03063	0.13646	0.04398	0.08462	0.04282	0.72607	0.0672	-0.03584	-0.02387
0.05214	0.03063	0.13546	0.04393	0.08362	0.04263	0.72507	0.06721	-0.03683	-0.02426
0.05114	0.03051	0.13446	0.04401	0.08262	0.04241	0.72408	0.06718	-0.03782	-0.02461
0.05014	0.03049	0.13346	0.04382	0.08162	0.0422	0.72308	0.06715	-0.03881	-0.02502
0.04914	0.03047	0.13247	0.04377	0.08063	0.04209	0.72208	0.06713	-0.0398	-0.02534
0.04814	0.03039	0.13147	0.04369	0.07963	0.0419	0.72109	0.06709	-0.04079	-0.02577
0.04714	0.03039	0.13047	0.04366	0.07863	0.04165	0.72009	0.06705	-0.04178	-0.02611
0.04614	0.03041	0.12947	0.04366	0.07763	0.04142	0.7191	0.06703	-0.04277	-0.02649
0.04514	0.03031	0.12848	0.04348	0.07664	0.04119	0.7181	0.06702	-0.04376	-0.02686
0.04414	0.03029	0.12747	0.04354	0.07564	0.04102	0.7171	0.06696	-0.04475	-0.02727
0.04314	0.03022	0.12648	0.04343	0.07464	0.04084	0.71611	0.06695	-0.04574	-0.02764
0.04214	0.03016	0.12548	0.04333	0.07365	0.04064	0.7151	0.06696	-0.04673	-0.02804
0.04114	0.03018	0.12448	0.04324	0.07265	0.04041	0.71411	0.06692	-0.04772	-0.0284
0.04014	0.03016	0.12349	0.04314	0.07165	0.0402	0.71312	0.06688	-0.04871	-0.02883
0.03914	0.03012	0.12249	0.04318	0.07065	0.04003	0.71212	0.06687	-0.0497	-0.02919
0.03814	0.03012	0.12149	0.04306	0.06966	0.03985	0.71112	0.06683	-0.05069	-0.02959
0.03715	0.03002	0.12049	0.04297	0.06866	0.03965	0.71013	0.06676	-0.05168	-0.02999
0.03614	0.0301	0.1195	0.04287	0.06766	0.03943	0.70913	0.06676	-0.05267	-0.03038
0.03515	0.03	0.1185	0.04279	0.06667	0.03915	0.70813	0.06675	-0.05365	-0.03077
0.03415	0.02994	0.1175	0.04274	0.06567	0.03889	0.70714	0.06668	-0.05464	-0.03115
0.03315	0.02988	0.11651	0.0426	0.06467	0.03866	0.70615	0.06665	-0.05563	-0.03158
0.03215	0.0298	0.11551	0.04257	0.06368	0.03843	0.70515	0.06665	-0.05662	-0.03197
0.03115	0.0298	0.11451	0.04253	0.06268	0.03824	0.70415	0.06663	-0.05761	-0.03237
0.03015	0.02973	0.11351	0.04244	0.06168	0.03798	0.70316	0.06657	-0.0586	-0.03276
0.02915	0.02965	0.11252	0.04236	0.06069	0.03767	0.70216	0.06657	-0.05959	-0.03321
0.02815	0.02969	0.11152	0.04225	0.05969	0.03743	0.70116	0.06656	-0.06058	-0.03356
0.02715	0.02953	0.11052	0.04214	0.05869	0.03714	0.70017	0.06648	-0.06156	-0.03404
0.02616	0.02941	0.10952	0.0421	0.0577	0.03686	0.69918	0.06642	-0.06255	-0.03443
0.02516	0.02937	0.10853	0.04206	0.0567	0.03653	0.69818	0.06641	-0.06354	-0.03485
0.02416	0.02927	0.10753	0.04194	0.05571	0.03625	0.69718	0.06638	-0.06453	-0.03528
0.02316	0.02927	0.10653	0.04195	0.05471	0.03596	0.69619	0.06633	-0.06552	-0.03566
0.02216	0.02916	0.10554	0.04179	0.05371	0.03562	0.69519	0.06631	-0.06651	-0.03613
0.02116	0.02908	0.10454	0.04165	0.05272	0.03531	0.69419	0.06631	-0.06749	-0.03658
0.02016	0.02904	0.10354	0.04154	0.05172	0.03497	0.6932	0.06623	-0.06848	-0.03697
0.01916	0.02896	0.10254	0.04156	0.05073	0.03463	0.69221	0.06621	-0.06947	-0.03745
0.01816	0.0289	0.10154	0.04152	0.04973	0.03427	0.69121	0.06621	-0.07046	-0.03787
0.01716	0.02882	0.10055	0.04142	0.04874	0.03393	0.69021	0.06615	-0.07145	-0.03829
0.01617	0.02871	0.09955	0.04123	0.04774	0.03355	0.68922	0.06608	-0.07243	-0.0388
0.01517	0.02871	0.09856	0.04119	0.04675	0.03321	0.68822	0.06607	-0.07342	-0.03924
0.01417	0.02863	0.09756	0.04108	0.04575	0.03278	0.68723	0.06606	-0.07441	-0.03967
0.01317	0.02855	0.09656	0.041	0.04476	0.03237	0.68623	0.066	-0.0754	-0.04021
0.01217	0.02855	0.09557	0.04091	0.04376	0.03199	0.68524	0.06591	-0.07638	-0.04062
0.01117	0.02843	0.09457	0.04069	0.04277	0.03156	0.68425	0.06589	-0.07737	-0.04113
0.01017	0.02837	0.09357	0.04066	0.04178	0.03112	0.68325	0.06587	-0.07836	-0.04159
0.00917	0.02829	0.09258	0.04064	0.04078	0.03065	0.68226	0.0658	-0.07934	-0.04207
0.00817	0.02816	0.09158	0.04039	0.03979	0.03022	0.68126	0.06577	-0.08033	-0.04258
0.00718	0.0281	0.09059	0.04026	0.03879	0.02973	0.68026	0.06576	-0.08132	-0.04304
0.00618	0.02802	0.08959	0.04022	0.0378	0.02923	0.67927	0.0657	-0.0823	-0.04356
0.00518	0.02796	0.0886	0.04004	0.03681	0.02873	0.67828	0.06565	-0.08329	-0.04406
0.00418	0.02794	0.0876	0.04	0.03582	0.02818	0.67728	0.06564	-0.08428	-0.04454
0.00318	0.02786	0.0866	0.03986	0.03482	0.02763	0.67628	0.06561	-0.08526	-0.04507
0.00218	0.02771	0.08561	0.03978	0.03383	0.0271	0.6753	0.06553	-0.08625	-0.04559
0.00118	0.02771	0.08461	0.03972	0.03284	0.02654	0.6743	0.06549	-0.08723	-0.04611
0.000183216	0.02757	0.08361	0.03967	0.03185	0.02598	0.6733	0.06547	-0.08822	-0.04664
-0.000816475	0.02755	0.08261	0.03957	0.03085	0.02535	0.67231	0.06543	-0.0892	-0.04716
-0.00181	0.02743	0.08162	0.03942	0.02986	0.02474	0.67132	0.06538	-0.09019	-0.04769
-0.00281	0.02733	0.08062	0.03924	0.02887	0.02413	0.67032	0.06537	-0.09117	-0.04825
-0.00381	0.02727	0.07963	0.03912	0.02788	0.02347	0.66932	0.06531	-0.09216	-0.04878
-0.00481	0.0272	0.07863	0.039	0.02689	0.0228	0.66833	0.06524	-0.09314	-0.04939
-0.00581	0.0271	0.07764	0.03889	0.0259	0.02214	0.66734	0.06522	-0.09413	-0.04991
-0.00681	0.02698	0.07664	0.03877	0.02491	0.02145	0.66634	0.0652	-0.09511	-0.05044
-0.00781	0.02686	0.07565	0.03862	0.02392	0.02072	0.66535	0.06514	-0.0961	-0.05105
-0.00881	0.0268	0.07465	0.03856	0.02293	0.02	0.66435	0.06509	-0.09708	-0.05157
-0.0098	0.02673	0.07365	0.03843	0.02194	0.01924	0.66336	0.06507	-0.09807	-0.05218
-0.0108	0.02659	0.07266	0.03831	0.02095	0.01847	0.66236	0.06501	-0.09905	-0.05284
-0.0118	0.02655	0.07166	0.03813	0.01996	0.01768	0.66138	0.06492	-0.10003	-0.05341
-0.0128	0.02639	0.07066	0.0381	0.01897	0.01687	0.66038	0.06491	-0.10102	-0.05402
-0.0138	0.02633	0.06967	0.03795	0.01798	0.01606	0.65938	0.06488	-0.102	-0.05463
-0.0148	0.02629	0.06868	0.03775	0.01699	0.0152	0.65839	0.06482	-0.10298	-0.05524
-0.01579	0.02612	0.06768	0.03763	0.016	0.01435	0.6574	0.06474	-0.10397	-0.05585
-0.01679	0.02602	0.06668	0.03756	0.01502	0.01347	0.65641	0.0647	-0.10495	-0.05651
-0.01779	0.02594	0.06569	0.03744	0.01403	0.01258	0.65541	0.06467	-0.10593	-0.05716
-0.01879	0.0258	0.06469	0.03732	0.01304	0.01166	0.65442	0.06461	-0.10691	-0.05782
-0.01979	0.02576	0.06369	0.03725	0.01205	0.01073	0.65343	0.06454	-0.10789	-0.05847
-0.02079	0.02561	0.0627	0.03695	0.01107	0.00979	0.65243	0.06449	-0.10888	-0.05913
-0.02179	0.02555	0.06171	0.03692	0.01008	0.00883	0.65144	0.06447	-0.10986	-0.05978
-0.02278	0.02545	0.06071	0.03683	0.00909	0.00784	0.65045	0.06438	-0.11084	-0.06048
-0.02378	0.02535	0.05972	0.0366	0.00811	0.00685	0.64945	0.06434	-0.11182	-0.06118
-0.02478	0.02522	0.05872	0.03642	0.00712	0.00583	0.64845	0.06434	-0.1128	-0.06183
-0.02578	0.02512	0.05773	0.03631	0.00613	0.0048	0.64746	0.06427	-0.11378	-0.06253
-0.02678	0.02504	0.05673	0.03617	0.00515	0.00375	0.64648	0.06417	-0.11476	-0.06328
-0.02778	0.02494	0.05574	0.03599	0.00416	0.00268	0.64548	0.06412	-0.11574	-0.06397
-0.02877	0.02476	0.05474	0.03583	0.00318	0.0016	0.64449	0.06409	-0.11672	-0.06476
-0.02977	0.02467	0.05375	0.03562	0.00219	0.000505962	0.6435	0.064	-0.1177	-0.0655
-0.03077	0.02455	0.05275	0.03556	0.00121	-0.000615176	0.6425	0.06396	-0.11868	-0.06624
-0.03177	0.02443	0.05176	0.03543	0.000223847	-0.00175	0.64151	0.06392	-0.11966	-0.06703
-0.03277	0.02431	0.05076	0.0353	-0.000760539	-0.00289	0.64051	0.06389	-0.12064	-0.06777
-0.03377	0.02424	0.04977	0.03504	-0.00174	-0.00406	0.63953	0.06377	-0.12162	-0.06856
-0.03476	0.024	0.04877	0.03496	-0.00273	-0.00523	0.63853	0.06373	-0.12259	-0.06939
-0.03576	0.02396	0.04778	0.03469	-0.00371	-0.00641	0.63754	0.0637	-0.12357	-0.07013
-0.03676	0.0238	0.04679	0.03444	-0.0047	-0.00762	0.63655	0.0636	-0.12455	-0.07096
-0.03776	0.02367	0.0458	0.03427	-0.00568	-0.00884	0.63556	0.06352	-0.12553	-0.07175
-0.03876	0.02361	0.0448	0.03416	-0.00666	-0.01008	0.63457	0.06348	-0.1265	-0.07262
-0.03975	0.02347	0.04381	0.03392	-0.00765	-0.01133	0.63357	0.06344	-0.12748	-0.07349
-0.04075	0.02341	0.04282	0.0337	-0.00863	-0.01258	0.63258	0.06337	-0.12846	-0.07428
-0.04175	0.02331	0.04182	0.03354	-0.00961	-0.01386	0.63159	0.06331	-0.12943	-0.0752
-0.04275	0.02314	0.04083	0.03333	-0.01059	-0.01515	0.6306	0.06325	-0.13041	-0.07607
-0.04375	0.02304	0.03984	0.03312	-0.01158	-0.01645	0.6296	0.06321	-0.13139	-0.07694
-0.04475	0.02292	0.03885	0.03291	-0.01256	-0.01776	0.62861	0.06313	-0.13236	-0.0779
-0.04574	0.02276	0.03785	0.03278	-0.01354	-0.01909	0.62762	0.06308	-0.13334	-0.07878
-0.04674	0.02259	0.03686	0.03255	-0.01452	-0.02042	0.62663	0.06301	-0.13431	-0.07974
-0.04774	0.02247	0.03587	0.03222	-0.0155	-0.02179	0.62564	0.06297	-0.13528	-0.08066
-0.04874	0.02233	0.03488	0.03198	-0.01648	-0.02314	0.62465	0.06289	-0.13626	-0.08157
-0.04974	0.02218	0.03389	0.03172	-0.01747	-0.02453	0.62366	0.0628	-0.13723	-0.08258
-0.05073	0.022	0.0329	0.03149	-0.01845	-0.02592	0.62267	0.06274	-0.1382	-0.08354
-0.05173	0.02186	0.03191	0.03119	-0.01943	-0.02733	0.62168	0.06266	-0.13918	-0.08454
-0.05273	0.02171	0.03092	0.03092	-0.02041	-0.02874	0.62069	0.06256	-0.14015	-0.08555
-0.05373	0.02157	0.02993	0.03066	-0.02139	-0.03016	0.6197	0.06251	-0.14112	-0.08655
-0.05472	0.02133	0.02894	0.03035	-0.02237	-0.0316	0.6187	0.06247	-0.14209	-0.08755
-0.05572	0.02122	0.02795	0.03001	-0.02335	-0.03306	0.61771	0.06241	-0.14306	-0.08865
-0.05672	0.02106	0.02696	0.02977	-0.02433	-0.03451	0.61672	0.06232	-0.14404	-0.08965
-0.05772	0.02088	0.02597	0.02944	-0.02531	-0.03599	0.61573	0.06225	-0.14501	-0.0907
-0.05871	0.02067	0.02498	0.02904	-0.02629	-0.03747	0.61474	0.0622	-0.14598	-0.09183
-0.05971	0.02053	0.024	0.02866	-0.02727	-0.03896	0.61375	0.06211	-0.14695	-0.09293
-0.06071	0.02034	0.02301	0.02825	-0.02825	-0.04046	0.61277	0.06199	-0.14792	-0.09402
-0.0617	0.02013	0.02203	0.02779	-0.02923	-0.04196	0.61177	0.06192	-0.14889	-0.09515
-0.0627	0.01998	0.02104	0.02734	-0.03021	-0.04352	0.61078	0.0619	-0.14985	-0.09633
-0.0637	0.01974	0.02005	0.02698	-0.03119	-0.04503	0.60979	0.06183	-0.15082	-0.09751
-0.0647	0.01959	0.01907	0.0265	-0.03216	-0.04654	0.6088	0.06176	-0.15179	-0.09869
-0.06569	0.01936	0.01809	0.02591	-0.03314	-0.04813	0.60781	0.06168	-0.15276	-0.09987
-0.06669	0.01913	0.01711	0.02542	-0.03412	-0.0497	0.60681	0.06163	-0.15372	-0.10109
-0.06769	0.01897	0.01613	0.02496	-0.0351	-0.05129	0.60583	0.06152	-0.15469	-0.10231
-0.06868	0.01873	0.01515	0.02438	-0.03608	-0.05286	0.60484	0.06144	-0.15565	-0.10354
-0.06968	0.01852	0.01417	0.02378	-0.03706	-0.05446	0.60385	0.06136	-0.15662	-0.10476
-0.07068	0.01832	0.01319	0.0231	-0.03803	-0.05606	0.60286	0.0613	-0.15758	-0.10611
-0.07167	0.01806	0.01221	0.02241	-0.03901	-0.05766	0.60187	0.06118	-0.15855	-0.10742
-0.07267	0.01786	0.01124	0.02175	-0.03999	-0.05927	0.60088	0.0611	-0.15951	-0.10869
-0.07367	0.01761	0.01026	0.02106	-0.04097	-0.06089	0.59989	0.06102	-0.16048	-0.11004
-0.07466	0.01737	0.00929	0.02022	-0.04195	-0.06253	0.5989	0.06096	-0.16144	-0.11144
-0.07566	0.01713	0.00832	0.01938	-0.04292	-0.06416	0.59791	0.06088	-0.1624	-0.11279
-0.07665	0.01683	0.00735	0.0185	-0.0439	-0.06583	0.59693	0.06077	-0.16336	-0.11419
-0.07765	0.01661	0.00638	0.01756	-0.04488	-0.06748	0.59594	0.0607	-0.16432	-0.11559
-0.07865	0.01633	0.00542	0.01656	-0.04586	-0.06915	0.59494	0.06065	-0.16528	-0.11703
-0.07964	0.01599	0.00446	0.01553	-0.04683	-0.07081	0.59396	0.06051	-0.16624	-0.11852
-0.08064	0.01575	0.0035	0.0144	-0.04781	-0.07249	0.59298	0.06041	-0.1672	-0.11991
-0.08163	0.01546	0.00254	0.01323	-0.04879	-0.07419	0.59198	0.06034	-0.16816	-0.12144
-0.08263	0.01508	0.00158	0.012	-0.04976	-0.07588	0.59099	0.0603	-0.16912	-0.12293
-0.08362	0.01478	0.000624417	0.01071	-0.05074	-0.07759	0.59001	0.06018	-0.17008	-0.1245
-0.08462	0.01442	-0.000327227	0.00933	-0.05172	-0.07931	0.58902	0.06007	-0.17104	-0.12607
-0.08561	0.01406	-0.00128	0.00786	-0.05269	-0.08102	0.58803	0.05997	-0.17199	-0.1276
-0.08661	0.01371	-0.00222	0.00635	-0.05367	-0.08275	0.58704	0.05991	-0.17295	-0.12926
-0.0876	0.0133	-0.00317	0.00473	-0.05465	-0.08451	0.58606	0.05977	-0.1739	-0.13087
-0.0886	0.01296	-0.00411	0.00304	-0.05562	-0.08625	0.58507	0.05967	-0.17486	-0.13249
-0.08959	0.01248	-0.00504	0.00122	-0.0566	-0.08801	0.58408	0.05961	-0.17581	-0.13424
-0.09058	0.01204	-0.00598	-0.000688889	-0.05757	-0.08977	0.5831	0.0595	-0.17676	-0.13594
-0.09158	0.01162	-0.00691	-0.00267	-0.05855	-0.09152	0.58211	0.05936	-0.17772	-0.1376
-0.09257	0.01109	-0.00783	-0.0048	-0.05953	-0.09328	0.58112	0.05931	-0.17867	-0.13934
-0.09356	0.01063	-0.00875	-0.00701	-0.0605	-0.09504	0.58013	0.05924	-0.17962	-0.14118
-0.09455	0.0101	-0.00967	-0.00932	-0.06148	-0.09683	0.57915	0.05911	-0.18057	-0.14297
-0.09554	0.00951	-0.01059	-0.01178	--	-0.05935	0.57817	0.05897	-0.18152	-0.1448
-0.09654	0.00903	-0.0115	-0.01432	--	-0.06062	0.57718	0.05888	-0.18247	-0.14668
-0.09753	0.0084	-0.0124	-0.01703	--	-0.06192	0.57619	0.05878	-0.18342	-0.14856
-0.09852	0.00777	-0.0133	-0.01985	--	-0.06322	0.57521	0.05866	-0.18436	-0.15048
-0.09951	0.00715	-0.0142	-0.02276	--	-0.06453	0.57422	0.05854	-0.18531	-0.1524
-0.1005	0.00647	-0.01509	-0.02589	--	-0.06585	0.57323	0.05847	-0.18626	-0.15441
-0.10149	0.00571	-0.01598	-0.02913	--	-0.06718	0.57225	0.05837	-0.1872	-0.15646
-0.10247	0.00495	-0.01686	-0.03251	--	-0.06851	0.57126	0.05827	-0.18815	-0.15843
-0.10346	0.00416	-0.01774	-0.03604	--	-0.06984	0.57028	0.05813	-0.18909	-0.16044
-0.10445	0.00334	-0.01861	-0.03967	--	-0.07118	0.56929	0.05805	-0.19003	-0.16258
-0.10544	0.00248	-0.01947	-0.04354	--	-0.07252	0.5683	0.05795	-0.19097	-0.16472
-0.10642	0.00151	-0.02033	-0.04751	--	-0.07389	0.56732	0.05783	-0.19191	-0.16686
-0.10741	0.000495714	-0.02119	-0.05161	--	-0.07523	0.56633	0.05771	-0.19286	-0.169
-0.10839	-0.000492041	-0.02204	-0.05593	--	-0.07659	0.56535	0.05762	-0.19379	-0.17131
-0.10938	-0.00159	-0.02288	-0.06034	--	-0.07795	0.56436	0.05751	-0.19473	-0.17354
-0.11036	-0.00272	-0.02372	-0.06495	--	-0.07934	0.56338	0.05737	-0.19567	-0.17581
-0.11134	-0.00385	-0.02456	-0.06973	--	-0.0807	0.5624	0.05724	--	--
-0.11232	-0.00515	-0.02538	-0.07462	--	-0.08207	0.56141	0.05714	--	--
-0.1133	-0.00649	-0.02621	-0.07973	--	-0.08347	0.56042	0.05703	--	--
-0.11428	-0.00788	-0.02702	-0.08496	--	-0.08486	0.55944	0.05691	--	--
-0.11526	-0.0093	-0.02783	-0.09038	--	-0.08626	0.55846	0.05676
-0.11624	-0.01087	-0.02863	-0.09606	--	-0.08767	0.55747	0.05665
-0.11721	-0.01247	-0.02943	-0.10184	--	-0.08907	0.55649	0.05656
-0.11819	-0.01415	-0.03022	-0.10776	--	-0.09049	0.5555	0.05644
-0.11916	-0.01598	-0.03101	-0.11388			0.55452	0.05627
-0.12013	-0.01782	-0.03179	-0.12014			0.55354	0.05617
-0.1211	-0.01981	-0.03256	-0.12656			0.55255	0.05606
-0.12207	-0.02184	-0.03333	-0.13314			0.55157	0.05595
-0.12304	-0.02396	-0.0341	-0.13984			0.55059	0.0558
-0.124	-0.02627	-0.03486	-0.14675			0.54961	0.05566
-0.12497	-0.02857					0.54862	0.05556
-0.12593	-0.03108					0.54763	0.05545
-0.12689	-0.03373					0.54665	0.0553
-0.12785	-0.03643					0.54567	0.05518
-0.12881	-0.03931					0.54469	0.05505
-0.12976	-0.04231					0.5437	0.05495
-0.13071	-0.04543					0.54272	0.05478
-0.13166	-0.04871					0.54174	0.05466
-0.13261	-0.05212					0.54076	0.05454
-0.13356	-0.05567					0.53977	0.05443
-0.1345	-0.05937					0.53879	0.05427
-0.13544	-0.06318					0.53781	0.05412
-0.13638	-0.0672					0.53683	0.054
-0.13732	-0.07139					0.53584	0.05388
-0.13826	-0.07573					0.53486	0.05373
-0.13919	-0.08027					0.53388	0.05359
-0.14012	-0.08488					0.5329	0.05347
-0.14104	-0.08984					0.53191	0.05336
-0.14196	-0.09494					0.53094	0.05318
-0.14289	-0.10016					0.52995	0.05304
-0.1438	-0.10571					0.52897	0.05291
-0.14472	-0.11137					0.52799	0.0528
-0.14563	-0.11733					0.52701	0.05266
-0.14653	-0.12341					0.52603	0.05249
-0.14744	-0.12982					0.52505	0.05234
-0.14834	-0.13639					0.52406	0.05222
-0.14924	-0.14316					0.52308	0.05207
-0.15013	-0.15033					0.5221	0.05191
-0.15101	-0.1578					0.52112	0.05178
-0.1519	-0.16539					0.52014	0.05163
-0.15278	-0.17327					0.51916	0.05149
-0.15366	-0.18143					0.51818	0.05133
-0.15453	-0.1898					0.5172	0.05119
-0.1554	-0.19849					0.51622	0.05107
-0.15626	-0.20755					0.51523	0.05095
-0.15713	-0.21653					0.51425	0.05079
-0.15799	-0.22571					0.51328	0.05061
-0.15884	-0.23531					0.51229	0.05049
-0.1597	-0.2449					0.51131	0.05037
-0.16055	-0.2549					0.51033	0.05022
-0.16139	-0.2651					0.50935	0.05004
-0.16223	-0.27612					0.50837	0.04991
-0.16307	-0.28653					0.50739	0.04977
-0.16391	-0.29714					0.50641	0.04962
-0.16475	-0.30776					0.50543	0.04944
-0.16558	-0.31857					0.50445	0.04931
-0.16642	-0.32959					0.50347	0.04919
-0.16725	-0.34082					0.50249	0.04902
-0.16808	-0.35204					0.50151	0.04883
-0.16891	-0.36347					0.50053	0.0487
						0.49955	0.04856
						0.49857	0.04844
						0.49759	0.04827
						0.49661	0.04812
						0.49563	0.04797
						0.49464	0.04785
						0.49367	0.04768
						0.49269	0.04751
						0.49171	0.04736
						0.49073	0.04724
						0.48975	0.04707
						0.48877	0.0469
						0.48779	0.04676
						0.48681	0.04661
						0.48583	0.04648
						0.48485	0.0463
						0.48387	0.04614
						0.48289	0.04599
						0.48191	0.04585
						0.48093	0.04569
						0.47995	0.04554
						0.47897	0.04539
						0.47799	0.04526
						0.47701	0.04509
						0.47603	0.04493
						0.47505	0.04477
						0.47407	0.04462
						0.47309	0.04449
						0.47211	0.04431
						0.47114	0.04413
						0.47016	0.044
						0.46917	0.04386
						0.46819	0.04371
						0.46721	0.04355
						0.46624	0.04339
						0.46526	0.04322
						0.46428	0.04309
						0.4633	0.04294
						0.46232	0.04276
						0.46134	0.04262
						0.46036	0.04247
						0.45938	0.0423
						0.4584	0.04214
						0.45742	0.04201
						0.45644	0.04186
						0.45546	0.04171
						0.45448	0.04152
						0.45351	0.04136
						0.45252	0.04122
						0.45154	0.04107
						0.45057	0.04091
						0.44959	0.04073
						0.44861	0.04058
						0.44763	0.04043
						0.44665	0.04028
						0.44567	0.04012
						0.44469	0.03996
						0.44371	0.03982
						0.44273	0.03967
						0.44175	0.03951
						0.44078	0.03932
						0.43979	0.03919
						0.43881	0.03904
						0.43783	0.03889
						0.43686	0.03873
						0.43588	0.03856
						0.4349	0.03841
						0.43392	0.03827
						0.43294	0.0381
						0.43196	0.03793
						0.43098	0.03779
						0.43	0.03764
						0.42902	0.03749
						0.42804	0.03733
						0.42706	0.03715
						0.42608	0.03702
						0.4251	0.03686
						0.42412	0.03671
						0.42315	0.03653
						0.42217	0.03638
						0.42119	0.03623
						0.42021	0.03608
						0.41923	0.03592
						0.41825	0.03575
						0.41727	0.0356
						0.41629	0.03545
						0.41531	0.03531
						0.41433	0.03515
						0.41335	0.03499
						0.41237	0.03484
						0.41139	0.0347
						0.41041	0.03455
						0.40943	0.03438
						0.40846	0.03421
						0.40747	0.03407
						0.40649	0.03393
						0.40551	0.03377
						0.40454	0.0336
						0.40356	0.03346
						0.40258	0.03331
						0.4016	0.03316
						0.40062	0.03298
						0.39964	0.03282
						0.39866	0.03268
						0.39768	0.03253
						0.3967	0.03238
						0.39572	0.03221
						0.39474	0.03206
						0.39376	0.03191
						0.39278	0.03176
						0.3918	0.03161
						0.39082	0.03145
						0.38984	0.03129
						0.38886	0.03114
						0.38788	0.031
						0.3869	0.03084
						0.38592	0.03069
						0.38494	0.03053
						0.38396	0.03039
						0.38298	0.03024
						0.382	0.03008
						0.38102	0.02993
						0.38005	0.02977
						0.37907	0.02962
						0.37808	0.02949
						0.3771	0.02934
						0.37613	0.02916
						0.37515	0.02901
						0.37417	0.02886
						0.37318	0.02873
						0.3722	0.02858
						0.37123	0.02841
						0.37025	0.02827
						0.36927	0.02812
						0.36828	0.02798
						0.3673	0.02783
						0.36632	0.02767
						0.36534	0.02753
						0.36436	0.02738
						0.36338	0.02724
						0.3624	0.02709
						0.36142	0.02694
						0.36044	0.0268
						0.35946	0.02665
						0.35848	0.0265
						0.3575	0.02637
						0.35652	0.02621
						0.35554	0.02607
						0.35456	0.02592
						0.35357	0.02579
						0.3526	0.02562
						0.35162	0.02547
						0.35063	0.02534
						0.34965	0.0252
						0.34867	0.02505
						0.34769	0.02489
						0.34671	0.02476
						0.34573	0.02461
						0.34475	0.02447
						0.34377	0.02432
						0.34279	0.02417
						0.34181	0.02404
						0.34083	0.02389
						0.33984	0.02375
						0.33886	0.0236
						0.33788	0.02346
						0.3369	0.02332
						0.33592	0.02318
						0.33494	0.02304
						0.33396	0.02289
						0.33298	0.02275
						0.332	0.0226
						0.33101	0.02248
						0.33003	0.02233
						0.32905	0.02218
						0.32807	0.02203
						0.32709	0.0219
						0.32611	0.02176
						0.32513	0.02163
						0.32415	0.02148
						0.32317	0.02134
						0.32218	0.02121
						0.3212	0.02107
						0.32022	0.02092
						0.31924	0.02077
						0.31826	0.02064
						0.31727	0.02051
						0.31629	0.02038
						0.31531	0.02023
						0.31433	0.02009
						0.31335	0.01996
						0.31237	0.01982
						0.31139	0.01967
						0.3104	0.01954
						0.30942	0.0194
						0.30844	0.01927
						0.30746	0.01913
						0.30647	0.01901
						0.30549	0.01886
						0.30451	0.01874
						0.30353	0.0186
						0.30255	0.01847
						0.30156	0.01833
						0.30058	0.0182
						0.2996	0.01808
						0.29862	0.01794
						0.29763	0.01782
						0.29665	0.01768
						0.29567	0.01755
						0.29469	0.01741
						0.2937	0.01729
						0.29272	0.01715
						0.29174	0.01702
						0.29076	0.0169
						0.28977	0.01678
						0.28879	0.01665
						0.28781	0.01652
						0.28682	0.01638
						0.28584	0.01626
						0.28486	0.01614
						0.28387	0.01602
						0.28289	0.01588
						0.28191	0.01575
						0.28092	0.01562
						0.27994	0.0155
						0.27896	0.01539
						0.27797	0.01526
						0.27699	0.01514
						0.27601	0.01501
						0.27502	0.01489
						0.27404	0.01477
						0.27305	0.01465
						0.27207	0.01453
						0.27109	0.0144
						0.2701	0.01428
						0.26912	0.01417
						0.26813	0.01405
						0.26715	0.01393
						0.26617	0.01381
						0.26518	0.0137
						0.2642	0.01358
						0.26321	0.01346
						0.26223	0.01334
						0.26124	0.01323
						0.26026	0.01312
						0.25927	0.013
						0.25829	0.01289
						0.2573	0.01277
						0.25632	0.01266
						0.25533	0.01255
						0.25435	0.01244
						0.25336	0.01233
						0.25238	0.01222
						0.25139	0.01211
						0.25041	0.012
						0.24942	0.01189
						0.24843	0.01179
						0.24745	0.01168
						0.24646	0.01157
						0.24548	0.01146
						0.24449	0.01135
						0.24351	0.01125
						0.24252	0.01114
						0.24153	0.01104
						0.24055	0.01093
						0.23956	0.01083
						0.23858	0.01072
						0.23759	0.01062
						0.2366	0.01052
						0.23562	0.01041
						0.23463	0.01032
						0.23364	0.01021
						0.23266	0.01011
						0.23167	0.01001
						0.23068	0.00991
						0.2297	0.00982
						0.22871	0.00972
						0.22772	0.00962
						0.22673	0.00952
						0.22575	0.00943
						0.22476	0.00933
						0.22377	0.00924
						0.22279	0.00915
						0.2218	0.00905
						0.22081	0.00896
						0.21982	0.00887
						0.21883	0.00878
						0.21785	0.00869
						0.21686	0.0086
						0.21587	0.00852
						0.21488	0.00843
						0.21389	0.00834
						0.2129	0.00825
						0.21191	0.00817
						0.21093	0.00808
						0.20994	0.008
						0.20895	0.00792
						0.20796	0.00783
						0.20697	0.00775
						0.20598	0.00767
						0.20499	0.00759
						0.204	0.00751
						0.20301	0.00743
						0.20202	0.00735
						0.20103	0.00727
						0.20004	0.0072
						0.19905	0.00712
						0.19806	0.00704
						0.19707	0.00697
						0.19608	0.00689
						0.19509	0.00682
						0.1941	0.00675
						0.19311	0.00668
						0.19212	0.00661
						0.19113	0.00653
						0.19014	0.00646
						0.18915	0.0064
						0.18816	0.00632
						0.18717	0.00626
						0.18618	0.00619
						0.18519	0.00612
						0.1842	0.00606
						0.1832	0.00599
						0.18221	0.00593
						0.18122	0.00586
						0.18023	0.0058
						0.17924	0.00574
						0.17825	0.00568
						0.17725	0.00562
						0.17626	0.00556
						0.17527	0.0055
						0.17428	0.00544
						0.17328	0.00538
						0.17229	0.00533
						0.1713	0.00527
						0.17031	0.00522
						0.16931	0.00516
						0.16832	0.00511
						0.16733	0.00506
						0.16634	0.005
						0.16534	0.00496
						0.16435	0.0049
						0.16336	0.00485
						0.16236	0.0048
						0.16137	0.00475
						0.16037	0.00471
						0.15938	0.00465
						0.15839	0.00461
						0.15739	0.00456
						0.1564	0.00451
						0.15541	0.00447
						0.15441	0.00443
						0.15342	0.00438
						0.15242	0.00434
						0.15143	0.00429
						0.15043	0.00425
						0.14944	0.00421
						0.14845	0.00417
						0.14745	0.00413
						0.14646	0.00409
						0.14546	0.00405
						0.14447	0.00401
						0.14347	0.00398
						0.14248	0.00394
						0.14148	0.0039
						0.14049	0.00386
						0.13949	0.00383
						0.1385	0.00379
						0.1375	0.00375
						0.13651	0.00372
						0.13551	0.00368
						0.13452	0.00365
						0.13352	0.00362
						0.13252	0.00358
						0.13153	0.00355
						0.13053	0.00352
						0.12954	0.00349
						0.12854	0.00345
						0.12755	0.00342
						0.12655	0.00339
						0.12555	0.00336
						0.12456	0.00333
						0.12356	0.00331
						0.12256	0.00328
						0.12157	0.00325
						0.12057	0.00322
						0.11958	0.00319
						0.11858	0.00316
						0.11758	0.00313
						0.11659	0.0031
						0.11559	0.00308
						0.11459	0.00305
						0.1136	0.00303
						0.1126	0.003
						0.11161	0.00297
						0.11061	0.00294
						0.10961	0.00292
						0.10862	0.0029
						0.10762	0.00287
						0.10662	0.00285
						0.10563	0.00282
						0.10463	0.0028
						0.10363	0.00277
						0.10264	0.00274
						0.10164	0.00272
						0.10064	0.0027
						0.09965	0.00267
						0.09865	0.00265
						0.09765	0.00262
						0.09665	0.0026
						0.09566	0.00257
						0.09466	0.00255
						0.09366	0.00253
						0.09267	0.0025
						0.09167	0.00248
						0.09067	0.00245
						0.08968	0.00243
						0.08868	0.00241
						0.08768	0.00238
						0.08669	0.00236
						0.08569	0.00233
						0.08469	0.00231
						0.0837	0.00229
						0.0827	0.00226
						0.0817	0.00224
						0.08071	0.00221
						0.07971	0.00219
						0.07871	0.00217
						0.07772	0.00214
						0.07672	0.00212
						0.07572	0.00209
						0.07473	0.00207
						0.07373	0.00204
						0.07273	0.00202
						0.07174	0.00199
						0.07074	0.00196
						0.06974	0.00194
						0.06875	0.00192
						0.06775	0.00189
						0.06675	0.00187
						0.06576	0.00184
						0.06476	0.00181
						0.06376	0.00179
						0.06277	0.00176
						0.06177	0.00174
						0.06077	0.00171
						0.05978	0.00168
						0.05878	0.00165
						0.05778	0.00163
						0.05679	0.0016
						0.05579	0.00157
						0.05479	0.00154
						0.0538	0.00152
						0.0528	0.00149
						0.05181	0.00146
						0.05081	0.00143
						0.04981	0.0014
						0.04882	0.00138
						0.04782	0.00135
						0.04682	0.00132
						0.04583	0.00129
						0.04483	0.00126
						0.04384	0.00123
						0.04284	0.0012
						0.04184	0.00117
						0.04085	0.00114
						0.03985	0.00111
						0.03886	0.00108
						0.03786	0.00105
						0.03686	0.00102
						0.03587	0.000987669
						0.03487	0.000954065
						0.03388	0.000925339
						0.03288	0.000895257
						0.03189	0.000865176
						0.03089	0.000831978
						0.02989	0.000799322
						0.0289	0.000768699
						0.0279	0.000739973
						0.02691	0.000706233
						0.02591	0.000674661
						0.02491	0.000640379
						0.02392	0.000608808
						0.02292	0.000575339
						0.02193	0.000541057
						0.02093	0.000505285
						0.01994	0.000471274
						0.01894	0.000438753
						0.01795	0.00040393
						0.01695	0.000368157
						0.01596	0.00033252
						0.01496	0.000296883
						0.01397	0.000261518
						0.01297	0.000226152
						0.01197	0.000189702
						0.01098	0.000153388
						0.00998	0.000114702
						0.00899	7.78862e-05
						0.00799	3.87263e-05
						0.007	2.24119e-06
						0.006	-3.69241e-05
						0.00501	-7.72493e-05
						0.00402	-0.000116734
						0.00302	-0.000154878
						0.00203	-0.000194851
						0.00103	-0.000234553
						3.6702e-05	-0.000276287
						-0.000958078	-0.000315583
						-0.00195	-0.000357995
						-0.00295	-0.0004
						-0.00394	-0.000440921
						-0.00494	-0.000485366
						-0.00593	-0.00052981
						-0.00692	-0.000573171
						-0.00792	-0.000615854
						-0.00891	-0.000661382
						-0.00991	-0.000707859
						-0.0109	-0.000752981
						-0.01189	-0.000799729
						-0.01289	-0.000846206
						-0.01388	-0.000892005
						-0.01487	-0.000941599
						-0.01587	-0.000988889
						-0.01686	-0.00104
						-0.01786	-0.00109
						-0.01885	-0.00114
						-0.01984	-0.00119
						-0.02084	-0.00124
						-0.02183	-0.00129
						-0.02282	-0.00134
						-0.02381	-0.00139
						-0.02481	-0.00145
						-0.0258	-0.0015
						-0.02679	-0.00155
						-0.02779	-0.00161
						-0.02878	-0.00166
						-0.02977	-0.00172
						-0.03076	-0.00178
						-0.03176	-0.00183
						-0.03275	-0.00189
						-0.03374	-0.00194
						-0.03473	-0.002
						-0.03573	-0.00206
						-0.03672	-0.00212
						-0.03771	-0.00218
						-0.0387	-0.00224
						-0.03969	-0.0023
						-0.04069	-0.00237
						-0.04168	-0.00243
						-0.04267	-0.00249
						-0.04366	-0.00255
						-0.04465	-0.00262
						-0.04564	-0.00268
						-0.04663	-0.00275
						-0.04763	-0.00282
						-0.04862	-0.00288
						-0.04961	-0.00295
						-0.0506	-0.00302
						-0.05159	-0.00308
						-0.05258	-0.00315
						-0.05357	-0.00322
						-0.05456	-0.00329
						-0.05555	-0.00336
						-0.05654	-0.00343
						-0.05753	-0.00351
						-0.05852	-0.00358
						-0.05952	-0.00365
						-0.06051	-0.00372
						-0.0615	-0.0038
						-0.06249	-0.00388
						-0.06348	-0.00395
						-0.06447	-0.00403
						-0.06546	-0.0041
						-0.06644	-0.00418
						-0.06743	-0.00426
						-0.06842	-0.00434
						-0.06941	-0.00442
						-0.0704	-0.00449
						-0.07139	-0.00458
						-0.07238	-0.00466
						-0.07337	-0.00474
						-0.07436	-0.00482
						-0.07535	-0.0049
						-0.07634	-0.00499
						-0.07733	-0.00507
						-0.07831	-0.00516
						-0.0793	-0.00524
						-0.08029	-0.00533
						-0.08128	-0.00541
						-0.08227	-0.0055
						-0.08326	-0.00559
						-0.08425	-0.00568
						-0.08523	-0.00577
						-0.08622	-0.00586
						-0.08721	-0.00595
						-0.0882	-0.00604
						-0.08919	-0.00612
						-0.09017	-0.00622
						-0.09116	-0.00631
						-0.09215	-0.00641
						-0.09314	-0.0065
						-0.09412	-0.00659
						-0.09511	-0.00668
						-0.0961	-0.00678
						-0.09709	-0.00688
						-0.09807	-0.00698
						-0.09906	-0.00707
						-0.10005	-0.00717
						-0.10104	-0.00726
						-0.10202	-0.00737
						-0.10301	-0.00746
						-0.104	-0.00756
						-0.10498	-0.00766
						-0.10597	-0.00776
						-0.10696	-0.00786
						-0.10794	-0.00796
						-0.10893	-0.00806
						-0.10992	-0.00816
						-0.1109	-0.00827
						-0.11189	-0.00838
						-0.11287	-0.00848
						-0.11386	-0.00858
						-0.11485	-0.00868
						-0.11583	-0.00879
						-0.11682	-0.0089
						-0.1178	-0.009
						-0.11879	-0.00911
						-0.11978	-0.00922
						-0.12076	-0.00932
						-0.12175	-0.00944
						-0.12273	-0.00954
						-0.12372	-0.00965
						-0.1247	-0.00976
						-0.12569	-0.00987
						-0.12667	-0.00998
						-0.12766	-0.01009
						-0.12864	-0.01021
						-0.12963	-0.01031
						-0.13061	-0.01043
						-0.1316	-0.01055
						-0.13258	-0.01066
						-0.13357	-0.01077
						-0.13455	-0.01089
						-0.13554	-0.01101
						-0.13652	-0.01112
						-0.13751	-0.01124
						-0.13849	-0.01135
						-0.13948	-0.01146
						-0.14046	-0.01158
						-0.14145	-0.0117
						-0.14243	-0.01182
						-0.14341	-0.01194
						-0.1444	-0.01205
						-0.14538	-0.01218
						-0.14637	-0.0123
						-0.14735	-0.01242
						-0.14833	-0.01254
						-0.14932	-0.01265
						-0.1503	-0.01278
						-0.15129	-0.0129
						-0.15227	-0.01302
						-0.15325	-0.01314
						-0.15424	-0.01326
						-0.15522	-0.01338
						-0.1562	-0.01352
						-0.15719	-0.01363
						-0.15817	-0.01375
						-0.15916	-0.01388
						-0.16014	-0.01401
						-0.16112	-0.01413
						-0.1621	-0.01427
						-0.16309	-0.01438
						-0.16407	-0.0145
						-0.16506	-0.01463
						-0.16604	-0.01477
						-0.16702	-0.01489
						-0.16801	-0.01501
						-0.16899	-0.01515
						-0.16997	-0.01527
						-0.17095	-0.01541
						-0.17194	-0.01551
						-0.17292	-0.01564
						-0.1739	-0.01577
						-0.17489	-0.01591
						-0.17587	-0.01604
						-0.17685	-0.01617
						-0.17784	-0.01629
						-0.17882	-0.01642
						-0.1798	-0.01656
						-0.18078	-0.01669
						-0.18177	-0.01682
						-0.18275	-0.01694
						-0.18373	-0.01709
						-0.18471	-0.01722
						-0.1857	-0.01734
						-0.18668	-0.01747
						-0.18766	-0.0176
						-0.18864	-0.01774
						-0.18962	-0.01789
						-0.19061	-0.01802
						-0.19159	-0.01814
						-0.19257	-0.01828
						-0.19355	-0.01841
						-0.19453	-0.01856
						-0.19552	-0.01869
						-0.1965	-0.01882
						-0.19748	-0.01897
						-0.19846	-0.01911
						-0.19944	-0.01924
						-0.20043	-0.01938
						-0.20141	-0.01951
						-0.20239	-0.01966
						-0.20337	-0.0198
						-0.20435	-0.01993
						-0.20533	-0.02007
						-0.20632	-0.0202
						-0.2073	-0.02035
						-0.20828	-0.02049
						-0.20926	-0.02064
						-0.21024	-0.02077
						-0.21122	-0.02089
						-0.2122	-0.02104
						-0.21318	-0.02119
						-0.21416	-0.02136
						-0.21515	-0.02149
						-0.21613	-0.02161
						-0.21711	-0.02176
						-0.21809	-0.02191
						-0.21907	-0.02206
						-0.22005	-0.02221
						-0.22103	-0.02233
						-0.22201	-0.02249
						-0.22299	-0.02264
						-0.22397	-0.02279
						-0.22496	-0.02291
						-0.22594	-0.02306
						-0.22691	-0.02322
						-0.2279	-0.02336
						-0.22888	-0.02351
						-0.22986	-0.02364
						-0.23084	-0.02378
						-0.23182	-0.02394
						-0.2328	-0.02409
						-0.23378	-0.02424
						-0.23476	-0.02438
						-0.23574	-0.02451
						-0.23672	-0.02467
						-0.2377	-0.02482
						-0.23868	-0.02497
						-0.23966	-0.02511
						-0.24065	-0.02524
						-0.24162	-0.02541
						-0.2426	-0.02557
						-0.24359	-0.0257
						-0.24457	-0.02585
						-0.24555	-0.026
						-0.24653	-0.02615
						-0.2475	-0.02631
						-0.24848	-0.02646
						-0.24947	-0.02659
						-0.25045	-0.02675
						-0.25143	-0.02691
						-0.25241	-0.02706
						-0.25339	-0.02721
						-0.25437	-0.02734
						-0.25535	-0.02749
						-0.25633	-0.02766
						-0.2573	-0.02783
						-0.25828	-0.02797
						-0.25926	-0.02812
						-0.26025	-0.02827
						-0.26123	-0.02841
						-0.2622	-0.02858
						-0.26318	-0.02873
						-0.26417	-0.02886
						-0.26514	-0.02902
						-0.26612	-0.02919
						-0.2671	-0.02934
						-0.26809	-0.02947
						-0.26907	-0.02962
						-0.27004	-0.0298
						-0.27102	-0.02996
						-0.272	-0.03011
						-0.27298	-0.03024
						-0.27396	-0.03039
						-0.27494	-0.03056
						-0.27592	-0.03073
						-0.2769	-0.03088
						-0.27788	-0.03102
						-0.27886	-0.03117
						-0.27984	-0.03133
						-0.28081	-0.0315
						-0.2818	-0.03165
						-0.28278	-0.03179
						-0.28376	-0.03194
						-0.28473	-0.03211
						-0.28571	-0.03228
						-0.28669	-0.03244
						-0.28767	-0.03257
						-0.28865	-0.03274
						-0.28963	-0.03291
						-0.29061	-0.03308
						-0.29159	-0.03322
						-0.29257	-0.03337
						-0.29355	-0.03354
						-0.29453	-0.03369
						-0.2955	-0.03386
						-0.29648	-0.03402
						-0.29746	-0.03415
						-0.29844	-0.03432
						-0.29942	-0.03449
						-0.3004	-0.03466
						-0.30138	-0.03481
						-0.30236	-0.03496
						-0.30333	-0.03512
						-0.30431	-0.03528
						-0.30529	-0.03546
						-0.30627	-0.03561
						-0.30725	-0.03575
						-0.30823	-0.03592
						-0.30921	-0.03608
						-0.31018	-0.03625
						-0.31117	-0.0364
						-0.31215	-0.03654
						-0.31312	-0.03672
						-0.3141	-0.0369
						-0.31508	-0.03703
						-0.31606	-0.03718
						-0.31704	-0.03736
						-0.31801	-0.03753
						-0.31899	-0.03768
						-0.31997	-0.03783
						-0.32095	-0.03799
						-0.32193	-0.03817
						-0.32291	-0.03835
						-0.32389	-0.0385
						-0.32487	-0.03864
						-0.32584	-0.03881
						-0.32682	-0.03898
						-0.3278	-0.03916
						-0.32878	-0.03931
						-0.32976	-0.03944
						-0.33074	-0.03962
						-0.33172	-0.03978
						-0.33269	-0.03996
						-0.33367	-0.04011
						-0.33465	-0.04026
						-0.33563	-0.04043
						-0.33661	-0.04061
						-0.33758	-0.04077
						-0.33856	-0.04092
						-0.33954	-0.04107
						-0.34052	-0.04126
						-0.3415	-0.04142
						-0.34248	-0.04159
						-0.34346	-0.04173
						-0.34443	-0.0419
						-0.34541	-0.04207
						-0.34639	-0.04225
						-0.34737	-0.0424
						-0.34835	-0.04255
						-0.34932	-0.04274
						-0.3503	-0.04291
						-0.35128	-0.04308
						-0.35226	-0.04322
						-0.35324	-0.04337
						-0.35421	-0.04355
						-0.35519	-0.04374
						-0.35617	-0.04392
						-0.35715	-0.04405
						-0.35812	-0.04423
						-0.3591	-0.0444
						-0.36008	-0.04458
						-0.36106	-0.04473
						-0.36204	-0.04489
						-0.36301	-0.04505
						-0.36399	-0.04524
						-0.36497	-0.04542
						-0.36595	-0.04556
						-0.36693	-0.04572
						-0.3679	-0.04589
						-0.36888	-0.04607
						-0.36986	-0.04622
						-0.37084	-0.04637
						-0.37182	-0.04656
						-0.37279	-0.04673
						-0.37377	-0.0469
						-0.37475	-0.04705
						-0.37573	-0.04721
						-0.3767	-0.0474
						-0.37768	-0.04757
						-0.37866	-0.04775
						-0.37964	-0.04789
						-0.38062	-0.04805
						-0.38159	-0.04822
						-0.38257	-0.04841
						-0.38355	-0.04855
						-0.38453	-0.04871
						-0.3855	-0.04892
						-0.38648	-0.04909

## Sheet: Fig 1b
Fig 1b		Fig 1b inset
pH	j0	pH	j0
7	0.0109	8.53	0.08966
12	0.001	11.6	0.09634
13	0.028	12.8	0.11883
13.5	0.056	13.9	0.09483
14.3	0.0254

## Sheet: Fig 1c
buffer	experimental	buffer	BV fitting	0.01 M	experimental	0.01 M	BV fitting	0.1 M	experimental	0.1 M	BV fitting	1 M	experimental	1 M	BV fitting	2 M	experimental	2 M	BV fitting
0.4078	0.08231	0.43224	51.9346	1.18559	0.10019	1.19269	131566	0.5535	0.06986	0.55525	19.1426	0.61266	0.05527	0.60706	0.07104	0.63304	0.06331	0.52383	0.04491
0.40684	0.08066	0.43128	50.9724	1.18483	0.0984	1.19193	130003	0.55251	0.06875	0.55426	18.9223	0.61169	0.05455	0.60609	0.07101	0.63205	0.06229	0.52284	0.04491
0.40586	0.08004	0.4303	49.9999	1.18405	0.09673	1.19115	128426	0.55152	0.06802	0.55327	18.7033	0.6107	0.05432	0.6051	0.07098	0.63106	0.06209	0.52185	0.04491
0.40487	0.07983	0.42931	49.0355	1.18328	0.09501	1.19038	126882	0.55053	0.06744	0.55228	18.4865	0.6097	0.05424	0.6041	0.07096	0.63006	0.06191	0.52085	0.04491
0.40388	0.07934	0.42832	48.0966	1.18248	0.09351	1.18958	125301	0.54954	0.06695	0.55129	18.2719	0.6087	0.05407	0.6031	0.07093	0.62906	0.06165	0.51985	0.04491
0.40288	0.07926	0.42732	47.1656	1.18168	0.09198	1.18878	123746	0.54854	0.06661	0.55029	18.0593	0.60771	0.05392	0.60211	0.0709	0.62807	0.0614	0.51886	0.0449
0.40189	0.07882	0.42633	46.2613	1.18087	0.09054	1.18797	122186	0.54755	0.06612	0.5493	17.8496	0.60671	0.05382	0.60111	0.07087	0.62707	0.06132	0.51786	0.0449
0.4009	0.07852	0.42534	45.3712	1.18004	0.08925	1.18714	120609	0.54655	0.06579	0.5483	17.642	0.60572	0.05367	0.60012	0.07085	0.62607	0.06132	0.51686	0.0449
0.39991	0.07821	0.42435	44.4982	1.17921	0.08799	1.18631	119045	0.54556	0.06547	0.54731	17.4367	0.60471	0.05378	0.59911	0.07082	0.62507	0.06132	0.51586	0.0449
0.39892	0.0779	0.42336	43.642	1.17836	0.08688	1.18546	117465	0.54456	0.06519	0.54631	17.2337	0.60372	0.0537	0.59812	0.07079	0.62407	0.06102	0.51486	0.0449
0.39793	0.07764	0.42237	42.8013	1.1775	0.08579	1.1846	115903	0.54356	0.06495	0.54531	17.0329	0.60272	0.05352	0.59712	0.07076	0.62307	0.06107	0.51386	0.04489
0.39693	0.07751	0.42137	41.9738	1.17664	0.08474	1.18374	114348	0.54257	0.06469	0.54432	16.8346	0.60173	0.05343	0.59613	0.07074	0.62207	0.06099	0.51286	0.04489
0.39594	0.07725	0.42038	41.1652	1.17578	0.08373	1.18288	112809	0.54157	0.06447	0.54332	16.6384	0.60073	0.05328	0.59513	0.07071	0.62107	0.06087	0.51186	0.04489
0.39495	0.07681	0.41939	40.376	1.17489	0.0829	1.18199	111245	0.54057	0.06411	0.54232	16.4449	0.59973	0.05327	0.59413	0.07068	0.62007	0.06074	0.51086	0.04489
0.39395	0.07677	0.41839	39.5935	1.17399	0.08213	1.18109	109692	0.53958	0.06392	0.54133	16.2532	0.59873	0.05321	0.59313	0.07065	0.61907	0.06066	0.50986	0.04489
0.39295	0.07664	0.41739	38.828	1.17309	0.08141	1.18019	108147	0.53858	0.06386	0.54033	16.0634	0.59774	0.05316	0.59214	0.07063	0.61808	0.06046	0.50887	0.04489
0.39196	0.07633	0.4164	38.0809	1.17216	0.08085	1.17926	106588	0.53758	0.06373	0.53933	15.876	0.59674	0.05314	0.59114	0.0706	0.61708	0.06053	0.50787	0.04488
0.39096	0.07629	0.4154	37.3429	1.17124	0.08023	1.17834	105067	0.53658	0.0636	0.53833	15.6907	0.59574	0.05308	0.59014	0.07057	0.61608	0.06041	0.50687	0.04488
0.38997	0.0762	0.41441	36.6201	1.17031	0.07972	1.17741	103544	0.53558	0.0635	0.53733	15.5076	0.59474	0.05306	0.58914	0.07054	0.61508	0.06036	0.50587	0.04488
0.38898	0.07585	0.41342	35.9163	1.16938	0.07917	1.17648	102049	0.53459	0.06333	0.53634	15.3268	0.59375	0.05286	0.58815	0.07052	0.61408	0.06031	0.50487	0.04488
0.38798	0.07568	0.41242	35.2227	1.16844	0.07873	1.17554	100555	0.53359	0.06304	0.53534	15.1484	0.59275	0.0528	0.58715	0.07049	0.61308	0.0602	0.50387	0.04488
0.38698	0.07563	0.41142	34.5401	1.1675	0.07829	1.1746	99080.6	0.53259	0.06304	0.53434	14.9713	0.59175	0.05287	0.58615	0.07046	0.61208	0.06008	0.50287	0.04488
0.38599	0.0755	0.41043	33.8724	1.16654	0.07795	1.17364	97608.5	0.53159	0.06294	0.53334	14.7966	0.59075	0.05285	0.58515	0.07043	0.61108	0.06015	0.50187	0.04487
0.38499	0.07541	0.40943	33.2167	1.16559	0.07764	1.17269	96152.8	0.53059	0.06287	0.53234	14.6238	0.58975	0.05279	0.58415	0.0704	0.61008	0.06025	0.50087	0.04487
0.38399	0.07524	0.40843	32.5753	1.16462	0.07738	1.17172	94708.2	0.52959	0.06278	0.53134	14.4532	0.58875	0.05287	0.58315	0.07038	0.60908	0.06025	0.49987	0.04487
0.383	0.07511	0.40744	31.9455	1.16365	0.07717	1.17075	93277.3	0.52859	0.06276	0.53034	14.2843	0.58775	0.05274	0.58215	0.07035	0.60808	0.06036	0.49887	0.04487
0.382	0.07489	0.40644	31.3294	1.16269	0.07686	1.16979	91886.3	0.52759	0.06267	0.52934	14.1175	0.58675	0.05267	0.58115	0.07032	0.60708	0.06033	0.49787	0.04487
0.38101	0.07467	0.40545	30.7251	1.16171	0.07668	1.16881	90490.4	0.52659	0.06267	0.52834	13.9525	0.58575	0.05282	0.58015	0.07029	0.60608	0.0601	0.49687	0.04487
0.38001	0.0745	0.40445	30.1318	1.16074	0.07646	1.16784	89123.3	0.5256	0.06252	0.52735	13.7898	0.58475	0.05266	0.57915	0.07027	0.60508	0.06028	0.49587	0.04486
0.37901	0.07445	0.40345	29.5478	1.15976	0.07637	1.16686	87754.5	0.5246	0.06249	0.52635	13.6287	0.58375	0.05267	0.57815	0.07024	0.60408	0.06023	0.49487	0.04486
0.37802	0.07428	0.40246	28.9773	1.15878	0.07618	1.16588	86423.8	0.5236	0.06247	0.52535	13.4695	0.58276	0.0526	0.57716	0.07021	0.60308	0.06005	0.49387	0.04486
0.37702	0.0741	0.40146	28.4177	1.1578	0.076	1.1649	85111	0.5226	0.06243	0.52435	13.3121	0.58175	0.0527	0.57615	0.07018	0.60208	0.06005	0.49287	0.04486
0.37602	0.0741	0.40046	27.8663	1.15683	0.07583	1.16393	83818	0.5216	0.06241	0.52335	13.1566	0.58076	0.05252	0.57516	0.07016	0.60108	0.0601	0.49187	0.04486
0.37502	0.0741	0.39946	27.3256	1.15585	0.07566	1.16295	82542.4	0.5206	0.06228	0.52235	13.0031	0.57976	0.05262	0.57416	0.07013	0.60008	0.06003	0.49087	0.04485
0.37403	0.07402	0.39847	26.7967	1.15486	0.07557	1.16196	81274.7	0.5196	0.06221	0.52135	12.8513	0.57876	0.05249	0.57316	0.0701	0.59908	0.06003	0.48987	0.04485
0.37303	0.07397	0.39747	26.2774	1.15388	0.07541	1.16098	80037.8	0.5186	0.06215	0.52035	12.7012	0.57776	0.05241	0.57216	0.07007	0.59808	0.06003	0.48887	0.04485
0.37203	0.0738	0.39647	25.77	1.15288	0.07541	1.15998	78793	0.5176	0.06214	0.51935	12.5528	0.57676	0.05238	0.57116	0.07005	0.59708	0.0599	0.48787	0.04485
0.37104	0.07362	0.39548	25.2723	1.1519	0.07527	1.159	77589.4	0.5166	0.0621	0.51835	12.4062	0.57576	0.05236	0.57016	0.07002	0.59608	0.05987	0.48687	0.04485
0.37004	0.07345	0.39448	24.7843	1.15091	0.07519	1.15801	76395.7	0.5156	0.06202	0.51735	12.2613	0.57477	0.05234	0.56917	0.06999	0.59508	0.05992	0.48587	0.04485
0.36904	0.07341	0.39348	24.304	1.14992	0.07514	1.15702	75216	0.5146	0.06215	0.51635	12.1178	0.57377	0.0523	0.56817	0.06997	0.59409	0.0598	0.48488	0.04484
0.36805	0.07314	0.39249	23.8358	1.14894	0.07501	1.15604	74065	0.5136	0.06206	0.51535	11.9763	0.57276	0.05236	0.56716	0.06994	0.59309	0.05975	0.48388	0.04484
0.36706	0.07293	0.3915	23.3761	1.14794	0.07495	1.15504	72923.4	0.5126	0.06198	0.51435	11.8365	0.57177	0.0523	0.56617	0.06991	0.59209	0.05969	0.48288	0.04484
0.36606	0.07293	0.3905	22.9225	1.14696	0.07485	1.15406	71803.5	0.5116	0.0619	0.51335	11.6983	0.57076	0.05251	0.56516	0.06988	0.59109	0.05975	0.48188	0.04484
0.36505	0.07297	0.38949	22.4773	1.14596	0.07482	1.15306	70690.7	0.5106	0.06201	0.51235	11.5614	0.56976	0.05236	0.56416	0.06986	0.59009	0.05969	0.48088	0.04484
0.36406	0.07284	0.3885	22.0427	1.14497	0.07476	1.15207	69601.1	0.5096	0.06192	0.51135	11.4264	0.56877	0.05232	0.56317	0.06983	0.58909	0.05962	0.47988	0.04484
0.36306	0.07275	0.3875	21.616	1.14398	0.07469	1.15108	68528.3	0.50861	0.06179	0.51036	11.2931	0.56777	0.05224	0.56217	0.0698	0.58809	0.05964	0.47888	0.04483
0.36206	0.07262	0.3865	21.1981	1.14299	0.07457	1.15009	67479.7	0.50761	0.0618	0.50936	11.1611	0.56676	0.05244	0.56116	0.06977	0.58709	0.05972	0.47788	0.04483
0.36107	0.07253	0.38551	20.7878	1.142	0.07451	1.1491	66437.7	0.50661	0.06167	0.50836	11.0309	0.56577	0.0523	0.56017	0.06975	0.58609	0.05954	0.47688	0.04483
0.36007	0.07236	0.38451	20.3864	1.141	0.0745	1.1481	65406.3	0.50561	0.06171	0.50736	10.9019	0.56477	0.05224	0.55917	0.06972	0.58509	0.05954	0.47588	0.04483
0.35907	0.07231	0.38351	19.9913	1.14001	0.07442	1.14711	64400	0.50461	0.06171	0.50636	10.7745	0.56377	0.05224	0.55817	0.06969	0.58409	0.05957	0.47488	0.04483
0.35808	0.07223	0.38252	19.6043	1.13901	0.07442	1.14611	63398.4	0.50361	0.06167	0.50536	10.6487	0.56277	0.05225	0.55717	0.06966	0.58309	0.05952	0.47388	0.04482
0.35708	0.07214	0.38152	19.2248	1.13803	0.07432	1.14513	62424.7	0.50261	0.06157	0.50436	10.5244	0.56177	0.0523	0.55617	0.06964	0.58209	0.05954	0.47288	0.04482
0.35608	0.07201	0.38052	18.8532	1.13703	0.07432	1.14413	61453.9	0.50161	0.06153	0.50336	10.4014	0.56077	0.05221	0.55517	0.06961	0.58109	0.05947	0.47188	0.04482
0.35508	0.07197	0.37952	18.4878	1.13604	0.07423	1.14314	60510	0.50061	0.06152	0.50236	10.2799	0.55977	0.05217	0.55417	0.06958	0.58009	0.05947	0.47088	0.04482
0.35409	0.07175	0.37853	18.1312	1.13504	0.0742	1.14214	59572.3	0.49961	0.06149	0.50136	10.1598	0.55878	0.05206	0.55318	0.06956	0.57909	0.05934	0.46988	0.04482
0.35309	0.07179	0.37753	17.779	1.13405	0.07415	1.14115	58652.5	0.49861	0.06141	0.50036	10.0412	0.55778	0.05205	0.55218	0.06953	0.57809	0.05929	0.46888	0.04482
0.35209	0.07179	0.37653	17.434	1.13306	0.07408	1.14016	57748.4	0.49761	0.06159	0.49936	9.92356	0.55677	0.05213	0.55117	0.0695	0.57709	0.05924	0.46788	0.04481
0.35109	0.07162	0.37553	17.0974	1.13206	0.07405	1.13916	56853.5	0.49661	0.06152	0.49836	9.80769	0.55577	0.05207	0.55017	0.06947	0.57609	0.05919	0.46688	0.04481
0.3501	0.0714	0.37454	16.7676	1.13106	0.07404	1.13816	55970.9	0.49561	0.06141	0.49736	9.69323	0.55478	0.05186	0.54918	0.06945	0.57509	0.05919	0.46588	0.04481
0.3491	0.07131	0.37354	16.4431	1.13006	0.07405	1.13716	55098.8	0.49461	0.06142	0.49636	9.57993	0.55378	0.05198	0.54818	0.06942	0.57409	0.05926	0.46488	0.04481
0.3481	0.07118	0.37254	16.1252	1.12907	0.07402	1.13617	54245	0.49361	0.06142	0.49536	9.46796	0.55278	0.05203	0.54718	0.06939	0.57309	0.05911	0.46388	0.04481
0.3471	0.07122	0.37154	15.8119	1.12806	0.07405	1.13516	53398.3	0.49261	0.0613	0.49436	9.35749	0.55178	0.05201	0.54618	0.06936	0.57209	0.05921	0.46288	0.04481
0.34611	0.07114	0.37055	15.5059	1.12706	0.07404	1.13416	52569.3	0.49161	0.06144	0.49336	9.24793	0.55078	0.05191	0.54518	0.06934	0.57109	0.05916	0.46188	0.0448
0.34511	0.071	0.36955	15.2061	1.12607	0.074	1.13317	51756.1	0.49061	0.0614	0.49236	9.13991	0.54978	0.05202	0.54418	0.06931	0.57009	0.05903	0.46088	0.0448
0.34411	0.07083	0.36855	14.9124	1.12507	0.07398	1.13217	50952.6	0.48961	0.06131	0.49136	9.03321	0.54878	0.05187	0.54318	0.06928	0.56909	0.05911	0.45988	0.0448
0.34312	0.07074	0.36756	14.6238	1.12409	0.07386	1.13119	50172.9	0.48861	0.06136	0.49036	8.92757	0.54778	0.05195	0.54218	0.06926	0.56809	0.05911	0.45888	0.0448
0.34212	0.07074	0.36656	14.34	1.12309	0.07386	1.13019	49392.6	0.48761	0.06145	0.48936	8.8231	0.54678	0.05202	0.54118	0.06923	0.56709	0.05903	0.45788	0.0448
0.34112	0.0707	0.36556	14.0621	1.1221	0.07377	1.1292	48634	0.48661	0.06141	0.48836	8.72004	0.54578	0.05195	0.54018	0.0692	0.56609	0.05906	0.45688	0.04479
0.34012	0.07057	0.36456	13.7903	1.1211	0.07379	1.1282	47875	0.48561	0.06145	0.48736	8.61807	0.54478	0.05192	0.53918	0.06917	0.56509	0.05908	0.45588	0.04479
0.33912	0.07052	0.36356	13.523	1.1201	0.07377	1.1272	47133	0.48461	0.06144	0.48636	8.51737	0.54378	0.0519	0.53818	0.06915	0.56409	0.05906	0.45488	0.04479
0.33813	0.07035	0.36257	13.2619	1.1191	0.07375	1.1262	46401.3	0.48361	0.06126	0.48536	8.41807	0.54278	0.05183	0.53718	0.06912	0.5631	0.05883	0.45389	0.04479
0.33713	0.07026	0.36157	13.0052	1.1181	0.07377	1.1252	45678.4	0.48262	0.06114	0.48437	8.31984	0.54179	0.05175	0.53619	0.06909	0.56209	0.05916	0.45288	0.04479
0.33613	0.07013	0.36057	12.7538	1.11711	0.0737	1.12421	44974.3	0.48161	0.06117	0.48336	8.22257	0.54078	0.05182	0.53518	0.06907	0.56109	0.05919	0.45188	0.04479
0.33514	0.07004	0.35958	12.5069	1.11611	0.07373	1.12321	44272.3	0.48062	0.06111	0.48237	8.12655	0.53978	0.0518	0.53418	0.06904	0.56009	0.05903	0.45088	0.04478
0.33413	0.07009	0.35857	12.2639	1.11511	0.07369	1.12221	43587.5	0.47961	0.06118	0.48136	8.03148	0.53879	0.05178	0.53319	0.06901	0.5591	0.05893	0.44989	0.04478
0.33314	0.07004	0.35758	12.0262	1.11411	0.07367	1.12121	42910.8	0.47861	0.06119	0.48036	7.9376	0.53779	0.05178	0.53219	0.06899	0.5581	0.05883	0.44889	0.04478
0.33214	0.06987	0.35658	11.794	1.11311	0.07367	1.12021	42243.4	0.47762	0.06108	0.47937	7.84497	0.53679	0.05165	0.53119	0.06896	0.5571	0.05875	0.44789	0.04478
0.33114	0.06983	0.35558	11.5655	1.11212	0.07364	1.11922	41588.8	0.47662	0.06096	0.47837	7.75343	0.53579	0.05167	0.53019	0.06893	0.5561	0.05883	0.44689	0.04478
0.33014	0.06969	0.35458	11.3419	1.11112	0.07366	1.11822	40940.8	0.47562	0.06098	0.47737	7.6628	0.53479	0.05175	0.52919	0.0689	0.5551	0.05875	0.44589	0.04478
0.32915	0.06961	0.35359	11.1223	1.11012	0.07362	1.11722	40307.5	0.47462	0.0611	0.47637	7.5731	0.53378	0.0518	0.52818	0.06888	0.5541	0.05855	0.44489	0.04477
0.32815	0.06943	0.35259	10.9075	1.10912	0.07362	1.11622	39680.6	0.47362	0.06112	0.47537	7.48456	0.53278	0.05191	0.52718	0.06885	0.5531	0.05863	0.44389	0.04477
0.32715	0.06943	0.35159	10.6959	1.10813	0.07356	1.11523	39067.9	0.47262	0.06114	0.47437	7.39707	0.53179	0.05178	0.52619	0.06882	0.5521	0.05863	0.44289	0.04477
0.32615	0.06943	0.35059	10.4884	1.10713	0.07352	1.11423	38463.6	0.47162	0.0611	0.47337	7.31066	0.53079	0.05167	0.52519	0.0688	0.5511	0.0587	0.44189	0.04477
0.32516	0.0693	0.3496	10.2856	1.10613	0.07358	1.11323	37861.1	0.47062	0.06108	0.47237	7.22524	0.52978	0.05188	0.52418	0.06877	0.5501	0.05865	0.44089	0.04477
0.32416	0.06913	0.3486	10.087	1.10513	0.07356	1.11223	37273.3	0.46962	0.06098	0.47137	7.14092	0.52878	0.05186	0.52318	0.06874	0.5491	0.05858	0.43989	0.04477
0.32316	0.06904	0.3476	9.89173	1.10413	0.07355	1.11123	36694.7	0.46862	0.06096	0.47037	7.05748	0.52779	0.05178	0.52219	0.06872	0.5481	0.05858	0.43889	0.04476
0.32216	0.06913	0.3466	9.69935	1.10314	0.07348	1.11024	36129.1	0.46762	0.06088	0.46937	6.97509	0.52679	0.05163	0.52119	0.06869	0.5471	0.0586	0.43789	0.04476
0.32116	0.069	0.3456	9.51183	1.10214	0.07346	1.10924	35569.2	0.46662	0.06084	0.46837	6.89361	0.52579	0.05154	0.52019	0.06866	0.5461	0.05863	0.43689	0.04476
0.32017	0.06886	0.34461	9.32793	1.10114	0.07344	1.10824	35017	0.46562	0.06093	0.46737	6.81294	0.52479	0.05169	0.51919	0.06864	0.5451	0.05863	0.43589	0.04476
0.31917	0.06869	0.34361	9.1478	1.10015	0.07339	1.10725	34476.3	0.46462	0.06088	0.46637	6.73338	0.52379	0.05165	0.51819	0.06861	0.5441	0.05865	0.43489	0.04476
0.31817	0.0686	0.34261	8.97073	1.09915	0.07343	1.10625	33937.2	0.46362	0.06084	0.46537	6.65473	0.52279	0.05159	0.51719	0.06858	0.5431	0.05855	0.43389	0.04475
0.31717	0.06869	0.34161	8.79626	1.09815	0.07339	1.10525	33412.2	0.46262	0.06091	0.46437	6.57688	0.52179	0.05152	0.51619	0.06855	0.5421	0.05863	0.43289	0.04475
0.31618	0.06856	0.34062	8.6262	1.09714	0.07344	1.10424	32888.9	0.46162	0.06088	0.46337	6.50004	0.52079	0.05159	0.51519	0.06853	0.5411	0.05863	0.43189	0.04475
0.31518	0.0683	0.33962	8.46002	1.09616	0.07335	1.10326	32383.8	0.46062	0.06085	0.46237	6.42411	0.51979	0.05152	0.51419	0.0685	0.5401	0.0587	0.43089	0.04475
0.31419	0.06821	0.33863	8.29627	1.09515	0.07336	1.10225	31879.2	0.45962	0.06083	0.46137	6.34905	0.51879	0.05163	0.51319	0.06847	0.5391	0.05891	0.42989	0.04475
0.31319	0.06821	0.33763	8.1353	1.09416	0.07333	1.10126	31385.2	0.45862	0.06091	0.46037	6.27477	0.51779	0.05163	0.51219	0.06845	0.5381	0.05873	0.42889	0.04475
0.31219	0.06821	0.33663	7.97745	1.09316	0.07329	1.10026	30899.7	0.45762	0.06092	0.45937	6.20142	0.51679	0.05163	0.51119	0.06842	0.5371	0.05875	0.42789	0.04474
0.31119	0.06808	0.33563	7.82322	1.09217	0.07328	1.09927	30420	0.45662	0.06087	0.45837	6.129	0.51579	0.05168	0.51019	0.06839	0.5361	0.0587	0.42689	0.04474
0.31019	0.06803	0.33463	7.67161	1.09118	0.0732	1.09828	29951.9	0.45562	0.06075	0.45737	6.05749	0.51479	0.0515	0.50919	0.06837	0.5351	0.05868	0.42589	0.04474
0.30919	0.06795	0.33363	7.52311	1.09018	0.0732	1.09728	29486.1	0.45462	0.06073	0.45637	5.9867	0.51379	0.05165	0.50819	0.06834	0.5341	0.05858	0.42489	0.04474
0.3082	0.06773	0.33264	7.37801	1.08918	0.07317	1.09628	29029.2	0.45362	0.06076	0.45537	5.91671	0.51279	0.05168	0.50719	0.06831	0.5331	0.0586	0.42389	0.04474
0.3072	0.06764	0.33164	7.2352	1.08818	0.07317	1.09528	28577.7	0.45262	0.06075	0.45437	5.84757	0.51179	0.05156	0.50619	0.06829	0.5321	0.0586	0.42289	0.04474
0.3062	0.06751	0.33064	7.09531	1.08717	0.07321	1.09427	28130.9	0.45162	0.06075	0.45337	5.77923	0.5108	0.05142	0.5052	0.06826	0.5311	0.05863	0.42189	0.04473
0.3052	0.06751	0.32964	6.95765	1.08618	0.07316	1.09328	27696.5	0.45062	0.06068	0.45237	5.71175	0.5098	0.05149	0.50419	0.06823	0.5301	0.05858	0.42089	0.04473
0.30421	0.06747	0.32865	6.82281	1.08518	0.07317	1.09228	27265	0.44962	0.06064	0.45137	5.64503	0.5088	0.05146	0.5032	0.06821	0.5291	0.05863	0.41989	0.04473
0.30321	0.06729	0.32765	6.69106	1.08418	0.07317	1.09128	26840.9	0.44862	0.06066	0.45037	5.57904	0.5078	0.05145	0.5022	0.06818	0.5281	0.05858	0.41889	0.04473
0.30221	0.06721	0.32665	6.56154	1.08318	0.07318	1.09028	26422.7	0.44762	0.06053	0.44937	5.51395	0.5068	0.05142	0.5012	0.06815	0.5271	0.05847	0.41789	0.04473
0.30122	0.06707	0.32566	6.43468	1.08218	0.0732	1.08928	26011.1	0.44662	0.06046	0.44837	5.44957	0.5058	0.05145	0.5002	0.06813	0.5261	0.05847	0.41689	0.04472
0.30022	0.06694	0.32466	6.31028	1.08118	0.07314	1.08828	25609.4	0.44562	0.06051	0.44737	5.38583	0.5048	0.05144	0.4992	0.0681	0.5251	0.05858	0.41589	0.04472
0.29922	0.06694	0.32366	6.18784	1.08018	0.07317	1.08728	25209.7	0.44462	0.06047	0.44637	5.32292	0.5038	0.05134	0.4982	0.06807	0.5241	0.0585	0.41489	0.04472
0.29822	0.06703	0.32266	6.06749	1.07919	0.0731	1.08629	24821.1	0.44362	0.06053	0.44537	5.26067	0.5028	0.05134	0.4972	0.06805	0.5231	0.05845	0.41389	0.04472
0.29722	0.0669	0.32166	5.95019	1.07819	0.07309	1.08529	24435.8	0.44262	0.06056	0.44437	5.19916	0.5018	0.05142	0.4962	0.06802	0.5221	0.05837	0.41289	0.04472
0.29622	0.06686	0.32066	5.83488	1.07719	0.0731	1.08429	24055.1	0.44162	0.06062	0.44337	5.13834	0.5008	0.0514	0.4952	0.06799	0.5211	0.05842	0.41189	0.04472
0.29523	0.06664	0.31967	5.72234	1.07619	0.07308	1.08329	23682.3	0.44062	0.06069	0.44237	5.07823	0.4998	0.05134	0.4942	0.06797	0.5201	0.05842	0.41089	0.04471
0.29424	0.06638	0.31868	5.6121	1.07519	0.0731	1.08229	23312.7	0.43962	0.06061	0.44137	5.01895	0.4988	0.0514	0.4932	0.06794	0.5191	0.05832	0.40989	0.04471
0.29323	0.06651	0.31767	5.50282	1.07419	0.07312	1.08129	22949.5	0.43862	0.06053	0.44037	4.96036	0.4978	0.0514	0.4922	0.06791	0.5181	0.05832	0.40889	0.04471
0.29223	0.06651	0.31667	5.39605	1.07319	0.0731	1.08029	22593.2	0.43762	0.06062	0.43937	4.90231	0.4968	0.05141	0.4912	0.06789	0.5171	0.05832	0.40789	0.04471
0.29124	0.06638	0.31568	5.29172	1.07219	0.0731	1.07929	22241.8	0.43662	0.0606	0.43837	4.84504	0.4958	0.05144	0.4902	0.06786	0.5161	0.05827	0.40689	0.04471
0.29024	0.06629	0.31468	5.18929	1.07119	0.07308	1.07829	21897.1	0.43562	0.06043	0.43737	4.78854	0.4948	0.05133	0.4892	0.06783	0.5151	0.05845	0.40589	0.04471
0.28924	0.0662	0.31368	5.08885	1.07019	0.07313	1.07729	21554.1	0.43462	0.06051	0.43637	4.73251	0.4938	0.05129	0.4882	0.06781	0.5141	0.05842	0.40489	0.0447
0.28824	0.06607	0.31268	4.99046	1.06919	0.07306	1.07629	21221.9	0.43362	0.06058	0.43537	4.67715	0.4928	0.05148	0.4872	0.06778	0.5131	0.05827	0.40389	0.0447
0.28725	0.06594	0.31169	4.89398	1.0682	0.07302	1.0753	20893.6	0.43262	0.06047	0.43437	4.62257	0.4918	0.0513	0.4862	0.06775	0.5121	0.05817	0.40289	0.0447
0.28625	0.06585	0.31069	4.79925	1.0672	0.07305	1.0743	20567.5	0.43162	0.06045	0.43337	4.56856	0.4908	0.05131	0.4852	0.06773	0.5111	0.0583	0.40189	0.0447
0.28525	0.06585	0.30969	4.70613	1.06621	0.07297	1.07331	20251.1	0.43062	0.06049	0.43237	4.51514	0.4898	0.05133	0.4842	0.0677	0.5101	0.0584	0.40089	0.0447
0.28425	0.06576	0.30869	4.61503	1.06521	0.07294	1.07231	19937.2	0.42962	0.06046	0.43137	4.46239	0.4888	0.05127	0.4832	0.06767	0.5091	0.05837	0.39989	0.04469
0.28326	0.06568	0.3077	4.5257	1.06421	0.07293	1.07131	19627.7	0.42862	0.06043	0.43037	4.41026	0.4878	0.05129	0.4822	0.06765	0.5081	0.0584	0.39889	0.04469
0.28226	0.06559	0.3067	4.4381	1.06321	0.07297	1.07031	19320.8	0.42763	0.06037	0.42938	4.35876	0.48681	0.05114	0.48121	0.06762	0.5071	0.05819	0.39789	0.04469
0.28126	0.0655	0.3057	4.35219	1.06221	0.07297	1.06931	19020.3	0.42663	0.06041	0.42838	4.30779	0.4858	0.05121	0.4802	0.06759	0.50611	0.05809	0.3969	0.04469
0.28026	0.06537	0.3047	4.26805	1.06121	0.07294	1.06831	18725.6	0.42563	0.06037	0.42738	4.25747	0.4848	0.05123	0.4792	0.06757	0.50511	0.05804	0.3959	0.04469
0.27926	0.06533	0.3037	4.18533	1.0602	0.07301	1.0673	18431.8	0.42463	0.06026	0.42638	4.20779	0.4838	0.05121	0.4782	0.06754	0.50411	0.05804	0.3949	0.04469
0.27827	0.0652	0.30271	4.10441	1.05921	0.07297	1.06631	18146.6	0.42363	0.06035	0.42538	4.15855	0.48281	0.05114	0.47721	0.06752	0.50311	0.05814	0.3939	0.04468
0.27727	0.06507	0.30171	4.02506	1.05821	0.07293	1.06531	17865.9	0.42263	0.06023	0.42438	4.11003	0.4818	0.05122	0.4762	0.06749	0.50211	0.05814	0.3929	0.04468
0.27627	0.06502	0.30071	3.94706	1.05721	0.07294	1.06431	17587.6	0.42163	0.06024	0.42338	4.06198	0.4808	0.05122	0.4752	0.06746	0.50111	0.05814	0.3919	0.04468
0.27527	0.06498	0.29971	3.87056	1.05622	0.07287	1.06332	17316.5	0.42063	0.06022	0.42238	4.01453	0.4798	0.05121	0.4742	0.06744	0.50011	0.05809	0.3909	0.04468
0.27428	0.06485	0.29872	3.79573	1.05521	0.07291	1.06231	17045.7	0.41963	0.06027	0.42138	3.96758	0.47881	0.05104	0.47321	0.06741	0.49911	0.05804	0.3899	0.04468
0.27328	0.06476	0.29772	3.72226	1.05421	0.07291	1.06131	16780.6	0.41863	0.06026	0.42038	3.92121	0.47781	0.05112	0.47221	0.06738	0.49811	0.05807	0.3889	0.04468
0.27228	0.06472	0.29672	3.65012	1.05321	0.07291	1.06031	16519.6	0.41763	0.06007	0.41938	3.8755	0.4768	0.05121	0.4712	0.06736	0.49711	0.05802	0.3879	0.04467
0.27128	0.06463	0.29572	3.57946	1.05221	0.07291	1.05931	16262.7	0.41663	0.06007	0.41838	3.83021	0.47581	0.05117	0.47021	0.06733	0.49611	0.05809	0.3869	0.04467
0.27029	0.06454	0.29473	3.51018	1.05122	0.07287	1.05832	16011.1	0.41563	0.06014	0.41738	3.78541	0.47481	0.05118	0.46921	0.0673	0.49511	0.05807	0.3859	0.04467
0.26929	0.06445	0.29373	3.44223	1.05022	0.07287	1.05732	15762.1	0.41463	0.06008	0.41638	3.7412	0.4738	0.05126	0.4682	0.06728	0.49411	0.05802	0.3849	0.04467
0.26829	0.06432	0.29273	3.37568	1.04922	0.07283	1.05633	15518.3	0.41363	0.06004	0.41538	3.6975	0.47281	0.05106	0.46721	0.06725	0.49311	0.05791	0.3839	0.04467
0.26729	0.06428	0.29173	3.31026	1.04823	0.07282	1.05533	15277.4	0.41263	0.05993	0.41438	3.65435	0.47181	0.0511	0.46621	0.06722	0.49211	0.05802	0.3829	0.04467
0.26629	0.06424	0.29073	3.24611	1.04722	0.07285	1.05432	15038.9	0.41163	0.05997	0.41338	3.61162	0.47081	0.05106	0.46521	0.0672	0.49111	0.05791	0.3819	0.04466
0.2653	0.06415	0.28974	3.18327	1.04623	0.07279	1.05333	14806.7	0.41063	0.06007	0.41238	3.56935	0.46981	0.051	0.46421	0.06717	0.49011	0.05771	0.3809	0.04466
0.2643	0.06402	0.28874	3.12173	1.04523	0.0728	1.05233	14576	0.40963	0.05993	0.41138	3.52771	0.46881	0.05104	0.46321	0.06715	0.48911	0.05768	0.3799	0.04466
0.26331	0.06384	0.28775	3.06144	1.04423	0.0728	1.05133	14349.3	0.40863	0.06001	0.41038	3.48644	0.46781	0.05112	0.46221	0.06712	0.48811	0.05766	0.3789	0.04466
0.26231	0.06371	0.28675	3.00225	1.04323	0.0728	1.05033	14126.2	0.40763	0.06012	0.40938	3.44563	0.46681	0.05111	0.46121	0.06709	0.48711	0.05766	0.3779	0.04466
0.26131	0.06358	0.28575	2.94421	1.04223	0.07283	1.04933	13905.7	0.40663	0.06005	0.40838	3.4054	0.46581	0.0511	0.46021	0.06707	0.48611	0.05768	0.3769	0.04465
0.26031	0.06354	0.28475	2.88715	1.04123	0.07276	1.04833	13691.4	0.40563	0.06004	0.40738	3.36561	0.46481	0.05107	0.45921	0.06704	0.48511	0.05771	0.3759	0.04465
0.25931	0.06358	0.28375	2.83106	1.04023	0.07276	1.04733	13478.4	0.40463	0.05991	0.40638	3.32634	0.46381	0.0511	0.45821	0.06701	0.48411	0.05761	0.3749	0.04465
0.25832	0.06341	0.28276	2.77639	1.03924	0.07272	1.04634	13269.9	0.40363	0.05991	0.40538	3.28747	0.46281	0.05107	0.45721	0.06699	0.48311	0.05763	0.3739	0.04465
0.25732	0.06323	0.28176	2.72278	1.03824	0.07275	1.04534	13062.8	0.40263	0.05985	0.40438	3.24908	0.46181	0.05107	0.45621	0.06696	0.48211	0.05748	0.3729	0.04465
0.25632	0.06323	0.28076	2.66995	1.03724	0.07275	1.04434	12859.6	0.40163	0.05989	0.40338	3.21108	0.4608	0.05122	0.4552	0.06694	0.48111	0.05756	0.3719	0.04465
0.25532	0.06314	0.27976	2.61826	1.03624	0.07271	1.04334	12660.7	0.40063	0.05981	0.40238	3.1736	0.45981	0.05114	0.45421	0.06691	0.48011	0.05751	0.3709	0.04464
0.25433	0.06297	0.27877	2.5677	1.03524	0.07274	1.04234	12463.1	0.39963	0.05977	0.40138	3.13653	0.45881	0.05106	0.45321	0.06688	0.47911	0.05746	0.3699	0.04464
0.25333	0.06288	0.27777	2.518	1.03424	0.07274	1.04134	12269.3	0.39863	0.05978	0.40038	3.09986	0.45781	0.051	0.45221	0.06686	0.47811	0.05748	0.3689	0.04464
0.25234	0.06266	0.27678	2.46943	1.03323	0.07276	1.04033	12077.8	0.39763	0.05978	0.39938	3.06363	0.45681	0.05092	0.45121	0.06683	0.47711	0.05738	0.3679	0.04464
0.25134	0.06253	0.27578	2.42169	1.03223	0.07278	1.03933	11889.6	0.39663	0.05976	0.39838	3.02784	0.45582	0.05087	0.45022	0.0668	0.47611	0.05743	0.3669	0.04464
0.25034	0.06253	0.27478	2.3747	1.03123	0.07276	1.03833	11705	0.39563	0.05973	0.39738	2.99247	0.45482	0.05069	0.44922	0.06678	0.47511	0.05751	0.3659	0.04464
0.24934	0.06258	0.27378	2.32857	1.03024	0.07275	1.03734	11523.3	0.39463	0.0598	0.39638	2.95746	0.45381	0.05092	0.44821	0.06675	0.47411	0.05735	0.3649	0.04463
0.24834	0.06253	0.27278	2.28344	1.02924	0.07272	1.03634	11344.7	0.39363	0.05988	0.39538	2.92286	0.45281	0.05115	0.44721	0.06673	0.47311	0.0574	0.3639	0.04463
0.24734	0.06249	0.27178	2.23918	1.02824	0.07272	1.03534	11168.3	0.39263	0.05984	0.39438	2.88872	0.45181	0.05102	0.44621	0.0667	0.47211	0.05738	0.3629	0.04463
0.24635	0.06223	0.27079	2.19604	1.02724	0.07272	1.03434	10994.6	0.39164	0.05969	0.39339	2.85503	0.45081	0.051	0.44521	0.06667	0.47112	0.05725	0.36191	0.04463
0.24535	0.06214	0.26979	2.15354	1.02625	0.07267	1.03335	10824.8	0.39064	0.05954	0.39239	2.82173	0.44981	0.05106	0.44421	0.06665	0.47012	0.05728	0.36091	0.04463
0.24435	0.0621	0.26879	2.1118	1.02525	0.07266	1.03235	10656.8	0.38964	0.05963	0.39139	2.78871	0.44881	0.05102	0.44321	0.06662	0.46912	0.05728	0.35991	0.04462
0.24336	0.06197	0.2678	2.07097	1.02425	0.07263	1.03135	10491.6	0.38864	0.05969	0.39039	2.75609	0.44781	0.05093	0.44221	0.0666	0.46812	0.05723	0.35891	0.04462
0.24236	0.06179	0.2668	2.03097	1.02325	0.07262	1.03035	10328.7	0.38763	0.05974	0.38938	2.72385	0.44681	0.05098	0.44121	0.06657	0.46712	0.0573	0.35791	0.04462
0.24136	0.06175	0.2658	1.99161	1.02225	0.07262	1.02935	10168.1	0.38664	0.05969	0.38839	2.69204	0.44581	0.05095	0.44021	0.06654	0.46612	0.0571	0.35691	0.04462
0.24037	0.06157	0.26481	1.95315	1.02126	0.07256	1.02836	10011.1	0.38564	0.05965	0.38739	2.6606	0.44482	0.05085	0.43922	0.06652	0.46512	0.05718	0.35591	0.04462
0.23937	0.06144	0.26381	1.91539	1.02026	0.07259	1.02736	9854.85	0.38464	0.05967	0.38639	2.62949	0.44382	0.05076	0.43822	0.06649	0.46412	0.0573	0.35491	0.04462
0.23837	0.0614	0.26281	1.87827	1.01926	0.07255	1.02636	9702.4	0.38364	0.05958	0.38539	2.5988	0.44282	0.05089	0.43722	0.06647	0.46312	0.0573	0.35391	0.04461
0.23738	0.06131	0.26182	1.84191	1.01827	0.07252	1.02537	9552.04	0.38264	0.05962	0.38439	2.56841	0.44182	0.05087	0.43622	0.06644	0.46212	0.05718	0.35291	0.04461
0.23638	0.06105	0.26082	1.80642	1.01726	0.07257	1.02436	9402.42	0.38164	0.05958	0.38339	2.53841	0.44082	0.05079	0.43522	0.06641	0.46112	0.0572	0.35191	0.04461
0.23538	0.06109	0.25982	1.77133	1.01626	0.07255	1.02336	9256.72	0.38064	0.05961	0.38239	2.50873	0.43982	0.05089	0.43422	0.06639	0.46012	0.0572	0.35091	0.04461
0.23439	0.06092	0.25883	1.73712	1.01527	0.07252	1.02237	9113.27	0.37964	0.05958	0.38139	2.47942	0.43882	0.05083	0.43322	0.06636	0.45912	0.0571	0.34991	0.04461
0.23339	0.06074	0.25783	1.70357	1.01427	0.07251	1.02137	8971.78	0.37864	0.05961	0.38039	2.45044	0.43782	0.05087	0.43222	0.06634	0.45812	0.05707	0.34891	0.04461
0.23239	0.06074	0.25683	1.67052	1.01328	0.07245	1.02038	8833.25	0.37764	0.05969	0.37939	2.42177	0.43682	0.05084	0.43122	0.06631	0.45712	0.05725	0.34791	0.0446
0.2314	0.06057	0.25584	1.63826	1.01227	0.07249	1.01937	8695.13	0.37664	0.05957	0.37839	2.39351	0.43582	0.0508	0.43022	0.06628	0.45612	0.05723	0.34691	0.0446
0.2304	0.06057	0.25484	1.60647	1.01127	0.07248	1.01837	8560.14	0.37564	0.05955	0.37739	2.36554	0.43482	0.05083	0.42922	0.06626	0.45512	0.05728	0.34591	0.0446
0.2294	0.06048	0.25384	1.57537	1.01027	0.07248	1.01737	8427.01	0.37464	0.05943	0.37639	2.33794	0.43382	0.05087	0.42822	0.06623	0.45411	0.05735	0.3449	0.0446
0.2284	0.06035	0.25284	1.54491	1.00928	0.07245	1.01638	8296.42	0.37364	0.05921	0.37539	2.3107	0.43282	0.05081	0.42722	0.06621	0.45311	0.05743	0.3439	0.0446
0.2274	0.06026	0.25184	1.515	1.00828	0.07243	1.01538	8167.85	0.37264	0.05939	0.37439	2.28363	0.43182	0.0507	0.42622	0.06618	0.45212	0.05728	0.34291	0.0446
0.22641	0.06	0.25085	1.48581	1.00728	0.07245	1.01438	8040.37	0.37164	0.05947	0.37339	2.25691	0.43082	0.05075	0.42522	0.06615	0.45112	0.0573	0.34191	0.04459
0.22542	0.05983	0.24986	1.45712	1.00628	0.07241	1.01338	7915.99	0.37064	0.0594	0.37239	2.23055	0.42982	0.05076	0.42422	0.06613	0.45012	0.05725	0.34091	0.04459
0.22442	0.05974	0.24886	1.42891	1.00528	0.07241	1.01238	7792.88	0.36964	0.05932	0.37139	2.20451	0.42882	0.05068	0.42322	0.0661	0.44912	0.05725	0.33991	0.04459
0.22342	0.05978	0.24786	1.40115	1.00428	0.0724	1.01138	7671.9	0.36864	0.05938	0.37039	2.17873	0.42782	0.05073	0.42222	0.06608	0.44811	0.05733	0.3389	0.04459
0.22242	0.05974	0.24686	1.37399	1.00329	0.07237	1.01039	7553.01	0.36764	0.0594	0.36939	2.15326	0.42682	0.05077	0.42122	0.06605	0.44712	0.05718	0.33791	0.04459
0.22142	0.05956	0.24586	1.34746	1.00229	0.07236	1.00939	7435.75	0.36664	0.05931	0.36839	2.12813	0.42582	0.05083	0.42022	0.06602	0.44612	0.05723	0.33691	0.04458
0.22043	0.05943	0.24487	1.3214	1.00129	0.07233	1.00839	7320.52	0.36564	0.05931	0.36739	2.10325	0.42482	0.0508	0.41922	0.066	0.44512	0.05723	0.33591	0.04458
0.21943	0.0593	0.24387	1.29585	1.00029	0.07234	1.00739	7206.46	0.36464	0.0594	0.36639	2.07864	0.42382	0.05066	0.41822	0.06597	0.44412	0.0572	0.33491	0.04458
0.21843	0.05917	0.24287	1.27079	0.99929	0.07236	1.00639	7094.18	0.36364	0.05925	0.36539	2.0544	0.42282	0.05076	0.41722	0.06595	0.44312	0.05723	0.33391	0.04458
0.21744	0.05904	0.24188	1.24622	0.99829	0.07237	1.00539	6983.65	0.36264	0.05921	0.36439	2.0304	0.42182	0.05084	0.41622	0.06592	0.44212	0.0572	0.33291	0.04458
0.21644	0.05895	0.24088	1.2221	0.99729	0.07236	1.00439	6875.24	0.36164	0.05924	0.36339	2.00666	0.42082	0.05079	0.41522	0.06589	0.44112	0.05712	0.33191	0.04458
0.21544	0.05882	0.23988	1.19846	0.99629	0.07236	1.00339	6768.31	0.36064	0.05927	0.36239	1.9832	0.41982	0.05084	0.41422	0.06587	0.44012	0.05728	0.33091	0.04457
0.21445	0.05865	0.23889	1.17532	0.9953	0.07229	1.0024	6663.98	0.35964	0.0594	0.36139	1.95998	0.41882	0.05069	0.41322	0.06584	0.43912	0.0573	0.32991	0.04457
0.21345	0.0586	0.23789	1.15254	0.9943	0.07229	1.0014	6560.34	0.35864	0.05934	0.36039	1.93709	0.41782	0.05068	0.41222	0.06582	0.43812	0.05712	0.32891	0.04457
0.21245	0.05843	0.23689	1.13028	0.9933	0.07224	1.0004	6459.04	0.35764	0.05912	0.35939	1.91452	0.41683	0.0506	0.41123	0.06579	0.43712	0.05718	0.32791	0.04457
0.21146	0.05834	0.2359	1.10839	0.99231	0.07217	0.99941	6359.49	0.35664	0.05912	0.35839	1.89215	0.41582	0.05069	0.41022	0.06577	0.43612	0.05712	0.32691	0.04457
0.21046	0.0583	0.2349	1.08691	0.99131	0.07221	0.99841	6260.05	0.35564	0.05923	0.35739	1.87	0.41482	0.05064	0.40922	0.06574	0.43512	0.0571	0.32591	0.04457
0.20946	0.05812	0.2339	1.06592	0.99031	0.07217	0.99741	6163.21	0.35464	0.05919	0.35639	1.84816	0.41383	0.05058	0.40823	0.06571	0.43412	0.05707	0.32491	0.04456
0.20847	0.05782	0.23291	1.0454	0.98931	0.07217	0.99641	6067.36	0.35364	0.05916	0.35539	1.82657	0.41283	0.05061	0.40723	0.06569	0.43312	0.05707	0.32391	0.04456
0.20747	0.05773	0.23191	1.02516	0.98831	0.07217	0.99541	5973	0.35264	0.05907	0.35439	1.80525	0.41183	0.05056	0.40623	0.06566	0.43212	0.05702	0.32291	0.04456
0.20647	0.05769	0.23091	1.00529	0.98731	0.07218	0.99441	5879.94	0.35164	0.05907	0.35339	1.78415	0.41083	0.05056	0.40523	0.06564	0.43112	0.05697	0.32191	0.04456
0.20547	0.05769	0.22991	0.98578	0.98632	0.07215	0.99342	5788.82	0.35064	0.059	0.35239	1.76331	0.40983	0.05054	0.40423	0.06561	0.43012	0.05697	0.32091	0.04456
0.20448	0.05755	0.22892	0.96672	0.98532	0.0721	0.99242	5699.43	0.34964	0.05904	0.35139	1.74269	0.40883	0.05056	0.40323	0.06559	0.42912	0.057	0.31991	0.04455
0.20348	0.05738	0.22792	0.94805	0.98432	0.07211	0.99142	5610.63	0.34864	0.05905	0.35039	1.72232	0.40783	0.05058	0.40223	0.06556	0.42812	0.05695	0.31891	0.04455
0.20249	0.05721	0.22693	0.92973	0.98332	0.07213	0.99042	5523.22	0.34764	0.05908	0.34939	1.70219	0.40683	0.05058	0.40123	0.06553	0.42712	0.057	0.31791	0.04455
0.20149	0.05712	0.22593	0.91173	0.98233	0.07201	0.98943	5438.7	0.34665	0.05892	0.3484	1.68234	0.40584	0.05031	0.40024	0.06551	0.42612	0.057	0.31691	0.04455
0.20049	0.05699	0.22493	0.8941	0.98133	0.07201	0.98843	5354.11	0.34565	0.0589	0.3474	1.66268	0.40483	0.05038	0.39923	0.06548	0.42512	0.05692	0.31591	0.04455
0.1995	0.05686	0.22394	0.87681	0.98033	0.07203	0.98743	5270.55	0.34465	0.05893	0.3464	1.64324	0.40383	0.05042	0.39823	0.06546	0.42412	0.0569	0.31491	0.04455
0.1985	0.05686	0.22294	0.85979	0.97934	0.07198	0.98644	5189.16	0.34365	0.05893	0.3454	1.62404	0.40283	0.05047	0.39723	0.06543	0.42312	0.05687	0.31391	0.04454
0.1975	0.05668	0.22194	0.84318	0.97833	0.07201	0.98543	5108.17	0.34265	0.05877	0.3444	1.6051	0.40183	0.05057	0.39623	0.06541	0.42212	0.05684	0.31291	0.04454
0.19651	0.05642	0.22095	0.82693	0.97734	0.07198	0.98444	5029.01	0.34165	0.05874	0.3434	1.58634	0.40083	0.05042	0.39523	0.06538	0.42112	0.05695	0.31191	0.04454
0.19551	0.05629	0.21995	0.81094	0.97634	0.07195	0.98344	4951.07	0.34065	0.05882	0.3424	1.56778	0.39983	0.05041	0.39423	0.06536	0.42012	0.057	0.31091	0.04454
0.19452	0.05616	0.21896	0.79526	0.97534	0.07198	0.98244	4873.8	0.33965	0.05879	0.3414	1.54947	0.39883	0.05041	0.39323	0.06533	0.41912	0.05695	0.30991	0.04454
0.19352	0.05598	0.21796	0.77989	0.97434	0.07195	0.98144	4798.27	0.33865	0.05867	0.3404	1.53139	0.39784	0.0503	0.39224	0.0653	0.41812	0.05682	0.30891	0.04454
0.19253	0.05581	0.21697	0.76483	0.97334	0.07194	0.98044	4723.78	0.33765	0.05873	0.3394	1.51348	0.39684	0.05034	0.39124	0.06528	0.41712	0.05659	0.30791	0.04453
0.19153	0.05568	0.21597	0.75004	0.97235	0.07191	0.97945	4650.57	0.33665	0.05871	0.3384	1.49579	0.39584	0.05034	0.39024	0.06525	0.41612	0.05664	0.30691	0.04453
0.19053	0.0555	0.21497	0.73555	0.97135	0.07188	0.97845	4578.5	0.33565	0.05867	0.3374	1.47832	0.39483	0.05046	0.38923	0.06523	0.41512	0.05662	0.30591	0.04453
0.18954	0.05537	0.21398	0.72132	0.97035	0.0719	0.97745	4507.17	0.33465	0.05854	0.3364	1.46107	0.39383	0.05045	0.38823	0.0652	0.41412	0.05662	0.30491	0.04453
0.18854	0.0552	0.21298	0.70738	0.96935	0.07187	0.97645	4437.32	0.33365	0.05851	0.3354	1.44401	0.39284	0.05034	0.38724	0.06518	0.41312	0.05659	0.30391	0.04453
0.18755	0.05511	0.21199	0.69368	0.96836	0.07183	0.97546	4368.68	0.33265	0.05854	0.3344	1.42712	0.39183	0.05035	0.38623	0.06515	0.41212	0.05662	0.30291	0.04453
0.18655	0.05498	0.21099	0.68027	0.96735	0.07187	0.97445	4300.37	0.33165	0.0585	0.3334	1.41045	0.39084	0.0503	0.38524	0.06513	0.41112	0.05659	0.30191	0.04452
0.18555	0.0548	0.20999	0.66712	0.96636	0.07183	0.97346	4233.85	0.33065	0.05847	0.3324	1.39397	0.38984	0.05023	0.38424	0.0651	0.41012	0.05654	0.30091	0.04452
0.18456	0.05472	0.209	0.6542	0.96536	0.07183	0.97246	4168	0.32965	0.05846	0.3314	1.37769	0.38884	0.0502	0.38324	0.06507	0.40913	0.05649	0.29992	0.04452
0.18356	0.05459	0.208	0.64155	0.96435	0.07186	0.97145	4102.95	0.32865	0.05844	0.3304	1.36159	0.38784	0.05016	0.38224	0.06505	0.40812	0.05654	0.29891	0.04452
0.18256	0.05441	0.207	0.62915	0.96336	0.07182	0.97046	4039.48	0.32765	0.05839	0.3294	1.34569	0.38684	0.05027	0.38124	0.06502	0.40712	0.05659	0.29791	0.04452
0.18157	0.05419	0.20601	0.61701	0.96236	0.07183	0.96946	3976.54	0.32665	0.05829	0.3284	1.32998	0.38584	0.0503	0.38024	0.065	0.40613	0.05641	0.29692	0.04451
0.18057	0.05406	0.20501	0.60507	0.96136	0.0718	0.96846	3914.92	0.32565	0.05828	0.3274	1.31444	0.38483	0.05038	0.37923	0.06497	0.40512	0.05654	0.29591	0.04451
0.17958	0.05389	0.20402	0.59338	0.96037	0.07176	0.96747	3854.36	0.32465	0.05831	0.3264	1.29907	0.38384	0.0503	0.37824	0.06495	0.40413	0.05644	0.29492	0.04451
0.17858	0.05371	0.20302	0.58192	0.95937	0.07178	0.96647	3794.31	0.32365	0.05827	0.3254	1.2839	0.38284	0.05007	0.37724	0.06492	0.40313	0.05626	0.29392	0.04451
0.17759	0.05349	0.20203	0.57068	0.95838	0.07169	0.96548	3735.93	0.32265	0.05831	0.3244	1.26888	0.38184	0.05011	0.37624	0.0649	0.40213	0.05623	0.29292	0.04451
0.17659	0.05332	0.20103	0.55966	0.95738	0.07167	0.96448	3678.03	0.32166	0.05818	0.32341	1.25408	0.38084	0.05011	0.37524	0.06487	0.40113	0.05623	0.29192	0.04451
0.1756	0.05319	0.20004	0.54883	0.95639	0.07163	0.96349	3621.14	0.32066	0.05814	0.32241	1.23943	0.37984	0.05009	0.37424	0.06485	0.40013	0.05618	0.29092	0.0445
0.1746	0.05306	0.19904	0.53821	0.95539	0.0716	0.96249	3565.02	0.31966	0.0581	0.32141	1.22495	0.37885	0.05005	0.37325	0.06482	0.39913	0.05623	0.28992	0.0445
0.17361	0.05288	0.19805	0.52781	0.95439	0.07163	0.96149	3509.38	0.31866	0.05802	0.32041	1.21065	0.37784	0.05015	0.37224	0.06479	0.39813	0.05606	0.28892	0.0445
0.17261	0.05271	0.19705	0.51761	0.95339	0.07159	0.96049	3455.09	0.31766	0.05795	0.31941	1.19651	0.37684	0.05015	0.37124	0.06477	0.39713	0.05603	0.28792	0.0445
0.17162	0.05258	0.19606	0.50759	0.95239	0.07156	0.95949	3401.55	0.31666	0.05791	0.31841	1.18254	0.37584	0.05007	0.37024	0.06474	0.39613	0.05608	0.28692	0.0445
0.17062	0.05236	0.19506	0.49779	0.95139	0.07157	0.95849	3348.55	0.31566	0.05786	0.31741	1.16873	0.37485	0.04995	0.36925	0.06472	0.39513	0.05611	0.28592	0.0445
0.16962	0.05223	0.19406	0.48816	0.9504	0.07149	0.9575	3297.03	0.31466	0.05779	0.31641	1.15508	0.37384	0.05007	0.36824	0.06469	0.39413	0.05608	0.28492	0.04449
0.16863	0.0521	0.19307	0.47871	0.94941	0.07148	0.95651	3245.85	0.31366	0.05783	0.31541	1.14157	0.37284	0.05012	0.36724	0.06467	0.39313	0.05603	0.28392	0.04449
0.16764	0.05183	0.19208	0.46948	0.9484	0.07153	0.9555	3195.01	0.31266	0.05779	0.31441	1.12824	0.37185	0.05005	0.36625	0.06464	0.39213	0.05595	0.28292	0.04449
0.16664	0.05175	0.19108	0.46038	0.9474	0.0715	0.9545	3145.49	0.31166	0.05771	0.31341	1.11507	0.37085	0.04993	0.36525	0.06462	0.39113	0.05593	0.28192	0.04449
0.16564	0.05157	0.19008	0.45148	0.94641	0.07146	0.95351	3096.83	0.31066	0.05768	0.31241	1.10204	0.36985	0.04996	0.36425	0.06459	0.39013	0.0559	0.28092	0.04449
0.16465	0.05122	0.18909	0.44279	0.94541	0.07146	0.95251	3048.67	0.30966	0.0576	0.31141	1.08917	0.36885	0.04995	0.36325	0.06457	0.38913	0.0559	0.27992	0.04448
0.16365	0.05114	0.18809	0.43421	0.94442	0.0714	0.95152	3001.68	0.30866	0.05764	0.31041	1.07644	0.36784	0.05007	0.36224	0.06454	0.38813	0.05588	0.27892	0.04448
0.16266	0.05105	0.1871	0.4258	0.94342	0.07137	0.95052	2955.16	0.30766	0.05756	0.30941	1.06387	0.36685	0.05001	0.36125	0.06452	0.38713	0.05585	0.27792	0.04448
0.16166	0.05083	0.1861	0.41757	0.94242	0.07134	0.94952	2909.37	0.30667	0.0574	0.30842	1.05146	0.36585	0.04984	0.36025	0.06449	0.38613	0.05585	0.27692	0.04448
0.16067	0.0507	0.18511	0.40949	0.94143	0.07131	0.94853	2864.28	0.30567	0.05733	0.30742	1.03919	0.36485	0.04978	0.35925	0.06447	0.38513	0.05578	0.27592	0.04448
0.15967	0.05052	0.18411	0.40157	0.94043	0.07131	0.94753	2819.74	0.30467	0.05725	0.30642	1.02705	0.36385	0.04995	0.35825	0.06444	0.38413	0.0558	0.27492	0.04448
0.15868	0.05031	0.18312	0.39381	0.93943	0.07126	0.94653	2776.19	0.30367	0.05724	0.30542	1.01505	0.36285	0.05001	0.35725	0.06441	0.38313	0.05583	0.27392	0.04447
0.15768	0.05009	0.18212	0.38621	0.93844	0.07123	0.94554	2733.17	0.30267	0.0572	0.30442	1.0032	0.36185	0.04993	0.35625	0.06439	0.38213	0.05583	0.27292	0.04447
0.15669	0.04991	0.18113	0.37874	0.93743	0.07127	0.94453	2690.44	0.30167	0.05715	0.30342	0.99148	0.36085	0.04982	0.35525	0.06436	0.38113	0.05573	0.27192	0.04447
0.15569	0.04974	0.18013	0.37141	0.93644	0.07122	0.94354	2648.89	0.30067	0.05715	0.30242	0.97989	0.35985	0.04986	0.35425	0.06434	0.38013	0.05575	0.27092	0.04447
0.1547	0.04961	0.17914	0.36422	0.93544	0.07125	0.94254	2607.55	0.29967	0.05709	0.30142	0.96845	0.35885	0.04985	0.35325	0.06431	0.37913	0.05573	0.26992	0.04447
0.1537	0.04943	0.17814	0.35717	0.93444	0.07125	0.94154	2567	0.29867	0.05702	0.30042	0.95714	0.35785	0.04986	0.35225	0.06429	0.37813	0.0557	0.26892	0.04446
0.15271	0.04926	0.17715	0.35026	0.93344	0.07125	0.94054	2527.07	0.29767	0.05703	0.29942	0.94595	0.35685	0.04997	0.35125	0.06426	0.37713	0.05573	0.26792	0.04446
0.15171	0.04908	0.17615	0.34349	0.93244	0.07125	0.93954	2487.77	0.29667	0.05701	0.29842	0.9349	0.35585	0.04982	0.35025	0.06424	0.37614	0.0556	0.26693	0.04446
0.15072	0.04891	0.17516	0.33684	0.93144	0.07121	0.93854	2449.29	0.29567	0.05691	0.29742	0.92399	0.35485	0.04982	0.34925	0.06421	0.37514	0.05555	0.26593	0.04446
0.14972	0.04865	0.17416	0.33034	0.93044	0.07119	0.93754	2411.26	0.29467	0.05682	0.29642	0.9132	0.35385	0.04984	0.34825	0.06419	0.37414	0.05565	0.26493	0.04446
0.14873	0.04847	0.17317	0.32394	0.92944	0.07122	0.93654	2373.63	0.29368	0.05667	0.29543	0.90255	0.35285	0.04984	0.34725	0.06416	0.37314	0.05555	0.26393	0.04446
0.14773	0.0483	0.17217	0.31767	0.92845	0.07117	0.93555	2336.98	0.29268	0.05673	0.29443	0.89199	0.35186	0.04974	0.34626	0.06414	0.37213	0.05575	0.26292	0.04445
0.14674	0.04803	0.17118	0.31154	0.92745	0.07112	0.93455	2300.82	0.29168	0.05672	0.29343	0.88157	0.35086	0.0497	0.34526	0.06411	0.37113	0.05575	0.26192	0.04445
0.14574	0.04786	0.17018	0.30551	0.92645	0.07115	0.93355	2264.91	0.29068	0.05673	0.29243	0.87126	0.34985	0.04982	0.34425	0.06409	0.37014	0.05557	0.26093	0.04445
0.14475	0.04769	0.16919	0.29959	0.92546	0.07108	0.93256	2230	0.28968	0.05673	0.29143	0.86108	0.34886	0.04976	0.34326	0.06406	0.36914	0.0556	0.25993	0.04445
0.14375	0.04751	0.16819	0.29379	0.92446	0.07106	0.93156	2195.44	0.28868	0.05661	0.29043	0.85103	0.34785	0.04985	0.34225	0.06404	0.36814	0.0556	0.25893	0.04445
0.14276	0.04729	0.1672	0.28811	0.92346	0.07104	0.93056	2161.36	0.28768	0.05659	0.28943	0.84109	0.34686	0.04976	0.34126	0.06401	0.36714	0.0556	0.25793	0.04445
0.14177	0.04707	0.16621	0.28254	0.92247	0.07099	0.92957	2127.99	0.28668	0.05654	0.28843	0.83127	0.34586	0.04976	0.34026	0.06399	0.36614	0.05555	0.25693	0.04444
0.14077	0.04686	0.16521	0.27707	0.92147	0.07102	0.92857	2094.77	0.28568	0.05646	0.28743	0.82156	0.34486	0.04974	0.33926	0.06396	0.36514	0.0556	0.25593	0.04444
0.13978	0.04664	0.16422	0.27171	0.92047	0.071	0.92757	2062.25	0.28468	0.05653	0.28643	0.81195	0.34386	0.0497	0.33826	0.06394	0.36414	0.05552	0.25493	0.04444
0.13878	0.04642	0.16322	0.26645	0.91947	0.07098	0.92657	2030.29	0.28368	0.05649	0.28543	0.80247	0.34286	0.04972	0.33726	0.06391	0.36314	0.05552	0.25393	0.04444
0.13779	0.04624	0.16223	0.26129	0.91847	0.071	0.92557	1998.61	0.28268	0.05649	0.28443	0.79309	0.34186	0.0497	0.33626	0.06389	0.36214	0.05552	0.25293	0.04444
0.1368	0.04603	0.16124	0.25623	0.91746	0.07103	0.92456	1967.41	0.28168	0.05646	0.28343	0.78382	0.34086	0.04963	0.33526	0.06386	0.36114	0.05537	0.25193	0.04443
0.1358	0.04581	0.16024	0.25127	0.91647	0.07096	0.92357	1937.09	0.28068	0.05637	0.28243	0.77467	0.33986	0.04958	0.33426	0.06384	0.36014	0.05539	0.25093	0.04443
0.13481	0.04555	0.15925	0.24641	0.91547	0.071	0.92257	1906.8	0.27968	0.05627	0.28143	0.76563	0.33886	0.04965	0.33326	0.06381	0.35914	0.05539	0.24993	0.04443
0.13381	0.04537	0.15825	0.24164	0.91447	0.07096	0.92157	1877.3	0.27868	0.05625	0.28043	0.75668	0.33786	0.04966	0.33226	0.06379	0.35814	0.05542	0.24893	0.04443
0.13282	0.04515	0.15726	0.23696	0.91348	0.07092	0.92058	1848.26	0.27768	0.05622	0.27943	0.74784	0.33687	0.04943	0.33127	0.06376	0.35714	0.05537	0.24793	0.04443
0.13182	0.04498	0.15626	0.23236	0.91248	0.07093	0.91958	1819.47	0.27668	0.05612	0.27843	0.73911	0.33586	0.04953	0.33026	0.06374	0.35614	0.05529	0.24693	0.04443
0.13083	0.04476	0.15527	0.22786	0.91148	0.07091	0.91858	1791.27	0.27568	0.05606	0.27743	0.73048	0.33486	0.04954	0.32926	0.06371	0.35514	0.05534	0.24593	0.04442
0.12984	0.04445	0.15428	0.22346	0.91049	0.07083	0.91759	1763.71	0.27468	0.05607	0.27643	0.72194	0.33386	0.0495	0.32826	0.06369	0.35414	0.05532	0.24493	0.04442
0.12884	0.04424	0.15328	0.21913	0.90949	0.07085	0.91659	1736.18	0.27368	0.05608	0.27543	0.7135	0.33287	0.04943	0.32727	0.06366	0.35314	0.05527	0.24393	0.04442
0.12785	0.04397	0.15229	0.21488	0.9085	0.0708	0.9156	1709.37	0.27268	0.05607	0.27443	0.70517	0.33187	0.04944	0.32627	0.06364	0.35214	0.05522	0.24293	0.04442
0.12686	0.04376	0.1513	0.21072	0.9075	0.07076	0.9146	1682.93	0.27168	0.05607	0.27343	0.69692	0.33087	0.04949	0.32527	0.06361	0.35114	0.05542	0.24193	0.04442
0.12586	0.04357	0.1503	0.20663	0.9065	0.07079	0.9136	1656.66	0.27069	0.056	0.27244	0.68879	0.32986	0.04958	0.32426	0.06359	0.35014	0.05534	0.24093	0.04441
0.12487	0.04334	0.14931	0.20262	0.9055	0.07075	0.9126	1631.04	0.26969	0.056	0.27144	0.68073	0.32887	0.04947	0.32327	0.06356	0.34914	0.05529	0.23993	0.04441
0.12387	0.04315	0.14831	0.19869	0.9045	0.07075	0.9116	1605.67	0.26869	0.05602	0.27044	0.67278	0.32787	0.04946	0.32227	0.06354	0.34814	0.05529	0.23893	0.04441
0.12288	0.04292	0.14732	0.19483	0.9035	0.07077	0.9106	1580.61	0.26769	0.05599	0.26944	0.66492	0.32687	0.04946	0.32127	0.06351	0.34714	0.05514	0.23793	0.04441
0.12189	0.04261	0.14633	0.19106	0.9025	0.07073	0.9096	1556.16	0.26669	0.05602	0.26844	0.65714	0.32587	0.04946	0.32027	0.06349	0.34614	0.05511	0.23693	0.04441
0.12089	0.04241	0.14533	0.18735	0.90151	0.0707	0.90861	1532.04	0.26569	0.05593	0.26744	0.64947	0.32487	0.04943	0.31927	0.06346	0.34514	0.05514	0.23593	0.0444
0.1199	0.04214	0.14434	0.18372	0.90051	0.07072	0.90761	1508.17	0.26469	0.05587	0.26644	0.64189	0.32387	0.04939	0.31827	0.06344	0.34414	0.05514	0.23493	0.0444
0.11891	0.04192	0.14335	0.18015	0.89951	0.07065	0.90661	1484.93	0.26369	0.05581	0.26544	0.63439	0.32287	0.04938	0.31727	0.06341	0.34314	0.05504	0.23393	0.0444
0.11791	0.04169	0.14235	0.17665	0.89852	0.07064	0.90562	1461.87	0.26269	0.05576	0.26444	0.62698	0.32188	0.04917	0.31628	0.06339	0.34214	0.05517	0.23293	0.0444
0.11692	0.04141	0.14136	0.17322	0.89752	0.07064	0.90462	1439.14	0.26169	0.05566	0.26344	0.61966	0.32087	0.04921	0.31527	0.06336	0.34114	0.05506	0.23193	0.0444
0.11593	0.04124	0.14037	0.16985	0.89653	0.07057	0.90363	1416.95	0.26069	0.05569	0.26244	0.61241	0.31987	0.04927	0.31427	0.06334	0.34014	0.05509	0.23093	0.04439
0.11493	0.04098	0.13937	0.16655	0.89552	0.07058	0.90262	1394.88	0.25969	0.05572	0.26144	0.60525	0.31887	0.04924	0.31327	0.06331	0.33914	0.05509	0.22993	0.04439
0.11394	0.04069	0.13838	0.16332	0.89453	0.07056	0.90163	1373.26	0.25869	0.05564	0.26044	0.59819	0.31787	0.04923	0.31227	0.06329	0.33814	0.05504	0.22893	0.04439
0.11295	0.04052	0.13739	0.16014	0.89353	0.07053	0.90063	1351.98	0.25769	0.05558	0.25944	0.5912	0.31687	0.04921	0.31127	0.06326	0.33714	0.05499	0.22793	0.04439
0.11196	0.0402	0.1364	0.15703	0.89253	0.07051	0.89963	1330.99	0.25669	0.05551	0.25844	0.5843	0.31588	0.04916	0.31028	0.06324	0.33614	0.05499	0.22693	0.04439
0.11096	0.03994	0.1354	0.15397	0.89153	0.0705	0.89863	1310.33	0.25569	0.05554	0.25744	0.57746	0.31488	0.04909	0.30928	0.06322	0.33514	0.05504	0.22593	0.04438
0.10997	0.03976	0.13441	0.15097	0.89054	0.07046	0.89764	1290.06	0.25469	0.05557	0.25644	0.57071	0.31388	0.04911	0.30828	0.06319	0.33414	0.05501	0.22493	0.04438
0.10898	0.03947	0.13342	0.14803	0.88954	0.07049	0.89664	1269.92	0.25369	0.05546	0.25544	0.56405	0.31288	0.04904	0.30728	0.06317	0.33314	0.05491	0.22393	0.04438
0.10798	0.03919	0.13242	0.14515	0.88854	0.07045	0.89564	1250.28	0.25269	0.05538	0.25444	0.55746	0.31188	0.04907	0.30628	0.06314	0.33214	0.05491	0.22293	0.04438
0.10699	0.03896	0.13143	0.14232	0.88755	0.07039	0.89465	1230.97	0.25169	0.05538	0.25344	0.55095	0.31087	0.04924	0.30527	0.06312	0.33114	0.05486	0.22193	0.04438
0.106	0.03871	0.13044	0.13955	0.88655	0.07039	0.89365	1211.83	0.25069	0.05543	0.25244	0.5445	0.30988	0.04907	0.30428	0.06309	0.33015	0.05481	0.22094	0.04437
0.105	0.03845	0.12944	0.13682	0.88555	0.07038	0.89265	1193.01	0.24969	0.05542	0.25144	0.53814	0.30888	0.04894	0.30328	0.06307	0.32914	0.05491	0.21993	0.04437
0.10401	0.03816	0.12845	0.13416	0.88455	0.07037	0.89165	1174.49	0.24869	0.05543	0.25044	0.53185	0.30789	0.04892	0.30229	0.06304	0.32814	0.05486	0.21893	0.04437
0.10302	0.03785	0.12746	0.13154	0.88355	0.07038	0.89065	1156.19	0.24769	0.05546	0.24944	0.52563	0.30689	0.04869	0.30129	0.06302	0.32715	0.05473	0.21794	0.04437
0.10203	0.03762	0.12647	0.12897	0.88256	0.07034	0.88966	1138.31	0.24669	0.05539	0.24844	0.51949	0.30589	0.04883	0.30029	0.06299	0.32615	0.05473	0.21694	0.04437
0.10103	0.03734	0.12547	0.12645	0.88156	0.07031	0.88866	1120.67	0.24569	0.05534	0.24744	0.51342	0.30489	0.04886	0.29929	0.06297	0.32515	0.05471	0.21594	0.04436
0.10004	0.0371	0.12448	0.12398	0.88056	0.07028	0.88766	1103.3	0.2447	0.05524	0.24645	0.50743	0.30389	0.04886	0.29829	0.06294	0.32415	0.05466	0.21494	0.04436
0.09905	0.03682	0.12349	0.12155	0.87957	0.07023	0.88667	1086.27	0.2437	0.0553	0.24545	0.50149	0.30288	0.04898	0.29728	0.06292	0.32315	0.05461	0.21394	0.04436
0.09806	0.0365	0.1225	0.11918	0.87857	0.07024	0.88567	1069.34	0.2427	0.05527	0.24445	0.49563	0.30189	0.0489	0.29629	0.06289	0.32215	0.05468	0.21294	0.04436
0.09706	0.03628	0.1215	0.11684	0.87757	0.07024	0.88467	1052.71	0.2417	0.05527	0.24345	0.48984	0.30089	0.04883	0.29529	0.06287	0.32115	0.05468	0.21194	0.04436
0.09607	0.036	0.12051	0.11455	0.87658	0.07014	0.88368	1036.57	0.2407	0.05523	0.24245	0.48411	0.29989	0.04869	0.29429	0.06284	0.32015	0.05463	0.21094	0.04435
0.09508	0.03572	0.11952	0.11231	0.87558	0.07015	0.88268	1020.42	0.2397	0.0552	0.24145	0.47846	0.29889	0.04871	0.29329	0.06282	0.31915	0.05461	0.20994	0.04435
0.09409	0.03545	0.11853	0.1101	0.87458	0.07018	0.88168	1004.5	0.2387	0.05501	0.24045	0.47288	0.2979	0.04858	0.2923	0.0628	0.31815	0.05466	0.20894	0.04435
0.09309	0.03515	0.11753	0.10794	0.87359	0.07012	0.88069	988.985	0.2377	0.05505	0.23945	0.46735	0.2969	0.04856	0.2913	0.06277	0.31715	0.05455	0.20794	0.04435
0.0921	0.0349	0.11654	0.10582	0.87259	0.07011	0.87969	973.631	0.2367	0.05526	0.23845	0.46187	0.2959	0.04844	0.2903	0.06275	0.31615	0.0545	0.20694	0.04434
0.09111	0.03456	0.11555	0.10374	0.87159	0.07012	0.87869	958.462	0.2357	0.05524	0.23745	0.45647	0.29491	0.04828	0.28931	0.06272	0.31515	0.05448	0.20594	0.04434
0.09012	0.03431	0.11456	0.1017	0.8706	0.07004	0.8777	943.715	0.2347	0.05526	0.23645	0.45113	0.29391	0.04828	0.28831	0.0627	0.31415	0.05445	0.20494	0.04434
0.08913	0.034	0.11357	0.0997	0.8696	0.07003	0.8767	929.064	0.2337	0.0553	0.23545	0.44586	0.29291	0.04831	0.28731	0.06267	0.31315	0.05445	0.20394	0.04434
0.08813	0.03374	0.11257	0.09773	0.8686	0.07003	0.8757	914.615	0.2327	0.05516	0.23445	0.44065	0.29191	0.04824	0.28631	0.06265	0.31215	0.05448	0.20294	0.04434
0.08714	0.03341	0.11158	0.09581	0.8676	0.06997	0.8747	900.492	0.2317	0.05518	0.23345	0.4355	0.29091	0.04809	0.28531	0.06262	0.31115	0.05443	0.20194	0.04433
0.08615	0.03314	0.11059	0.09391	0.86661	0.06996	0.87371	886.512	0.2307	0.05523	0.23245	0.4304	0.28991	0.04813	0.28431	0.0626	0.31015	0.05443	0.20094	0.04433
0.08516	0.03283	0.1096	0.09206	0.86561	0.06995	0.87271	872.75	0.2297	0.05519	0.23145	0.42538	0.28892	0.04805	0.28332	0.06257	0.30915	0.05445	0.19994	0.04433
0.08417	0.03255	0.10861	0.09024	0.86461	0.06992	0.87171	859.225	0.2287	0.05518	0.23045	0.4204	0.28792	0.04801	0.28232	0.06255	0.30815	0.05445	0.19894	0.04433
0.08317	0.03224	0.10761	0.08845	0.86361	0.06991	0.87071	845.885	0.2277	0.05514	0.22945	0.41549	0.28692	0.04793	0.28132	0.06253	0.30715	0.05422	0.19794	0.04432
0.08218	0.03194	0.10662	0.0867	0.86261	0.06991	0.86971	832.73	0.2267	0.05507	0.22845	0.41064	0.28592	0.04794	0.28032	0.0625	0.30615	0.05412	0.19694	0.04432
0.08119	0.03166	0.10563	0.08497	0.86162	0.06986	0.86872	819.848	0.2257	0.05514	0.22745	0.40583	0.28492	0.04793	0.27932	0.06248	0.30515	0.0541	0.19594	0.04432
0.0802	0.0313	0.10464	0.08329	0.86063	0.06981	0.86773	807.189	0.2247	0.05522	0.22645	0.40108	0.28393	0.04774	0.27833	0.06245	0.30415	0.05407	0.19494	0.04432
0.07921	0.03101	0.10365	0.08163	0.85963	0.0698	0.86673	794.657	0.2237	0.05519	0.22545	0.39639	0.28293	0.04778	0.27733	0.06243	0.30315	0.0541	0.19394	0.04431
0.07822	0.03071	0.10266	0.08	0.85863	0.06978	0.86573	782.321	0.2227	0.05518	0.22445	0.39176	0.28193	0.04764	0.27633	0.0624	0.30216	0.05402	0.19295	0.04431
0.07723	0.03037	0.10167	0.07841	0.85763	0.0698	0.86473	770.132	0.2217	0.05514	0.22345	0.38718	0.28094	0.04747	0.27534	0.06238	0.30116	0.05389	0.19195	0.04431
0.07623	0.03009	0.10067	0.07684	0.85663	0.06977	0.86373	758.197	0.2207	0.05509	0.22245	0.38266	0.27993	0.04753	0.27433	0.06235	0.30016	0.05377	0.19095	0.04431
0.07524	0.02976	0.09968	0.0753	0.85564	0.06974	0.86274	746.448	0.2197	0.05504	0.22145	0.37818	0.27893	0.04755	0.27333	0.06233	0.29916	0.05384	0.18995	0.0443
0.07425	0.02941	0.09869	0.0738	0.85463	0.06976	0.86173	734.818	0.2187	0.05507	0.22045	0.37376	0.27794	0.04745	0.27234	0.06231	0.29816	0.05394	0.18895	0.0443
0.07326	0.02909	0.0977	0.07232	0.85363	0.06976	0.86073	723.389	0.2177	0.05514	0.21945	0.36939	0.27694	0.04733	0.27134	0.06228	0.29716	0.05389	0.18795	0.0443
0.07227	0.02879	0.09671	0.07086	0.85264	0.06973	0.85974	712.179	0.2167	0.05505	0.21845	0.36507	0.27595	0.0472	0.27035	0.06226	0.29616	0.05379	0.18695	0.04429
0.07128	0.02845	0.09572	0.06944	0.85164	0.06974	0.85874	701.083	0.2157	0.05493	0.21745	0.36081	0.27494	0.04724	0.26934	0.06223	0.29516	0.05377	0.18595	0.04429
0.07029	0.02812	0.09473	0.06804	0.85064	0.06973	0.85774	690.199	0.2147	0.05496	0.21645	0.35659	0.27395	0.04706	0.26835	0.06221	0.29416	0.05387	0.18495	0.04429
0.0693	0.02778	0.09374	0.06666	0.84964	0.06969	0.85674	679.522	0.2137	0.05497	0.21545	0.35242	0.27295	0.04702	0.26735	0.06218	0.29316	0.05364	0.18395	0.04429
0.0683	0.02748	0.09274	0.06531	0.84865	0.06966	0.85575	668.992	0.2127	0.05495	0.21445	0.3483	0.27195	0.04699	0.26635	0.06216	0.29216	0.05354	0.18295	0.04428
0.06732	0.02711	0.09176	0.06399	0.84765	0.06963	0.85475	658.625	0.2117	0.05501	0.21345	0.34422	0.27095	0.04694	0.26535	0.06213	0.29116	0.05369	0.18195	0.04428
0.06632	0.02676	0.09076	0.06269	0.84665	0.06962	0.85375	648.4	0.2107	0.05488	0.21245	0.3402	0.26995	0.04696	0.26435	0.06211	0.29016	0.05356	0.18095	0.04428
0.06533	0.02645	0.08977	0.06141	0.84565	0.06962	0.85275	638.316	0.2097	0.05484	0.21145	0.33622	0.26895	0.04699	0.26335	0.06209	0.28916	0.05354	0.17995	0.04427
0.06434	0.02606	0.08878	0.06016	0.84466	0.06958	0.85176	628.441	0.2087	0.05485	0.21045	0.33229	0.26796	0.04678	0.26236	0.06206	0.28816	0.05346	0.17895	0.04427
0.06335	0.02573	0.08779	0.05893	0.84366	0.06954	0.85076	618.72	0.2077	0.05484	0.20945	0.3284	0.26696	0.04667	0.26136	0.06204	0.28716	0.05344	0.17795	0.04427
0.06236	0.02541	0.0868	0.05772	0.84266	0.06955	0.84976	609.08	0.2067	0.05476	0.20845	0.32457	0.26596	0.04673	0.26036	0.06201	0.28616	0.05336	0.17695	0.04426
0.06137	0.02503	0.08581	0.05653	0.84166	0.06954	0.84876	599.624	0.2057	0.05465	0.20745	0.32077	0.26496	0.04671	0.25936	0.06199	0.28516	0.05331	0.17595	0.04426
0.06038	0.02471	0.08482	0.05537	0.84067	0.06949	0.84777	590.365	0.2047	0.05465	0.20645	0.31702	0.26397	0.04664	0.25837	0.06196	0.28416	0.05328	0.17495	0.04426
0.05939	0.02434	0.08383	0.05422	0.83967	0.0695	0.84677	581.167	0.2037	0.05467	0.20545	0.31331	0.26297	0.0466	0.25737	0.06194	0.28316	0.05336	0.17395	0.04425
0.0584	0.024	0.08284	0.0531	0.83867	0.06946	0.84577	572.177	0.2027	0.05465	0.20445	0.30965	0.26197	0.0465	0.25637	0.06192	0.28216	0.05321	0.17295	0.04425
0.05741	0.02362	0.08185	0.052	0.83768	0.0694	0.84478	563.342	0.20171	0.05455	0.20346	0.30603	0.26097	0.04648	0.25537	0.06189	0.28117	0.05313	0.17196	0.04425
0.05642	0.0233	0.08086	0.05091	0.83668	0.06942	0.84378	554.565	0.20071	0.0545	0.20246	0.30245	0.25997	0.0464	0.25437	0.06187	0.28017	0.05305	0.17096	0.04424
0.05543	0.02292	0.07987	0.04985	0.83568	0.06939	0.84278	545.971	0.19971	0.05455	0.20146	0.29891	0.25898	0.04636	0.25338	0.06184	0.27917	0.05303	0.16996	0.04424
0.05444	0.02255	0.07888	0.0488	0.83469	0.06935	0.84179	537.525	0.19871	0.05455	0.20046	0.29541	0.25798	0.04626	0.25238	0.06182	0.27817	0.05293	0.16896	0.04423
0.05345	0.02216	0.07789	0.04778	0.83369	0.06935	0.84079	529.165	0.19771	0.05451	0.19946	0.29196	0.25698	0.04618	0.25138	0.06179	0.27717	0.05298	0.16796	0.04423
0.05246	0.02181	0.0769	0.04677	0.83269	0.06931	0.83979	520.98	0.19671	0.05442	0.19846	0.28854	0.25598	0.04611	0.25038	0.06177	0.27617	0.05295	0.16696	0.04423
0.05147	0.02143	0.07591	0.04577	0.8317	0.06928	0.8388	512.906	0.19571	0.05444	0.19746	0.28516	0.25498	0.04618	0.24938	0.06175	0.27517	0.05288	0.16596	0.04422
0.05048	0.02103	0.07492	0.0448	0.83069	0.0693	0.83779	504.915	0.19471	0.05439	0.19646	0.28183	0.25398	0.04611	0.24838	0.06172	0.27417	0.05288	0.16496	0.04422
0.04949	0.02071	0.07393	0.04384	0.8297	0.06928	0.8368	497.076	0.19371	0.05432	0.19546	0.27853	0.25299	0.04602	0.24739	0.0617	0.27317	0.05293	0.16396	0.04421
0.0485	0.02034	0.07294	0.0429	0.8287	0.06924	0.8358	489.387	0.19271	0.05428	0.19446	0.27528	0.25199	0.04589	0.24639	0.06167	0.27217	0.05293	0.16296	0.04421
0.04751	0.01994	0.07195	0.04197	0.8277	0.06924	0.8348	481.776	0.19171	0.05427	0.19346	0.27205	0.25099	0.04585	0.24539	0.06165	0.27117	0.0529	0.16196	0.0442
0.04652	0.01956	0.07096	0.04107	0.82671	0.0692	0.83381	474.323	0.19071	0.05423	0.19246	0.26887	0.24999	0.04587	0.24439	0.06162	0.27017	0.0528	0.16096	0.0442
0.04553	0.01917	0.06997	0.04017	0.82571	0.06919	0.83281	466.959	0.18971	0.05413	0.19146	0.26573	0.24899	0.0458	0.24339	0.0616	0.26917	0.05272	0.15996	0.04419
0.04454	0.01883	0.06898	0.03929	0.82471	0.06921	0.83181	459.671	0.18871	0.05417	0.19046	0.26261	0.24799	0.04579	0.24239	0.06158	0.26817	0.0528	0.15896	0.04419
0.04355	0.01842	0.06799	0.03843	0.82371	0.06917	0.83081	452.56	0.18771	0.05434	0.18946	0.25953	0.247	0.0457	0.2414	0.06155	0.26717	0.05275	0.15796	0.04418
0.04256	0.01803	0.067	0.03758	0.82272	0.06913	0.82982	445.56	0.18671	0.05417	0.18846	0.2565	0.246	0.04562	0.2404	0.06153	0.26617	0.05257	0.15696	0.04418
0.04158	0.01764	0.06602	0.03674	0.82172	0.06913	0.82882	438.63	0.18571	0.05396	0.18746	0.2535	0.245	0.04566	0.2394	0.0615	0.26517	0.05267	0.15596	0.04417
0.04059	0.01724	0.06503	0.03592	0.82072	0.06911	0.82782	431.833	0.18471	0.05392	0.18646	0.25054	0.244	0.04562	0.2384	0.06148	0.26417	0.05262	0.15496	0.04417
0.0396	0.01684	0.06404	0.03512	0.81972	0.06908	0.82682	425.141	0.18371	0.05389	0.18546	0.2476	0.243	0.0456	0.2374	0.06145	0.26317	0.05252	0.15396	0.04416
0.03861	0.01644	0.06305	0.03432	0.81872	0.06909	0.82582	418.517	0.18272	0.05378	0.18447	0.24471	0.24201	0.04546	0.23641	0.06143	0.26217	0.05254	0.15296	0.04415
0.03762	0.01604	0.06206	0.03354	0.81773	0.06902	0.82483	412.066	0.18172	0.05369	0.18347	0.24184	0.24101	0.04545	0.23541	0.06141	0.26117	0.05254	0.15196	0.04415
0.03663	0.01569	0.06107	0.03277	0.81673	0.069	0.82383	405.68	0.18072	0.05366	0.18247	0.23901	0.24	0.04558	0.2344	0.06138	0.26017	0.05257	0.15096	0.04414
0.03564	0.01528	0.06008	0.03201	0.81573	0.069	0.82283	399.371	0.17972	0.05367	0.18147	0.23621	0.23901	0.04547	0.23341	0.06136	0.25917	0.05257	0.14996	0.04414
0.03465	0.01484	0.05909	0.03127	0.81474	0.06897	0.82184	393.182	0.17872	0.05364	0.18047	0.23344	0.23801	0.04541	0.23241	0.06133	0.25817	0.05244	0.14896	0.04413
0.03366	0.01448	0.0581	0.03054	0.81374	0.06894	0.82084	387.089	0.17772	0.0536	0.17947	0.23071	0.23701	0.04535	0.23141	0.06131	0.25718	0.05237	0.14797	0.04412
0.03267	0.01403	0.05711	0.02982	0.81274	0.06893	0.81984	381.079	0.17672	0.05328	0.17847	0.22801	0.23601	0.04531	0.23041	0.06128	0.25618	0.05229	0.14697	0.04411
0.03168	0.01365	0.05612	0.02911	0.81175	0.06892	0.81885	375.163	0.17572	0.05337	0.17747	0.22534	0.23501	0.04531	0.22941	0.06126	0.25517	0.05239	0.14596	0.04411
0.0307	0.01324	0.05514	0.02841	0.81075	0.06888	0.81785	369.36	0.17472	0.05341	0.17647	0.22269	0.23401	0.04524	0.22841	0.06124	0.25418	0.05232	0.14497	0.0441
0.02971	0.0128	0.05415	0.02772	0.80975	0.06889	0.81685	363.605	0.17372	0.05332	0.17547	0.22009	0.23301	0.04533	0.22741	0.06121	0.25318	0.05232	0.14397	0.04409
0.02872	0.01242	0.05316	0.02704	0.80875	0.06888	0.81585	357.96	0.17272	0.05331	0.17447	0.21751	0.23201	0.04535	0.22641	0.06119	0.25217	0.05239	0.14296	0.04408
0.02773	0.01199	0.05217	0.02637	0.80775	0.06885	0.81485	352.413	0.17172	0.05322	0.17347	0.21496	0.23101	0.04528	0.22541	0.06116	0.25118	0.05226	0.14197	0.04408
0.02674	0.01155	0.05118	0.02571	0.80675	0.06886	0.81385	346.922	0.17072	0.05316	0.17247	0.21244	0.23001	0.0453	0.22441	0.06114	0.25018	0.05221	0.14097	0.04407
0.02575	0.01117	0.05019	0.02507	0.80576	0.06881	0.81286	341.565	0.16972	0.05312	0.17147	0.20995	0.22901	0.04535	0.22341	0.06111	0.24918	0.05221	0.13997	0.04406
0.02476	0.01074	0.0492	0.02443	0.80476	0.06878	0.81186	336.272	0.16873	0.05306	0.17048	0.20748	0.22801	0.04531	0.22241	0.06109	0.24818	0.05216	0.13897	0.04405
0.02378	0.01031	0.04822	0.0238	0.80376	0.06879	0.81086	331.033	0.16773	0.05295	0.16948	0.20505	0.22701	0.04524	0.22141	0.06107	0.24718	0.05219	0.13797	0.04404
0.02279	0.00992	0.04723	0.02318	0.80277	0.06877	0.80987	325.903	0.16673	0.05297	0.16848	0.20265	0.22601	0.04524	0.22041	0.06104	0.24618	0.05221	0.13697	0.04403
0.0218	0.00947	0.04624	0.02257	0.80177	0.0687	0.80887	320.88	0.16573	0.05275	0.16748	0.20027	0.22501	0.04524	0.21941	0.06102	0.24518	0.05211	0.13597	0.04402
0.02081	0.00909	0.04525	0.02196	0.80077	0.06873	0.80787	315.871	0.16473	0.05274	0.16648	0.19792	0.22401	0.04533	0.21841	0.06099	0.24418	0.05216	0.13497	0.04401
0.01982	0.00862	0.04426	0.02137	0.79977	0.06871	0.80687	310.968	0.16373	0.05278	0.16548	0.1956	0.22301	0.0453	0.21741	0.06097	0.24318	0.05214	0.13397	0.044
0.01883	0.00822	0.04327	0.02078	0.79878	0.06866	0.80588	306.166	0.16273	0.05263	0.16448	0.1933	0.22201	0.04522	0.21641	0.06094	0.24218	0.05204	0.13297	0.04399
0.01785	0.00778	0.04229	0.0202	0.79778	0.06867	0.80488	301.396	0.16173	0.05257	0.16348	0.19103	0.22101	0.04528	0.21541	0.06092	0.24118	0.05211	0.13197	0.04398
0.01686	0.00736	0.0413	0.01963	0.79678	0.06866	0.80388	296.717	0.16073	0.05241	0.16248	0.18879	0.22001	0.04543	0.21441	0.06089	0.24018	0.05209	0.13097	0.04397
0.01587	0.00694	0.04031	0.01906	0.79579	0.0686	0.80289	292.135	0.15974	0.05236	0.16149	0.18658	0.21901	0.04545	0.21341	0.06087	0.23918	0.05201	0.12997	0.04395
0.01488	0.00652	0.03932	0.01851	0.79478	0.06866	0.80188	287.559	0.15874	0.05224	0.16049	0.18439	0.21801	0.04545	0.21241	0.06085	0.23818	0.05204	0.12897	0.04394
0.01389	0.00609	0.03833	0.01796	0.79378	0.06863	0.80088	283.103	0.15774	0.05222	0.15949	0.18222	0.21701	0.04535	0.21141	0.06082	0.23718	0.05193	0.12797	0.04393
0.0129	0.00565	0.03734	0.01741	0.79279	0.06859	0.79989	278.723	0.15674	0.05214	0.15849	0.18008	0.21601	0.04539	0.21041	0.0608	0.23618	0.05188	0.12697	0.04391
0.01192	0.00525	0.03636	0.01688	0.79179	0.06859	0.79889	274.389	0.15574	0.05202	0.15749	0.17796	0.21501	0.04535	0.20941	0.06077	0.23518	0.05193	0.12597	0.0439
0.01093	0.00479	0.03537	0.01635	0.79079	0.0686	0.79789	270.114	0.15474	0.05195	0.15649	0.17587	0.21401	0.04546	0.20841	0.06075	0.23418	0.05193	0.12497	0.04389
0.00994	0.00439	0.03438	0.01582	0.78979	0.06855	0.79689	265.943	0.15374	0.05186	0.15549	0.1738	0.213	0.04557	0.2074	0.06072	0.23318	0.05196	0.12397	0.04387
0.00895	0.00394	0.03339	0.0153	0.7888	0.06854	0.7959	261.814	0.15274	0.05169	0.15449	0.17176	0.21201	0.04547	0.20641	0.0607	0.23218	0.05188	0.12297	0.04386
0.00796	0.00355	0.0324	0.01479	0.78779	0.06855	0.79489	257.735	0.15175	0.05161	0.1535	0.16974	0.21101	0.04543	0.20541	0.06067	0.23118	0.05186	0.12197	0.04384
0.00698	0.00308	0.03142	0.01428	0.7868	0.06847	0.7939	253.769	0.15075	0.05152	0.1525	0.16774	0.21	0.04551	0.2044	0.06065	0.23018	0.05188	0.12097	0.04382
0.00599	0.00264	0.03043	0.01378	0.7858	0.06847	0.7929	249.823	0.14975	0.05144	0.1515	0.16576	0.209	0.04554	0.2034	0.06063	0.22918	0.05183	0.11997	0.04381
0.005	0.00225	0.02944	0.01328	0.7848	0.06848	0.7919	245.93	0.14875	0.05161	0.1505	0.1638	0.208	0.04553	0.2024	0.0606	0.22818	0.05191	0.11897	0.04379
0.00401	0.00182	0.02845	0.01279	0.78381	0.06841	0.79091	242.14	0.14775	0.05152	0.1495	0.16188	0.207	0.04558	0.2014	0.06058	0.22718	0.05191	0.11797	0.04377
0.00302	0.00139	0.02746	0.0123	0.78281	0.06841	0.78991	238.374	0.14675	0.05138	0.1485	0.15997	0.20601	0.04547	0.20041	0.06055	0.22618	0.05178	0.11697	0.04375
0.00203	0.000956769	0.02647	0.01182	0.78181	0.06841	0.78891	234.667	0.14575	0.05129	0.1475	0.15808	0.205	0.04554	0.1994	0.06053	0.22518	0.05183	0.11597	0.04373
0.00105	0.000500873	0.02549	0.01134	0.78082	0.06837	0.78792	231.037	0.14475	0.05114	0.1465	0.15622	0.204	0.0456	0.1984	0.0605	0.22418	0.0517	0.11497	0.04371
5.69292e-05	0.000111747	0.0245	0.01087	0.77982	0.06836	0.78692	227.45	0.14375	0.05104	0.1455	0.15438	0.203	0.04561	0.1974	0.06048	0.22318	0.05168	0.11397	0.04369
-0.000931042	0.000325983	0.02351	0.0104	0.77882	0.06836	0.78592	223.912	0.14275	0.05096	0.1445	0.15255	0.202	0.04562	0.1964	0.06045	0.22218	0.0516	0.11297	0.04367
-0.00192	0.000765939	0.02252	0.00993	0.77782	0.06833	0.78492	220.442	0.14176	0.05084	0.14351	0.15075	0.201	0.04564	0.1954	0.06043	0.22118	0.0516	0.11197	0.04364
-0.00291	0.00116	0.02153	0.00947	0.77683	0.06831	0.78393	217.026	0.14076	0.05072	0.14251	0.14897	0.2	0.04569	0.1944	0.0604	0.22018	0.05158	0.11097	0.04362
-0.0039	0.00159	0.02054	0.00901	0.77583	0.06829	0.78293	213.657	0.13976	0.05065	0.14151	0.14721	0.199	0.04564	0.1934	0.06038	0.21918	0.0516	0.10997	0.0436
-0.00489	0.002	0.01955	0.00856	0.77483	0.06827	0.78193	210.346	0.13876	0.05058	0.14051	0.14547	0.198	0.04561	0.1924	0.06035	0.21818	0.05163	0.10897	0.04357
-0.00587	0.00243	0.01857	0.00811	0.77384	0.06824	0.78094	207.086	0.13776	0.05047	0.13951	0.14375	0.197	0.04558	0.1914	0.06033	0.21718	0.05163	0.10797	0.04354
-0.00686	0.00285	0.01758	0.00766	0.77284	0.06822	0.77994	203.871	0.13676	0.05041	0.13851	0.14205	0.196	0.04572	0.1904	0.0603	0.21619	0.0515	0.10698	0.04352
-0.00785	0.00326	0.01659	0.00721	0.77184	0.06821	0.77894	200.706	0.13576	0.05039	0.13751	0.14036	0.195	0.0457	0.1894	0.06028	0.21519	0.05148	0.10598	0.04349
-0.00884	0.00367	0.0156	0.00677	0.77084	0.06818	0.77794	197.596	0.13476	0.05027	0.13651	0.1387	0.194	0.04557	0.1884	0.06025	0.21419	0.05145	0.10498	0.04346
-0.00983	0.00413	0.01461	0.00633	0.76984	0.06817	0.77694	194.528	0.13377	0.05015	0.13552	0.13705	0.193	0.04565	0.1874	0.06023	0.21319	0.05145	0.10398	0.04343
-0.01082	0.0045	0.01362	0.00589	0.76884	0.06818	0.77594	191.498	0.13277	0.05	0.13452	0.13543	0.192	0.04572	0.1864	0.0602	0.21219	0.05148	0.10298	0.0434
-0.0118	0.00493	0.01264	0.00545	0.76785	0.06812	0.77495	188.546	0.13177	0.04978	0.13352	0.13382	0.191	0.04562	0.1854	0.06018	0.21119	0.05142	0.10198	0.04336
-0.01279	0.00535	0.01165	0.00502	0.76685	0.06812	0.77395	185.614	0.13077	0.04976	0.13252	0.13223	0.19	0.04572	0.1844	0.06015	0.21019	0.0513	0.10098	0.04333
-0.01378	0.00575	0.01066	0.00459	0.76585	0.06814	0.77295	182.716	0.12977	0.04965	0.13152	0.13066	0.189	0.04569	0.1834	0.06013	0.20919	0.0513	0.09998	0.04329
-0.01477	0.00617	0.00967	0.00416	0.76486	0.06809	0.77196	179.895	0.12877	0.04947	0.13052	0.1291	0.188	0.04564	0.1824	0.0601	0.20819	0.0513	0.09898	0.04326
-0.01576	0.00659	0.00868	0.00373	0.76386	0.06806	0.77096	177.107	0.12778	0.04938	0.12953	0.12757	0.187	0.04565	0.1814	0.06008	0.20719	0.05125	0.09798	0.04322
-0.01675	0.00694	0.00769	0.0033	0.76286	0.06809	0.76996	174.343	0.12678	0.04927	0.12853	0.12605	0.186	0.04561	0.1804	0.06005	0.20619	0.05125	0.09698	0.04318
-0.01774	0.00741	0.0067	0.00287	0.76186	0.06806	0.76896	171.641	0.12578	0.04916	0.12753	0.12454	0.185	0.0455	0.1794	0.06003	0.20519	0.05115	0.09598	0.04314
-0.01873	0.00778	0.00571	0.00245	0.76086	0.06802	0.76796	168.986	0.12478	0.04897	0.12653	0.12306	0.184	0.04562	0.1784	0.06	0.20419	0.05109	0.09498	0.0431
-0.01971	0.0082	0.00473	0.00202	0.75986	0.06802	0.76696	166.358	0.12378	0.04883	0.12553	0.12159	0.183	0.04551	0.1774	0.05997	0.20319	0.05117	0.09398	0.04305
-0.0207	0.00862	0.00374	0.0016	0.75886	0.06804	0.76596	163.766	0.12278	0.04877	0.12453	0.12013	0.18201	0.04547	0.17641	0.05995	0.20219	0.05104	0.09298	0.04301
-0.02169	0.009	0.00275	0.00117	0.75787	0.06794	0.76497	161.251	0.12179	0.0487	0.12354	0.11869	0.18101	0.04543	0.17541	0.05992	0.20119	0.05099	0.09198	0.04296
-0.02268	0.00943	0.00176	0.000751512	0.75688	0.06793	0.76398	158.748	0.12079	0.04862	0.12254	0.11727	0.18001	0.04549	0.17441	0.0599	0.20019	0.05099	0.09098	0.04291
-0.02367	0.00978	0.00076868	0.000328342	0.75587	0.06795	0.76297	156.27	0.11979	0.04848	0.12154	0.11586	0.17901	0.04546	0.17341	0.05987	0.19919	0.05104	0.08998	0.04286
-0.02466	0.01021	-0.00021956	9.37819e-05	0.75488	0.0679	0.76198	153.857	0.11879	0.04836	0.12054	0.11447	0.17801	0.04545	0.17241	0.05984	0.19819	0.05092	0.08898	0.0428
-0.02565	0.01062	-0.00121	0.000516044	0.75388	0.06789	0.76098	151.468	0.11779	0.04824	0.11954	0.1131	0.17701	0.04542	0.17141	0.05982	0.19719	0.05094	0.08798	0.04275
-0.02664	0.01099	-0.0022	0.000939166	0.75288	0.06791	0.75998	149.104	0.11679	0.0481	0.11854	0.11174	0.176	0.0455	0.1704	0.05979	0.19619	0.05092	0.08698	0.04269
-0.02763	0.01139	-0.00319	0.00136	0.75189	0.06786	0.75899	146.802	0.1158	0.04794	0.11755	0.11039	0.17501	0.04545	0.16941	0.05977	0.19519	0.05076	0.08598	0.04263
-0.02862	0.0118	-0.00418	0.00179	0.75089	0.06783	0.75799	144.527	0.1148	0.04786	0.11655	0.10906	0.17401	0.04543	0.16841	0.05974	0.1942	0.05069	0.08499	0.04257
-0.02961	0.01216	-0.00517	0.00221	0.74989	0.06785	0.75699	142.275	0.1138	0.04778	0.11555	0.10774	0.17301	0.0453	0.16741	0.05971	0.1932	0.05066	0.08399	0.0425
-0.0306	0.01255	-0.00616	0.00264	0.74889	0.06786	0.75599	140.058	0.1128	0.04759	0.11455	0.10644	0.17201	0.04528	0.16641	0.05969	0.1922	0.05051	0.08299	0.04244
-0.03158	0.01297	-0.00714	0.00306	0.74789	0.06783	0.75499	137.888	0.1118	0.04738	0.11355	0.10515	0.17101	0.04546	0.16541	0.05966	0.1912	0.05048	0.08199	0.04237
-0.03257	0.01333	-0.00813	0.00349	0.74689	0.0678	0.75399	135.751	0.1108	0.04725	0.11255	0.10387	0.17	0.04557	0.1644	0.05963	0.1902	0.05048	0.08099	0.04229
-0.03356	0.01372	-0.00912	0.00392	0.74589	0.0678	0.75299	133.64	0.10981	0.04718	0.11156	0.10261	0.16901	0.04527	0.16341	0.0596	0.1892	0.05041	0.07999	0.04222
-0.03455	0.01407	-0.01011	0.00435	0.7449	0.06774	0.752	131.58	0.10881	0.04694	0.11056	0.10136	0.16802	0.04518	0.16242	0.05958	0.1882	0.05043	0.07899	0.04214
-0.03554	0.01452	-0.0111	0.00478	0.7439	0.06774	0.751	129.534	0.10781	0.04678	0.10956	0.10013	0.16701	0.04524	0.16141	0.05955	0.1872	0.05031	0.07799	0.04206
-0.03653	0.01489	-0.01209	0.00521	0.7429	0.06776	0.75	127.512	0.10681	0.0466	0.10856	0.09891	0.16602	0.04512	0.16042	0.05952	0.1862	0.05025	0.07699	0.04197
-0.03752	0.01524	-0.01308	0.00565	0.7419	0.06775	0.749	125.532	0.10582	0.0464	0.10757	0.0977	0.16502	0.04515	0.15942	0.05949	0.1852	0.05028	0.07599	0.04188
-0.03851	0.01563	-0.01407	0.00609	0.74091	0.06771	0.74801	123.59	0.10482	0.04629	0.10657	0.0965	0.16402	0.04512	0.15842	0.05947	0.1842	0.05025	0.07499	0.04179
-0.0395	0.016	-0.01506	0.00653	0.7399	0.06772	0.747	121.665	0.10382	0.04618	0.10557	0.09531	0.16302	0.04503	0.15742	0.05944	0.1832	0.05013	0.07399	0.0417
-0.04049	0.01642	-0.01605	0.00697	0.73891	0.06771	0.74601	119.776	0.10282	0.04603	0.10457	0.09414	0.16202	0.04493	0.15642	0.05941	0.1822	0.05013	0.07299	0.0416
-0.04148	0.01679	-0.01704	0.00741	0.73791	0.06766	0.74501	117.926	0.10182	0.04591	0.10357	0.09298	0.16102	0.04507	0.15542	0.05938	0.1812	0.05	0.07199	0.0415
-0.04247	0.01712	-0.01803	0.00786	0.73691	0.06767	0.74401	116.089	0.10082	0.04579	0.10257	0.09183	0.16002	0.04493	0.15442	0.05935	0.18021	0.04987	0.071	0.04139
-0.04346	0.01753	-0.01902	0.00831	0.73591	0.06766	0.74301	114.287	0.09983	0.04568	0.10158	0.09069	0.15902	0.04496	0.15342	0.05932	0.17921	0.0498	0.07	0.04128
-0.04445	0.01791	-0.02001	0.00877	0.73492	0.06757	0.74202	112.528	0.09883	0.04556	0.10058	0.08957	0.15803	0.04486	0.15243	0.0593	0.17821	0.04975	0.069	0.04117
-0.04544	0.01827	-0.021	0.00922	0.73392	0.06757	0.74102	110.778	0.09783	0.04538	0.09958	0.08845	0.15703	0.04486	0.15143	0.05927	0.17721	0.04977	0.068	0.04105
-0.04643	0.01864	-0.02199	0.00968	0.73293	0.06756	0.74003	109.059	0.09683	0.04518	0.09858	0.08735	0.15603	0.04481	0.15043	0.05924	0.17621	0.04962	0.067	0.04092
-0.04742	0.01899	-0.02298	0.01015	0.73193	0.06753	0.73903	107.369	0.09584	0.04501	0.09759	0.08626	0.15503	0.04474	0.14943	0.05921	0.17521	0.04959	0.066	0.04079
-0.04841	0.0194	-0.02397	0.01062	0.73094	0.06748	0.73804	105.711	0.09484	0.04489	0.09659	0.08518	0.15403	0.04466	0.14843	0.05918	0.17421	0.04952	0.065	0.04066
-0.0494	0.01977	-0.02496	0.01109	0.72994	0.06744	0.73704	104.075	0.09384	0.04472	0.09559	0.0841	0.15304	0.04461	0.14744	0.05915	0.17321	0.04939	0.064	0.04052
-0.05039	0.02012	-0.02595	0.01157	0.72894	0.06744	0.73604	102.457	0.09284	0.04451	0.09459	0.08304	0.15204	0.04459	0.14644	0.05912	0.17221	0.04939	0.063	0.04037
-0.05138	0.02049	-0.02694	0.01205	0.72795	0.0674	0.73505	100.872	0.09185	0.0443	0.0936	0.08199	0.15103	0.04466	0.14543	0.05909	0.17121	0.04931	0.062	0.04022
-0.05237	0.0209	-0.02793	0.01253	0.72695	0.06737	0.73405	99.3086	0.09085	0.04413	0.0926	0.08095	0.15004	0.04457	0.14444	0.05905	0.17021	0.04921	0.061	0.04007
-0.05336	0.02126	-0.02892	0.01302	0.72595	0.0674	0.73305	97.7586	0.08985	0.04398	0.0916	0.07992	0.14904	0.0445	0.14344	0.05902	0.16921	0.04919	0.06	0.0399
-0.05435	0.02164	-0.02991	0.01352	0.72495	0.06736	0.73205	96.2464	0.08885	0.04381	0.0906	0.0789	0.14804	0.04444	0.14244	0.05899	0.16822	0.04901	0.05901	0.03973
-0.05534	0.02199	-0.0309	0.01402	0.72396	0.0673	0.73106	94.7602	0.08785	0.04362	0.0896	0.07789	0.14705	0.04432	0.14145	0.05896	0.16722	0.04896	0.05801	0.03956
-0.05633	0.02236	-0.03189	0.01452	0.72296	0.0673	0.73006	93.2864	0.08686	0.04344	0.08861	0.07689	0.14605	0.04417	0.14045	0.05893	0.16622	0.04885	0.05701	0.03938
-0.05731	0.02275	-0.03287	0.01503	0.72196	0.06729	0.72906	91.8382	0.08586	0.04329	0.08761	0.07589	0.14505	0.04419	0.13945	0.05889	0.16522	0.04883	0.05601	0.03918
-0.0583	0.02312	-0.03386	0.01555	0.72097	0.06725	0.72807	90.4175	0.08486	0.04316	0.08661	0.07491	0.14405	0.04419	0.13845	0.05886	0.16422	0.04883	0.05501	0.03899
-0.0593	0.02346	-0.03486	0.01607	0.71997	0.06721	0.72707	89.0189	0.08386	0.04294	0.08561	0.07393	0.14306	0.04405	0.13746	0.05883	0.16322	0.04875	0.05401	0.03878
-0.06028	0.02387	-0.03584	0.0166	0.71897	0.0672	0.72607	87.6369	0.08287	0.04282	0.08462	0.07296	0.14206	0.04398	0.13646	0.05879	0.16222	0.04865	0.05301	0.03857
-0.06127	0.02426	-0.03683	0.01713	0.71797	0.06721	0.72507	86.2715	0.08187	0.04263	0.08362	0.072	0.14106	0.04393	0.13546	0.05876	0.16122	0.04863	0.05201	0.03835
-0.06226	0.02461	-0.03782	0.01768	0.71698	0.06718	0.72408	84.9345	0.08087	0.04241	0.08262	0.07105	0.14006	0.04401	0.13446	0.05873	0.16022	0.0485	0.05101	0.03812
-0.06325	0.02502	-0.03881	0.01822	0.71598	0.06715	0.72308	83.6183	0.07987	0.0422	0.08162	0.07011	0.13906	0.04382	0.13346	0.05869	0.15922	0.0484	0.05001	0.03788
-0.06424	0.02534	-0.0398	0.01878	0.71498	0.06713	0.72208	82.3225	0.07888	0.04209	0.08063	0.06918	0.13807	0.04377	0.13247	0.05866	0.15822	0.04835	0.04901	0.03763
-0.06523	0.02577	-0.04079	0.01934	0.71399	0.06709	0.72109	81.049	0.07788	0.0419	0.07963	0.06825	0.13707	0.04369	0.13147	0.05862	0.15722	0.04827	0.04801	0.03737
-0.06622	0.02611	-0.04178	0.01991	0.71299	0.06705	0.72009	79.7953	0.07688	0.04165	0.07863	0.06733	0.13607	0.04366	0.13047	0.05858	0.15623	0.04817	0.04702	0.0371
-0.06721	0.02649	-0.04277	0.02048	0.712	0.06703	0.7191	78.5565	0.07588	0.04142	0.07763	0.06642	0.13507	0.04366	0.12947	0.05855	0.15523	0.04807	0.04602	0.03682
-0.0682	0.02686	-0.04376	0.02107	0.711	0.06702	0.7181	77.3369	0.07489	0.04119	0.07664	0.06551	0.13408	0.04348	0.12848	0.05851	0.15423	0.04799	0.04502	0.03653
-0.06919	0.02727	-0.04475	0.02166	0.71	0.06696	0.7171	76.1427	0.07389	0.04102	0.07564	0.06461	0.13307	0.04354	0.12747	0.05847	0.15323	0.04794	0.04402	0.03622
-0.07018	0.02764	-0.04574	0.02226	0.70901	0.06695	0.71611	74.9606	0.07289	0.04084	0.07464	0.06372	0.13208	0.04343	0.12648	0.05843	0.15223	0.04784	0.04302	0.03591
-0.07117	0.02804	-0.04673	0.02287	0.708	0.06696	0.7151	73.7927	0.0719	0.04064	0.07365	0.06284	0.13108	0.04333	0.12548	0.05839	0.15123	0.04774	0.04202	0.03558
-0.07216	0.0284	-0.04772	0.02348	0.70701	0.06692	0.71411	72.6512	0.0709	0.04041	0.07265	0.06196	0.13008	0.04324	0.12448	0.05835	0.15023	0.04771	0.04102	0.03524
-0.07315	0.02883	-0.04871	0.02411	0.70602	0.06688	0.71312	71.5274	0.0699	0.0402	0.07165	0.06109	0.12909	0.04314	0.12349	0.05831	0.14923	0.04761	0.04002	0.03489
-0.07414	0.02919	-0.0497	0.02474	0.70502	0.06687	0.71212	70.4169	0.0689	0.04003	0.07065	0.06022	0.12809	0.04318	0.12249	0.05827	0.14823	0.04756	0.03902	0.03452
-0.07513	0.02959	-0.05069	0.02539	0.70402	0.06683	0.71112	69.3276	0.06791	0.03985	0.06966	0.05936	0.12709	0.04306	0.12149	0.05823	0.14723	0.04756	0.03802	0.03413
-0.07612	0.02999	-0.05168	0.02604	0.70303	0.06676	0.71013	68.2591	0.06691	0.03965	0.06866	0.0585	0.12609	0.04297	0.12049	0.05819	0.14624	0.04738	0.03703	0.03374
-0.07711	0.03038	-0.05267	0.02671	0.70203	0.06676	0.70913	67.1975	0.06591	0.03943	0.06766	0.05765	0.1251	0.04287	0.1195	0.05814	0.14524	0.0473	0.03603	0.03332
-0.07809	0.03077	-0.05365	0.02738	0.70103	0.06675	0.70813	66.1542	0.06492	0.03915	0.06667	0.05681	0.1241	0.04279	0.1185	0.0581	0.14424	0.04723	0.03503	0.03289
-0.07908	0.03115	-0.05464	0.02806	0.70004	0.06668	0.70714	65.1346	0.06392	0.03889	0.06567	0.05597	0.1231	0.04274	0.1175	0.05805	0.14324	0.04707	0.03403	0.03245
-0.08007	0.03158	-0.05563	0.02876	0.69905	0.06665	0.70615	64.1252	0.06292	0.03866	0.06467	0.05514	0.12211	0.0426	0.11651	0.05801	0.14224	0.04692	0.03303	0.03198
-0.08106	0.03197	-0.05662	0.02946	0.69805	0.06665	0.70515	63.1279	0.06193	0.03843	0.06368	0.05431	0.12111	0.04257	0.11551	0.05796	0.14124	0.04672	0.03203	0.0315
-0.08205	0.03237	-0.05761	0.03018	0.69705	0.06663	0.70415	62.1496	0.06093	0.03824	0.06268	0.05348	0.12011	0.04253	0.11451	0.05791	0.14025	0.04651	0.03104	0.031
-0.08304	0.03276	-0.0586	0.0309	0.69606	0.06657	0.70316	61.1899	0.05993	0.03798	0.06168	0.05266	0.11911	0.04244	0.11351	0.05786	0.13925	0.04641	0.03004	0.03048
-0.08403	0.03321	-0.05959	0.03164	0.69506	0.06657	0.70216	60.2383	0.05894	0.03767	0.06069	0.05185	0.11812	0.04236	0.11252	0.05781	0.13825	0.04641	0.02904	0.02993
-0.08502	0.03356	-0.06058	0.03239	0.69406	0.06656	0.70116	59.3031	0.05794	0.03743	0.05969	0.05104	0.11712	0.04225	0.11152	0.05776	0.13725	0.04626	0.02804	0.02937
-0.086	0.03404	-0.06156	0.03315	0.69307	0.06648	0.70017	58.3907	0.05694	0.03714	0.05869	0.05023	0.11612	0.04214	0.11052	0.05771	0.13625	0.04608	0.02704	0.02878
-0.08699	0.03443	-0.06255	0.03393	0.69208	0.06642	0.69918	57.489	0.05595	0.03686	0.0577	0.04942	0.11512	0.0421	0.10952	0.05766	0.13525	0.04593	0.02604	0.02817
-0.08798	0.03485	-0.06354	0.03472	0.69108	0.06641	0.69818	56.5965	0.05495	0.03653	0.0567	0.04862	0.11413	0.04206	0.10853	0.0576	0.13425	0.04585	0.02504	0.02754
-0.08897	0.03528	-0.06453	0.03552	0.69008	0.06638	0.69718	55.7195	0.05396	0.03625	0.05571	0.04782	0.11313	0.04194	0.10753	0.05755	0.13326	0.04575	0.02405	0.02688
-0.08996	0.03566	-0.06552	0.03633	0.68909	0.06633	0.69619	54.8591	0.05296	0.03596	0.05471	0.04703	0.11213	0.04195	0.10653	0.05749	0.13226	0.04575	0.02305	0.02619
-0.09095	0.03613	-0.06651	0.03716	0.68809	0.06631	0.69519	54.0074	0.05196	0.03562	0.05371	0.04623	0.11114	0.04179	0.10554	0.05743	0.13126	0.04562	0.02205	0.02548
-0.09193	0.03658	-0.06749	0.038	0.68709	0.06631	0.69419	53.1675	0.05097	0.03531	0.05272	0.04544	0.11014	0.04165	0.10454	0.05737	0.13026	0.0455	0.02105	0.02473
-0.09292	0.03697	-0.06848	0.03886	0.6861	0.06623	0.6932	52.3494	0.04997	0.03497	0.05172	0.04466	0.10914	0.04154	0.10354	0.05731	0.12926	0.04542	0.02005	0.02396
-0.09391	0.03745	-0.06947	0.03972	0.68511	0.06621	0.69221	51.5382	0.04898	0.03463	0.05073	0.04387	0.10814	0.04156	0.10254	0.05725	0.12826	0.04527	0.01905	0.02316
-0.0949	0.03787	-0.07046	0.04061	0.68411	0.06621	0.69121	50.7366	0.04798	0.03427	0.04973	0.04309	0.10714	0.04152	0.10154	0.05718	0.12726	0.04514	0.01805	0.02233
-0.09589	0.03829	-0.07145	0.04151	0.68311	0.06615	0.69021	49.9532	0.04699	0.03393	0.04874	0.0423	0.10615	0.04142	0.10055	0.05712	0.12626	0.04509	0.01705	0.02146
-0.09687	0.0388	-0.07243	0.04242	0.68212	0.06608	0.68922	49.1833	0.04599	0.03355	0.04774	0.04152	0.10515	0.04123	0.09955	0.05705	0.12527	0.04491	0.01606	0.02056
-0.09786	0.03924	-0.07342	0.04335	0.68112	0.06607	0.68822	48.4197	0.045	0.03321	0.04675	0.04074	0.10416	0.04119	0.09856	0.05698	0.12427	0.04489	0.01506	0.01962
-0.09885	0.03967	-0.07441	0.0443	0.68013	0.06606	0.68723	47.668	0.044	0.03278	0.04575	0.03996	0.10316	0.04108	0.09756	0.05691	0.12327	0.04481	0.01406	0.01865
-0.09984	0.04021	-0.0754	0.04526	0.67913	0.066	0.68623	46.9319	0.04301	0.03237	0.04476	0.03919	0.10216	0.041	0.09656	0.05684	0.12227	0.04471	0.01306	0.01763
-0.10082	0.04062	-0.07638	0.04624	0.67814	0.06591	0.68524	46.2112	0.04201	0.03199	0.04376	0.03841	0.10117	0.04091	0.09557	0.05676	0.12127	0.04455	0.01206	0.01658
-0.10181	0.04113	-0.07737	0.04724	0.67715	0.06589	0.68425	45.4937	0.04102	0.03156	0.04277	0.03763	0.10017	0.04069	0.09457	0.05669	0.12027	0.04448	0.01106	0.01548
-0.1028	0.04159	-0.07836	0.04826	0.67615	0.06587	0.68325	44.7887	0.04003	0.03112	0.04178	0.03685	0.09917	0.04066	0.09357	0.05661	0.11927	0.04438	0.01006	0.01434
-0.10378	0.04207	-0.07934	0.04929	0.67516	0.0658	0.68226	44.0984	0.03903	0.03065	0.04078	0.03608	0.09818	0.04064	0.09258	0.05653	0.11827	0.0443	0.00906	0.01316
-0.10477	0.04258	-0.08033	0.05034	0.67416	0.06577	0.68126	43.415	0.03804	0.03022	0.03979	0.0353	0.09718	0.04039	0.09158	0.05644	0.11727	0.0442	0.00806	0.01193
-0.10576	0.04304	-0.08132	0.05141	0.67316	0.06576	0.68026	42.741	0.03704	0.02973	0.03879	0.03452	0.09619	0.04026	0.09059	0.05636	0.11628	0.04399	0.00707	0.01065
-0.10674	0.04356	-0.0823	0.0525	0.67217	0.0657	0.67927	42.081	0.03605	0.02923	0.0378	0.03374	0.09519	0.04022	0.08959	0.05627	0.11528	0.04397	0.00607	0.00931
-0.10773	0.04406	-0.08329	0.05361	0.67118	0.06565	0.67828	41.4312	0.03506	0.02873	0.03681	0.03296	0.0942	0.04004	0.0886	0.05618	0.11428	0.04382	0.00507	0.00793
-0.10872	0.04454	-0.08428	0.05474	0.67018	0.06564	0.67728	40.788	0.03407	0.02818	0.03582	0.03218	0.0932	0.04	0.0876	0.05608	0.11328	0.04366	0.00407	0.00649
-0.1097	0.04507	-0.08526	0.05588	0.66918	0.06561	0.67628	40.1559	0.03307	0.02763	0.03482	0.03139	0.0922	0.03986	0.0866	0.05599	0.11228	0.04361	0.00307	0.00499
-0.11069	0.04559	-0.08625	0.05705	0.6682	0.06553	0.6753	39.5381	0.03208	0.0271	0.03383	0.03061	0.09121	0.03978	0.08561	0.05589	0.11128	0.04349	0.00207	0.00343
-0.11167	0.04611	-0.08723	0.05824	0.6672	0.06549	0.6743	38.9265	0.03109	0.02654	0.03284	0.02982	0.09021	0.03972	0.08461	0.05579	0.11028	0.04331	0.00107	0.00181
-0.11266	0.04664	-0.08822	0.05946	0.6662	0.06547	0.6733	38.3222	0.0301	0.02598	0.03185	0.02903	0.08921	0.03967	0.08361	0.05568	0.10929	0.04318	7.64755e-05	0.000131663
-0.11364	0.04716	-0.0892	0.06069	0.66521	0.06543	0.67231	37.7293	0.0291	0.02535	0.03085	0.02823	0.08821	0.03957	0.08261	0.05557	0.10829	0.0431	-0.000922599	0.00162
-0.11463	0.04769	-0.09019	0.06195	0.66422	0.06538	0.67132	37.1467	0.02811	0.02474	0.02986	0.02743	0.08722	0.03942	0.08162	0.05546	0.10729	0.043	-0.00192	0.00344
-0.11561	0.04825	-0.09117	0.06322	0.66322	0.06537	0.67032	36.5701	0.02712	0.02413	0.02887	0.02663	0.08622	0.03924	0.08062	0.05534	0.10629	0.0428	-0.00292	0.00533
-0.1166	0.04878	-0.09216	0.06453	0.66222	0.06531	0.66932	36.0054	0.02613	0.02347	0.02788	0.02583	0.08523	0.03912	0.07963	0.05522	0.10529	0.04265	-0.00392	0.0073
-0.11758	0.04939	-0.09314	0.06585	0.66123	0.06524	0.66833	35.4504	0.02514	0.0228	0.02689	0.02502	0.08423	0.039	0.07863	0.0551	0.1043	0.04247	-0.00491	0.00934
-0.11857	0.04991	-0.09413	0.0672	0.66024	0.06522	0.66734	34.901	0.02415	0.02214	0.0259	0.0242	0.08324	0.03889	0.07764	0.05497	0.1033	0.04234	-0.00591	0.01147
-0.11955	0.05044	-0.09511	0.06858	0.65924	0.0652	0.66634	34.3592	0.02316	0.02145	0.02491	0.02339	0.08224	0.03877	0.07664	0.05484	0.1023	0.04224	-0.00691	0.01368
-0.12054	0.05105	-0.0961	0.06998	0.65825	0.06514	0.66535	33.8296	0.02217	0.02072	0.02392	0.02256	0.08125	0.03862	0.07565	0.05471	0.1013	0.04206	-0.00791	0.01598
-0.12152	0.05157	-0.09708	0.07141	0.65725	0.06509	0.66435	33.3063	0.02118	0.02	0.02293	0.02173	0.08025	0.03856	0.07465	0.05457	0.1003	0.04201	-0.00891	0.01838
-0.12251	0.05218	-0.09807	0.07286	0.65626	0.06507	0.66336	32.7901	0.02019	0.01924	0.02194	0.0209	0.07925	0.03843	0.07365	0.05442	0.0993	0.04186	-0.00991	0.02086
-0.12349	0.05284	-0.09905	0.07434	0.65526	0.06501	0.66236	32.2838	0.0192	0.01847	0.02095	0.02006	0.07826	0.03831	0.07266	0.05428	0.0983	0.04176	-0.01091	0.02345
-0.12447	0.05341	-0.10003	0.07584	0.65428	0.06492	0.66138	31.788	0.01821	0.01768	0.01996	0.01921	0.07726	0.03813	0.07166	0.05412	0.0973	0.04165	-0.01191	0.02614
-0.12546	0.05402	-0.10102	0.07738	0.65328	0.06491	0.66038	31.2945	0.01722	0.01687	0.01897	0.01835	0.07626	0.0381	0.07066	0.05396	0.09631	0.04145	-0.0129	0.02894
-0.12644	0.05463	-0.102	0.07894	0.65228	0.06488	0.65938	30.8095	0.01623	0.01606	0.01798	0.01749	0.07527	0.03795	0.06967	0.0538	0.09531	0.04127	-0.0139	0.03184
-0.12742	0.05524	-0.10298	0.08053	0.65129	0.06482	0.65839	30.3338	0.01524	0.0152	0.01699	0.01662	0.07428	0.03775	0.06868	0.05363	0.09431	0.04115	-0.0149	0.03487
-0.12841	0.05585	-0.10397	0.08216	0.6503	0.06474	0.6574	29.8671	0.01425	0.01435	0.016	0.01575	0.07328	0.03763	0.06768	0.05345	0.09331	0.04099	-0.0159	0.03801
-0.12939	0.05651	-0.10495	0.08381	0.64931	0.0647	0.65641	29.4051	0.01327	0.01347	0.01502	0.01486	0.07228	0.03756	0.06668	0.05327	0.09232	0.04081	-0.01689	0.04128
-0.13037	0.05716	-0.10593	0.08549	0.64831	0.06467	0.65541	28.9494	0.01228	0.01258	0.01403	0.01396	0.07129	0.03744	0.06569	0.05308	0.09132	0.04066	-0.01789	0.04468
-0.13135	0.05782	-0.10691	0.0872	0.64732	0.06461	0.65442	28.5032	0.01129	0.01166	0.01304	0.01306	0.07029	0.03732	0.06469	0.05289	0.09032	0.04053	-0.01889	0.04821
-0.13233	0.05847	-0.10789	0.08895	0.64633	0.06454	0.65343	28.0638	0.0103	0.01073	0.01205	0.01215	0.06929	0.03725	0.06369	0.05268	0.08932	0.04048	-0.01989	0.05189
-0.13332	0.05913	-0.10888	0.09073	0.64533	0.06449	0.65243	27.6305	0.00932	0.00979	0.01107	0.01122	0.0683	0.03695	0.0627	0.05248	0.08832	0.04023	-0.02089	0.05571
-0.1343	0.05978	-0.10986	0.09254	0.64434	0.06447	0.65144	27.2015	0.00833	0.00883	0.01008	0.01029	0.06731	0.03692	0.06171	0.05226	0.08732	0.0401	-0.02189	0.05968
-0.13528	0.06048	-0.11084	0.09438	0.64335	0.06438	0.65045	26.7838	0.00734	0.00784	0.00909	0.00934	0.06631	0.03683	0.06071	0.05204	0.08632	0.04003	-0.02289	0.06382
-0.13626	0.06118	-0.11182	0.09626	0.64235	0.06434	0.64945	26.3695	0.00636	0.00685	0.00811	0.00838	0.06532	0.0366	0.05972	0.0518	0.08533	0.03982	-0.02388	0.06811
-0.13724	0.06183	-0.1128	0.09818	0.64135	0.06434	0.64845	25.9594	0.00537	0.00583	0.00712	0.00741	0.06432	0.03642	0.05872	0.05157	0.08433	0.03964	-0.02488	0.07258
-0.13822	0.06253	-0.11378	0.10013	0.64036	0.06427	0.64746	25.5592	0.00438	0.0048	0.00613	0.00643	0.06333	0.03631	0.05773	0.05132	0.08333	0.03944	-0.02588	0.07722
-0.1392	0.06328	-0.11476	0.10212	0.63938	0.06417	0.64648	25.1667	0.0034	0.00375	0.00515	0.00544	0.06233	0.03617	0.05673	0.05106	0.08233	0.03929	-0.02688	0.08205
-0.14018	0.06397	-0.11574	0.10414	0.63838	0.06412	0.64548	24.7781	0.00241	0.00268	0.00416	0.00443	0.06134	0.03599	0.05574	0.05079	0.08134	0.03911	-0.02787	0.08707
-0.14116	0.06476	-0.11672	0.1062	0.63739	0.06409	0.64449	24.3941	0.00143	0.0016	0.00318	0.0034	0.06034	0.03583	0.05474	0.05052	0.08034	0.03896	-0.02887	0.0923
-0.14214	0.0655	-0.1177	0.1083	0.6364	0.064	0.6435	24.0194	0.000443092	0.000505962	0.00219	0.00237	0.05935	0.03562	0.05375	0.05023	0.07934	0.0388	-0.02987	0.09773
-0.14312	0.06624	-0.11868	0.11044	0.6354	0.06396	0.6425	23.6479	-0.000541601	0.000615176	0.00121	0.00131	0.05835	0.03556	0.05275	0.04994	0.07834	0.03868	-0.03087	0.10338
-0.1441	0.06703	-0.11966	0.11262	0.63441	0.06392	0.64151	23.2821	-0.00153	0.00175	0.000223847	0.00024518	0.05736	0.03543	0.05176	0.04963	0.07734	0.03847	-0.03187	0.10925
-0.14508	0.06777	-0.12064	0.11484	0.63341	0.06389	0.64051	22.9213	-0.00251	0.00289	-0.000760539	0.000839504	0.05636	0.0353	0.05076	0.04931	0.07635	0.0383	-0.03286	0.11535
-0.14606	0.06856	-0.12162	0.1171	0.63243	0.06377	0.63953	22.5705	-0.00349	0.00406	-0.00174	0.00194	0.05537	0.03504	0.04977	0.04898	0.07535	0.03807	-0.03386	0.12169
-0.14703	0.06939	-0.12259	0.11941	0.63143	0.06373	0.63853	22.2214	-0.00448	0.00523	-0.00273	0.00306	0.05437	0.03496	0.04877	0.04864	0.07435	0.03796	-0.03486	0.1283
-0.14801	0.07013	-0.12357	0.12176	0.63044	0.0637	0.63754	21.877	-0.00546	0.00641	-0.00371	0.0042	0.05338	0.03469	0.04778	0.04829	0.07335	0.03784	-0.03586	0.13517
-0.14899	0.07096	-0.12455	0.12415	0.62945	0.0636	0.63655	21.541	-0.00645	0.00762	-0.0047	0.00535	0.05239	0.03444	0.04679	0.04792	0.07235	0.03758	-0.03686	0.1423
-0.14997	0.07175	-0.12553	0.12659	0.62846	0.06352	0.63556	21.2096	-0.00743	0.00884	-0.00568	0.00653	0.0514	0.03427	0.0458	0.04754	0.07136	0.03746	-0.03785	0.14972
-0.15094	0.07262	-0.1265	0.12907	0.62747	0.06348	0.63457	20.8815	-0.00841	0.01008	-0.00666	0.00772	0.0504	0.03416	0.0448	0.04714	0.07036	0.03735	-0.03885	0.15744
-0.15192	0.07349	-0.12748	0.1316	0.62647	0.06344	0.63357	20.5585	-0.0094	0.01133	-0.00765	0.00894	0.04941	0.03392	0.04381	0.04674	0.06936	0.03712	-0.03985	0.16546
-0.1529	0.07428	-0.12846	0.13418	0.62548	0.06337	0.63258	20.2416	-0.01038	0.01258	-0.00863	0.01018	0.04842	0.0337	0.04282	0.04631	0.06836	0.03695	-0.04085	0.17381
-0.15387	0.0752	-0.12943	0.1368	0.62449	0.06331	0.63159	19.9296	-0.01136	0.01386	-0.00961	0.01144	0.04742	0.03354	0.04182	0.04587	0.06736	0.03682	-0.04185	0.18249
-0.15485	0.07607	-0.13041	0.13947	0.6235	0.06325	0.6306	19.6219	-0.01234	0.01515	-0.01059	0.01272	0.04643	0.03333	0.04083	0.04542	0.06637	0.03656	-0.04284	0.1915
-0.15583	0.07694	-0.13139	0.1422	0.6225	0.06321	0.6296	19.3183	-0.01333	0.01645	-0.01158	0.01403	0.04544	0.03312	0.03984	0.04494	0.06537	0.03636	-0.04384	0.20088
-0.1568	0.0779	-0.13236	0.14497	0.62151	0.06313	0.62861	19.0211	-0.01431	0.01776	-0.01256	0.01536	0.04445	0.03291	0.03885	0.04445	0.06437	0.03618	-0.04484	0.21063
-0.15778	0.07878	-0.13334	0.1478	0.62052	0.06308	0.62762	18.7274	-0.01529	0.01909	-0.01354	0.01671	0.04345	0.03278	0.03785	0.04394	0.06337	0.03595	-0.04584	0.22077
-0.15875	0.07974	-0.13431	0.15068	0.61953	0.06301	0.62663	18.4387	-0.01627	0.02042	-0.01452	0.0181	0.04246	0.03255	0.03686	0.04341	0.06238	0.03578	-0.04683	0.23131
-0.15972	0.08066	-0.13528	0.15361	0.61854	0.06297	0.62564	18.1535	-0.01725	0.02179	-0.0155	0.0195	0.04147	0.03222	0.03587	0.04287	0.06138	0.03552	-0.04783	0.24227
-0.1607	0.08157	-0.13626	0.1566	0.61755	0.06289	0.62465	17.8742	-0.01823	0.02314	-0.01648	0.02094	0.04048	0.03198	0.03488	0.0423	0.06038	0.03537	-0.04883	0.25367
-0.16167	0.08258	-0.13723	0.15964	0.61656	0.0628	0.62366	17.5992	-0.01922	0.02453	-0.01747	0.02241	0.03949	0.03172	0.03389	0.04171	0.05938	0.03517	-0.04983	0.26553
-0.16264	0.08354	-0.1382	0.16275	0.61557	0.06274	0.62267	17.3279	-0.0202	0.02592	-0.01845	0.0239	0.0385	0.03149	0.0329	0.0411	0.05839	0.03491	-0.05082	0.27784
-0.16362	0.08454	-0.13918	0.1659	0.61458	0.06266	0.62168	17.0613	-0.02118	0.02733	-0.01943	0.02542	0.03751	0.03119	0.03191	0.04046	0.05739	0.03471	-0.05182	0.29066
-0.16459	0.08555	-0.14015	0.16912	0.61359	0.06256	0.62069	16.7993	-0.02216	0.02874	-0.02041	0.02698	0.03652	0.03092	0.03092	0.03981	0.05639	0.03445	-0.05282	0.30397
-0.16556	0.08655	-0.14112	0.1724	0.6126	0.06251	0.6197	16.5399	-0.02314	0.03016	-0.02139	0.02857	0.03553	0.03066	0.02993	0.03912	0.05539	0.03425	-0.05382	0.31783
-0.16653	0.08755	-0.14209	0.17574	0.6116	0.06247	0.6187	16.284	-0.02412	0.0316	-0.02237	0.03019	0.03454	0.03035	0.02894	0.03841	0.0544	0.03407	-0.05481	0.33224
-0.1675	0.08865	-0.14306	0.17914	0.61061	0.06241	0.61771	16.0326	-0.0251	0.03306	-0.02335	0.03185	0.03355	0.03001	0.02795	0.03768	0.0534	0.03382	-0.05581	0.34721
-0.16848	0.08965	-0.14404	0.18261	0.60962	0.06232	0.61672	15.7864	-0.02608	0.03451	-0.02433	0.03354	0.03256	0.02977	0.02696	0.03692	0.0524	0.03364	-0.05681	0.3628
-0.16945	0.0907	-0.14501	0.18615	0.60863	0.06225	0.61573	15.543	-0.02706	0.03599	-0.02531	0.03527	0.03157	0.02944	0.02597	0.03612	0.05141	0.03338	-0.0578	0.37898
-0.17042	0.09183	-0.14598	0.18974	0.60764	0.0622	0.61474	15.303	-0.02804	0.03747	-0.02629	0.03703	0.03058	0.02904	0.02498	0.0353	0.05041	0.03313	-0.0588	0.39582
-0.17139	0.09293	-0.14695	0.1934	0.60665	0.06211	0.61375	15.0676	-0.02902	0.03896	-0.02727	0.03884	0.0296	0.02866	0.024	0.03445	0.04941	0.03293	-0.0598	0.41333
-0.17236	0.09402	-0.14792	0.19714	0.60567	0.06199	0.61277	14.837	-0.03	0.04046	-0.02825	0.04068	0.02861	0.02825	0.02301	0.03357	0.04841	0.03265	-0.0608	0.43152
-0.17333	0.09515	-0.14889	0.20094	0.60467	0.06192	0.61177	14.6083	-0.03098	0.04196	-0.02923	0.04256	0.02763	0.02779	0.02203	0.03266	0.04742	0.03239	-0.06179	0.45044
-0.17429	0.09633	-0.14985	0.2048	0.60368	0.0619	0.61078	14.3819	-0.03196	0.04352	-0.03021	0.04449	0.02664	0.02734	0.02104	0.03171	0.04642	0.03216	-0.06279	0.47012
-0.17526	0.09751	-0.15082	0.20875	0.60269	0.06183	0.60979	14.1603	-0.03294	0.04503	-0.03119	0.04646	0.02565	0.02698	0.02005	0.03072	0.04542	0.03186	-0.06379	0.49057
-0.17623	0.09869	-0.15179	0.21276	0.6017	0.06176	0.6088	13.942	-0.03391	0.04654	-0.03216	0.04848	0.02467	0.0265	0.01907	0.0297	0.04443	0.03165	-0.06478	0.51186
-0.1772	0.09987	-0.15276	0.21686	0.60071	0.06168	0.60781	13.7275	-0.03489	0.04813	-0.03314	0.05054	0.02369	0.02591	0.01809	0.02864	0.04343	0.0314	-0.06578	0.53398
-0.17816	0.10109	-0.15372	0.22102	0.59971	0.06163	0.60681	13.5155	-0.03587	0.0497	-0.03412	0.05264	0.02271	0.02542	0.01711	0.02754	0.04243	0.03112	-0.06678	0.55697
-0.17913	0.10231	-0.15469	0.22527	0.59873	0.06152	0.60583	13.3083	-0.03685	0.05129	-0.0351	0.0548	0.02173	0.02496	0.01613	0.0264	0.04144	0.03087	-0.06777	0.58088
-0.18009	0.10354	-0.15565	0.22959	0.59774	0.06144	0.60484	13.1036	-0.03783	0.05286	-0.03608	0.05701	0.02075	0.02438	0.01515	0.02522	0.04044	0.03051	-0.06877	0.60572
-0.18106	0.10476	-0.15662	0.234	0.59675	0.06136	0.60385	12.902	-0.03881	0.05446	-0.03706	0.05926	0.01977	0.02378	0.01417	0.02399	0.03944	0.0302	-0.06977	0.63156
-0.18202	0.10611	-0.15758	0.23848	0.59576	0.0613	0.60286	12.7027	-0.03978	0.05606	-0.03803	0.06158	0.01879	0.0231	0.01319	0.02272	0.03845	0.02992	-0.07076	0.65843
-0.18299	0.10742	-0.15855	0.24304	0.59477	0.06118	0.60187	12.5084	-0.04076	0.05766	-0.03901	0.06394	0.01781	0.02241	0.01221	0.0214	0.03745	0.02954	-0.07176	0.68634
-0.18395	0.10869	-0.15951	0.2477	0.59378	0.0611	0.60088	12.3159	-0.04174	0.05927	-0.03999	0.06636	0.01684	0.02175	0.01124	0.02004	0.03645	0.02929	-0.07276	0.7154
-0.18492	0.11004	-0.16048	0.25244	0.59279	0.06102	0.59989	12.1264	-0.04272	0.06089	-0.04097	0.06884	0.01586	0.02106	0.01026	0.01862	0.03546	0.02898	-0.07375	0.7456
-0.18588	0.11144	-0.16144	0.25726	0.5918	0.06096	0.5989	11.9392	-0.0437	0.06253	-0.04195	0.07138	0.01489	0.02022	0.00929	0.01715	0.03446	0.0286	-0.07475	0.77697
-0.18684	0.11279	-0.1624	0.26217	0.59081	0.06088	0.59791	11.7555	-0.04467	0.06416	-0.04292	0.07398	0.01392	0.01938	0.00832	0.01563	0.03347	0.02824	-0.07574	0.8096
-0.1878	0.11419	-0.16336	0.26718	0.58983	0.06077	0.59693	11.5753	-0.04565	0.06583	-0.0439	0.07665	0.01295	0.0185	0.00735	0.01406	0.03247	0.02784	-0.07674	0.84351
-0.18876	0.11559	-0.16432	0.27227	0.58884	0.0607	0.59594	11.3968	-0.04663	0.06748	-0.04488	0.07937	0.01198	0.01756	0.00638	0.01243	0.03148	0.02756	-0.07773	0.87881
-0.18972	0.11703	-0.16528	0.27746	0.58784	0.06065	0.59494	11.2209	-0.04761	0.06915	-0.04586	0.08217	0.01102	0.01656	0.00542	0.01074	0.03048	0.02712	-0.07873	0.91545
-0.19068	0.11852	-0.16624	0.28274	0.58686	0.06051	0.59396	11.0495	-0.04858	0.07081	-0.04683	0.08503	0.01006	0.01553	0.00446	0.00899	0.02949	0.02672	-0.07972	0.95356
-0.19164	0.11991	-0.1672	0.28814	0.58588	0.06041	0.59298	10.8801	-0.04956	0.07249	-0.04781	0.08796	0.0091	0.0144	0.0035	0.00718	0.02849	0.02628	-0.08072	0.99317
-0.1926	0.12144	-0.16816	0.29361	0.58488	0.06034	0.59198	10.7124	-0.05054	0.07419	-0.04879	0.09097	0.00814	0.01323	0.00254	0.0053	0.0275	0.0259	-0.08171	1.03438
-0.19356	0.12293	-0.16912	0.2992	0.58389	0.0603	0.59099	10.5467	-0.05151	0.07588	-0.04976	0.09405	0.00718	0.012	0.00158	0.00336	0.0265	0.02544	-0.08271	1.07719
-0.19452	0.1245	-0.17008	0.30487	0.58291	0.06018	0.59001	10.3853	-0.05249	0.07759	-0.05074	0.0972	0.00622	0.01071	0.000624417	0.00135	0.02551	0.02498	-0.0837	1.12169
-0.19548	0.12607	-0.17104	0.31066	0.58192	0.06007	0.58902	10.2261	-0.05347	0.07931	-0.05172	0.10044	0.00527	0.00933	-0.000327227	0.000722616	0.02451	0.02449	-0.0847	1.16794
-0.19643	0.1276	-0.17199	0.31656	0.58093	0.05997	0.58803	10.069	-0.05444	0.08102	-0.05269	0.10375	0.00432	0.00786	-0.00128	0.00287	0.02352	0.02397	-0.08569	1.21601
-0.19739	0.12926	-0.17295	0.32255	0.57994	0.05991	0.58704	9.91382	-0.05542	0.08275	-0.05367	0.10715	0.00338	0.00635	-0.00222	0.00509	0.02253	0.02349	-0.08668	1.26601
-0.19834	0.13087	-0.1739	0.32866	0.57896	0.05977	0.58606	9.76239	-0.0564	0.08451	-0.05465	0.11063	0.00243	0.00473	-0.00317	0.00739	0.02153	0.02287	-0.08768	1.31791
-0.1993	0.13249	-0.17486	0.33488	0.57797	0.05967	0.58507	9.61245	-0.05737	0.08625	-0.05562	0.1142	0.00149	0.00304	-0.00411	0.00976	0.02054	0.02229	-0.08867	1.37189
-0.20025	0.13424	-0.17581	0.3412	0.57698	0.05961	0.58408	9.46429	-0.05835	0.08801	-0.0566	0.11786	0.000557226	0.00122	-0.00504	0.01221	0.01955	0.02167	-0.08966	1.42798
-0.2012	0.13594	-0.17676	0.34765	0.576	0.0595	0.5831	9.3192	-0.05932	0.08977	-0.05757	0.12161	-0.000375851	0.000688889	-0.00598	0.01474	0.01856	0.02102	-0.09065	1.48627
-0.20216	0.1376	-0.17772	0.35422	0.57501	0.05936	0.58211	9.17686	-0.0603	0.09152	-0.05855	0.12546	-0.00131	0.00267	-0.00691	0.01736	0.01756	0.02027	-0.09165	1.54679
-0.20311	0.13934	-0.17867	0.3609	0.57402	0.05931	0.58112	9.03515	-0.06128	0.09328	-0.05953	0.12941	-0.00223	0.0048	-0.00783	0.02005	0.01657	0.01965	-0.09264	1.60981
-0.20406	0.14118	-0.17962	0.36769	0.57303	0.05924	0.58013	8.89589	-0.06225	0.09504	-0.0605	0.13346	-0.00315	0.00701	-0.00875	0.02284	0.01558	0.01875	-0.09363	1.67509
-0.20501	0.14297	-0.18057	0.37462	0.57205	0.05911	0.57915	8.76001	-0.06323	0.09683	-0.06148	0.13761	-0.00407	0.00932	-0.00967	0.02571	0.01459	0.01802	-0.09462	1.74311
-0.20596	0.1448	-0.18152	0.38167	0.57107	0.05897	0.57817	8.6262	--	0.05935	--	--	-0.00499	0.01178	-0.01059	0.02867	0.0136	0.01715	-0.09561	1.81368
-0.20691	0.14668	-0.18247	0.38884	0.57008	0.05888	0.57718	8.49372	--	0.06062	--	--	-0.0059	0.01432	-0.0115	0.03173	0.01261	0.01634	-0.0966	1.8871
-0.20786	0.14856	-0.18342	0.39614	0.56909	0.05878	0.57619	8.36327	--	0.06192	--	--	-0.0068	0.01703	-0.0124	0.03488	0.01162	0.01538	-0.09759	1.96328
-0.2088	0.15048	-0.18436	0.40357	0.56811	0.05866	0.57521	8.23529	--	0.06322	--	--	-0.0077	0.01985	-0.0133	0.03812	0.01064	0.01437	-0.09857	2.04242
-0.20975	0.1524	-0.18531	0.41114	0.56712	0.05854	0.57422	8.10927	--	0.06453	--	--	-0.0086	0.02276	-0.0142	0.04147	0.00965	0.01338	-0.09956	2.12468
-0.2107	0.15441	-0.18626	0.41883	0.56613	0.05847	0.57323	7.98428	--	0.06585	--	--	-0.00949	0.02589	-0.01509	0.0449	0.00866	0.01227	-0.10055	2.21008
-0.21164	0.15646	-0.1872	0.42666	0.56515	0.05837	0.57225	7.86166	--	0.06718	--	--	-0.01038	0.02913	-0.01598	0.04844	0.00767	0.01115	-0.10154	2.29881
-0.21259	0.15843	-0.18815	0.43465	0.56416	0.05827	0.57126	7.74114	--	0.06851	--	--	-0.01126	0.03251	-0.01686	0.05208	0.00669	0.00993	-0.10252	2.39093
-0.21353	0.16044	-0.18909	0.44278	0.56318	0.05813	0.57028	7.62289	--	0.06984	--	--	-0.01214	0.03604	-0.01774	0.05582	0.00571	0.00866	-0.1035	2.48661
-0.21447	0.16258	-0.19003	0.45103	0.56219	0.05805	0.56929	7.50561	--	0.07118	--	--	-0.01301	0.03967	-0.01861	0.05968	0.00472	0.00738	-0.10449	2.58605
-0.21541	0.16472	-0.19097	0.45944	0.5612	0.05795	0.5683	7.39034	--	0.07252	--	--	-0.01387	0.04354	-0.01947	0.06363	0.00374	0.00593	-0.10547	2.68915
-0.21635	0.16686	-0.19191	0.468	0.56022	0.05783	0.56732	7.27725	--	0.07389	--	--	-0.01473	0.04751	-0.02033	0.0677	0.00276	0.00442	-0.10645	2.79623
-0.2173	0.169	-0.19286	0.47672	0.55923	0.05771	0.56633	7.16589	--	0.07523	--	--	-0.01559	0.05161	-0.02119	0.07188	0.00177	0.00295	-0.10744	2.90756
-0.21823	0.17131	-0.19379	0.48556	0.55825	0.05762	0.56535	7.05584	--	0.07659	--	--	-0.01644	0.05593	-0.02204	0.07616	0.00079443	0.00128	-0.10842	3.02297
-0.21917	0.17354	-0.19473	0.49458	0.55726	0.05751	0.56436	6.94767	--	0.07795	--	--	-0.01728	0.06034	-0.02288	0.08057	-0.000185206	0.00039542	-0.1094	3.14286
-0.22011	0.17581	-0.19567	0.50376	0.55628	0.05737	0.56338	6.84155	--	0.07934	--	--	-0.01812	0.06495	-0.02372	0.08509	-0.00116	0.0022	-0.11037	3.26725
--	--	--	--	0.5553	0.05724	0.5624	6.73704	--	0.0807	--	--	-0.01896	0.06973	-0.02456	0.08972	-0.00214	0.00413	-0.11135	3.3963
--	--	--	--	0.55431	0.05714	0.56141	6.63358	--	0.08207	--	--	-0.01978	0.07462	-0.02538	0.09448	-0.00312	0.00601	-0.11233	3.53045
--	--	--	--	0.55332	0.05703	0.56042	6.53188	--	0.08347	--	--	-0.02061	0.07973	-0.02621	0.09935	-0.00409	0.00814	-0.1133	3.66939
--	--	--	--	0.55234	0.05691	0.55944	6.43193	--	0.08486	--	--	-0.02142	0.08496	-0.02702	0.10435	-0.00507	0.01029	-0.11428	3.8137
--	--	--	--	0.55136	0.05676	0.55846	6.33386	--	0.08626	--	--	-0.02223	0.09038	-0.02783	0.10946	-0.00604	0.01257	-0.11525	3.96336
--	--	--	--	0.55037	0.05665	0.55747	6.23676	--	0.08767	--	--	-0.02303	0.09606	-0.02863	0.11468	-0.00701	0.01505	-0.11622	4.11845
--	--	--	--	0.54939	0.05656	0.55649	6.14098	--	0.08907	--	--	-0.02383	0.10184	-0.02943	0.12004	-0.00798	0.01749	-0.11719	4.27962
--	--	--	--	0.5484	0.05644	0.5555	6.04701	--	0.09049	--	--	-0.02462	0.10776	-0.03022	0.12554	-0.00895	0.02012	-0.11816	4.44662
--	--	--	--	0.54742	0.05627	0.55452	5.95498	--	--	--	--	-0.02541	0.11388	-0.03101	0.13115	-0.00991	0.0229	-0.11912	4.61973
--	--	--	--	0.54644	0.05617	0.55354	5.86368	--	--	--	--	-0.02619	0.12014	-0.03179	0.1369	-0.01088	0.0257	-0.12009	4.79948
--	--	--	--	0.54545	0.05606	0.55255	5.77379	--	--	--	--	-0.02696	0.12656	-0.03256	0.14278	-0.01184	0.02868	-0.12105	4.98573
--	--	--	--	0.54447	0.05595	0.55157	5.68528	--	--	--	--	-0.02773	0.13314	-0.03333	0.1488	-0.0128	0.03181	-0.12201	5.17876
--	--	--	--	0.54349	0.0558	0.55059	5.5986	--	--	--	--	-0.0285	0.13984	-0.0341	0.15497	-0.01377	0.03501	-0.12298	5.37901
--	--	--	--	0.54251	0.05566	0.54961	5.51308	--	--	--	--	-0.02926	0.14675	-0.03486	0.16126	-0.01473	0.03835	-0.12394	5.5866
--	--	--	--	0.54152	0.05556	0.54862	5.42856	--	--	--	--	--	--	--	--	-0.01568	0.04188	-0.12489	5.80156
--	--	--	--	0.54053	0.05545	0.54763	5.34534	--	--	--	--	--	--	--	--	-0.01664	0.04557	-0.12585	6.0243
--	--	--	--	0.53955	0.0553	0.54665	5.26384	--	--	--	--	--	--	--	--	-0.01759	0.04947	-0.1268	6.25491
--	--	--	--	0.53857	0.05518	0.54567	5.18329	--	--	--	--	--	--	--	--	-0.01854	0.05336	-0.12775	6.49429
--	--	--	--	0.53759	0.05505	0.54469	5.10398	--	--	--	--	--	--	--	--	-0.01949	0.05748	-0.1287	6.74203
--	--	--	--	0.5366	0.05495	0.5437	5.02573	--	--	--	--	--	--	--	--	-0.02044	0.06178	-0.12965	6.99855
--	--	--	--	0.53562	0.05478	0.54272	4.94924	--	--	--	--	--	--	--	--	-0.02139	0.06618	-0.1306	7.26443
--	--	--	--	0.53464	0.05466	0.54174	4.87351	--	--	--	--	--	--	--	--	-0.02233	0.07081	-0.13154	7.53951
--	--	--	--	0.53366	0.05454	0.54076	4.79893	--	--	--	--	--	--	--	--	-0.02327	0.07547	-0.13248	7.82486
--	--	--	--	0.53267	0.05443	0.53977	4.72536	--	--	--	--	--	--	--	--	--	--	--	--
--	--	--	--	0.53169	0.05427	0.53879	4.65345	--	--	--	--	--	--	--	--	--	--	--	--
--	--	--	--	0.53071	0.05412	0.53781	4.5825	--	--	--	--	--	--	--	--	--	--	--	--
--	--	--	--	0.52973	0.054	0.53683	4.51237	--	--	--	--	--	--	--	--	--	--	--	--
--	--	--	--	0.52874	0.05388	0.53584	4.44332	--	--	--	--	--	--	--	--	--	--	--	--
--	--	--	--	0.52776	0.05373	0.53486	4.37558	--	--	--	--	--	--	--	--	--	--	--	--
--	--	--	--	0.52678	0.05359	0.53388	4.30874	--	--	--	--	--	--	--	--	--	--	--	--
--	--	--	--	0.5258	0.05347	0.5329	4.24281	--	--	--	--	--	--	--	--	--	--	--	--
--	--	--	--	0.52481	0.05336	0.53191	4.17776	--	--	--	--	--	--	--	--	--	--	--	--
--	--	--	--	0.52384	0.05318	0.53094	4.1143	--	--	--	--	--	--	--	--	--	--	--	--
--	--	--	--	0.52285	0.05304	0.52995	4.05157	--	--	--	--	--	--	--	--
--	--	--	--	0.52187	0.05291	0.52897	3.98957	--	--	--	--	--	--	--	--
--	--	--	--	0.52089	0.0528	0.52799	3.92841	--	--	--	--	--	--	--	--
--	--	--	--	0.51991	0.05266	0.52701	3.86851	--	--	--	--	--	--	--	--
--	--	--	--	0.51893	0.05249	0.52603	3.80964	--	--	--	--	--	--	--	--
--	--	--	--	0.51795	0.05234	0.52505	3.75155	--	--	--	--	--	--	--	--
--	--	--	--	0.51696	0.05222	0.52406	3.69414	--	--	--	--	--	--	--	--
--	--	--	--	0.51598	0.05207	0.52308	3.63782	--	--	--	--	--	--	--	--
--	--	--	--	0.515	0.05191	0.5221	3.58246	--	--	--	--	--	--	--	--
--	--	--	--	0.51402	0.05178	0.52112	3.52773	--	--	--	--	--	--	--	--
--	--	--	--	0.51304	0.05163	0.52014	3.47395	--	--	--	--	--	--	--	--
--	--	--	--	0.51206	0.05149	0.51916	3.42088	--	--	--	--	--	--	--	--
--	--	--	--	0.51108	0.05133	0.51818	3.36882	--	--	--	--	--	--	--	--
--	--	--	--	0.5101	0.05119	0.5172	3.31736	--	--	--	--	--	--	--	--
--	--	--	--	0.50912	0.05107	0.51622	3.2666	--	--	--	--	--	--	--	--
--	--	--	--	0.50813	0.05095	0.51523	3.21661	--	--	--	--	--	--	--	--
--	--	--	--	0.50715	0.05079	0.51425	3.16766	--	--	--	--	--	--	--	--
--	--	--	--	0.50618	0.05061	0.51328	3.11954	--	--	--	--	--	--	--	--
--	--	--	--	0.50519	0.05049	0.51229	3.0718	--	--	--	--	--	--	--	--
--	--	--	--	0.50421	0.05037	0.51131	3.0248	--	--	--	--	--	--	--	--
--	--	--	--	0.50323	0.05022	0.51033	2.97868	--	--	--	--	--	--	--	--
--	--	--	--	0.50225	0.05004	0.50935	2.93343	--	--	--	--	--	--	--	--
--	--	--	--	0.50127	0.04991	0.50837	2.88862	--	--	--	--	--	--	--	--
--	--	--	--	0.50029	0.04977	0.50739	2.8445	--	--	--	--	--	--	--	--
--	--	--	--	0.49931	0.04962	0.50641	2.80113	--	--	--	--	--	--	--	--
--	--	--	--	0.49833	0.04944	0.50543	2.75858	--	--	--	--	--	--	--	--
--	--	--	--	0.49735	0.04931	0.50445	2.71644	--	--	--	--	--	--	--	--
--	--	--	--	0.49637	0.04919	0.50347	2.67487	--	--	--	--	--	--	--	--
--	--	--	--	0.49539	0.04902	0.50249	2.63416	--	--	--	--	--	--	--	--
--	--	--	--	0.49441	0.04883	0.50151	2.59422	--	--	--	--	--	--	--	--
--	--	--	--	0.49343	0.0487	0.50053	2.55459	--	--	--	--	--	--	--	--
--	--	--	--	0.49245	0.04856	0.49955	2.51557	--	--	--	--	--	--	--	--
--	--	--	--	0.49147	0.04844	0.49857	2.47708	--	--	--	--	--	--	--	--
--	--	--	--	0.49049	0.04827	0.49759	2.43945	--	--	--	--	--	--	--	--
--	--	--	--	0.48951	0.04812	0.49661	2.40225	--	--	--	--	--	--	--	--
--	--	--	--	0.48853	0.04797	0.49563	2.36563	--	--	--	--	--	--	--	--
--	--	--	--	0.48754	0.04785	0.49464	2.32943	--	--	--	--	--	--	--	--
--	--	--	--	0.48657	0.04768	0.49367	2.29398	--	--	--	--	--	--	--	--
--	--	--	--	0.48559	0.04751	0.49269	2.25913	--	--	--	--	--	--	--	--
--	--	--	--	0.48461	0.04736	0.49171	2.22468	--	--	--	--	--	--	--	--
--	--	--	--	0.48363	0.04724	0.49073	2.19064	--	--	--	--	--	--	--	--
--	--	--	--	0.48265	0.04707	0.48975	2.1573	--	--	--	--	--	--	--	--
--	--	--	--	0.48167	0.0469	0.48877	2.12453	--	--	--	--	--	--	--	--
--	--	--	--	0.48069	0.04676	0.48779	2.09208	--	--	--	--	--	--	--	--
--	--	--	--	0.47971	0.04661	0.48681	2.06018	--	--	--	--	--	--	--	--
--	--	--	--	0.47873	0.04648	0.48583	2.02871	--	--	--	--	--	--	--	--
--	--	--	--	0.47775	0.0463	0.48485	1.99789	--	--	--	--	--	--	--	--
--	--	--	--	0.47677	0.04614	0.48387	1.96749	--	--	--	--	--	--	--	--
--	--	--	--	0.47579	0.04599	0.48289	1.93749	--	--	--	--	--	--	--	--
--	--	--	--	0.47481	0.04585	0.48191	1.90789	--	--	--	--	--	--	--	--
--	--	--	--	0.47383	0.04569	0.48093	1.87886	--	--	--	--	--	--	--	--
--	--	--	--	0.47285	0.04554	0.47995	1.85021	--	--	--	--	--	--	--	--
--	--	--	--	0.47187	0.04539	0.47897	1.822	--	--	--	--	--	--	--	--
--	--	--	--	0.47089	0.04526	0.47799	1.79417	--	--	--	--	--	--	--	--
--	--	--	--	0.46991	0.04509	0.47701	1.76686	--	--	--	--	--	--	--	--
--	--	--	--	0.46893	0.04493	0.47603	1.73997	--	--	--	--	--	--	--	--
--	--	--	--	0.46795	0.04477	0.47505	1.71349	--	--	--	--	--	--	--	--
--	--	--	--	0.46697	0.04462	0.47407	1.68737	--	--	--	--	--	--	--	--
--	--	--	--	0.46599	0.04449	0.47309	1.66159	--	--	--	--	--	--	--	--
--	--	--	--	0.46501	0.04431	0.47211	1.63635	--	--	--	--	--	--	--	--
--	--	--	--	0.46404	0.04413	0.47114	1.61149	--	--	--	--	--	--	--	--
--	--	--	--	0.46306	0.044	0.47016	1.58688	--	--	--	--	--	--	--	--
--	--	--	--	0.46207	0.04386	0.46917	1.56264	--	--	--	--	--	--	--	--
--	--	--	--	0.46109	0.04371	0.46819	1.53881	--	--	--	--	--	--	--	--
--	--	--	--	0.46011	0.04355	0.46721	1.51539	--	--	--	--	--	--	--	--
--	--	--	--	0.45914	0.04339	0.46624	1.49233	--	--	--	--	--	--	--	--
--	--	--	--	0.45816	0.04322	0.46526	1.46962	--	--	--	--	--	--	--	--
--	--	--	--	0.45718	0.04309	0.46428	1.44717	--	--	--	--	--	--	--	--
--	--	--	--	0.4562	0.04294	0.4633	1.42511	--	--	--	--	--	--	--	--
--	--	--	--	0.45522	0.04276	0.46232	1.40346	--	--	--	--	--	--	--	--
--	--	--	--	0.45424	0.04262	0.46134	1.38206	--	--	--	--	--	--	--	--
--	--	--	--	0.45326	0.04247	0.46036	1.36099	--	--	--	--	--	--	--	--
--	--	--	--	0.45228	0.0423	0.45938	1.34027	--	--	--	--	--	--	--	--
--	--	--	--	0.4513	0.04214	0.4584	1.31988	--	--	--	--	--	--	--	--
--	--	--	--	0.45032	0.04201	0.45742	1.29972	--	--	--	--	--	--	--	--
--	--	--	--	0.44934	0.04186	0.45644	1.2799	--	--	--	--	--	--	--	--
--	--	--	--	0.44836	0.04171	0.45546	1.26039	--	--	--	--	--	--	--	--
--	--	--	--	0.44738	0.04152	0.45448	1.24127	--	--	--	--	--	--	--	--
--	--	--	--	0.44641	0.04136	0.45351	1.22238	--	--	--	--	--	--	--	--
--	--	--	--	0.44542	0.04122	0.45252	1.20371	--	--	--	--	--	--	--	--
--	--	--	--	0.44444	0.04107	0.45154	1.18536	--	--	--	--	--	--	--	--
--	--	--	--	0.44347	0.04091	0.45057	1.16732	--	--	--	--	--	--	--	--
--	--	--	--	0.44249	0.04073	0.44959	1.14958	--	--	--	--	--	--	--	--
--	--	--	--	0.44151	0.04058	0.44861	1.13206	--	--	--	--	--	--	--	--
--	--	--	--	0.44053	0.04043	0.44763	1.1148	--	--	--	--	--	--	--	--
--	--	--	--	0.43955	0.04028	0.44665	1.0978	--	--	--	--	--	--	--	--
--	--	--	--	0.43857	0.04012	0.44567	1.08109	--	--	--	--	--	--	--	--
--	--	--	--	0.43759	0.03996	0.44469	1.06464	--	--	--	--	--	--	--	--
--	--	--	--	0.43661	0.03982	0.44371	1.04838	--	--	--	--	--	--	--	--
--	--	--	--	0.43563	0.03967	0.44273	1.03239	--	--	--	--	--	--	--	--
--	--	--	--	0.43465	0.03951	0.44175	1.01668	--	--	--	--	--	--	--	--
--	--	--	--	0.43368	0.03932	0.44078	1.00126	--	--	--	--	--	--	--	--
--	--	--	--	0.43269	0.03919	0.43979	0.98597	--	--	--	--	--	--	--	--
--	--	--	--	0.43171	0.03904	0.43881	0.97094	--	--	--	--	--	--	--	--
--	--	--	--	0.43073	0.03889	0.43783	0.95613	--	--	--	--	--	--	--	--
--	--	--	--	0.42976	0.03873	0.43686	0.94158	--	--	--	--	--	--	--	--
--	--	--	--	0.42878	0.03856	0.43588	0.92725	--	--	--	--	--	--	--	--
--	--	--	--	0.4278	0.03841	0.4349	0.91311	--	--	--	--	--	--	--	--
--	--	--	--	0.42682	0.03827	0.43392	0.89919	--	--	--	--	--	--	--	--
--	--	--	--	0.42584	0.0381	0.43294	0.88551	--	--	--	--	--	--	--	--
--	--	--	--	0.42486	0.03793	0.43196	0.87206	--	--	--	--	--	--	--	--
--	--	--	--	0.42388	0.03779	0.43098	0.85873	--	--	--	--	--	--	--	--
--	--	--	--	0.4229	0.03764	0.43	0.84564	--	--	--	--	--	--	--	--
--	--	--	--	0.42192	0.03749	0.42902	0.83275	--	--	--	--	--	--	--	--
--	--	--	--	0.42094	0.03733	0.42804	0.82007	--	--	--	--	--	--	--	--
--	--	--	--	0.41996	0.03715	0.42706	0.80762	--	--	--	--	--	--	--	--
--	--	--	--	0.41898	0.03702	0.42608	0.79528	--	--	--	--	--	--	--	--
--	--	--	--	0.418	0.03686	0.4251	0.78318	--	--	--	--	--	--	--	--
--	--	--	--	0.41702	0.03671	0.42412	0.77124	--	--	--	--	--	--	--	--
--	--	--	--	0.41605	0.03653	0.42315	0.75952	--	--	--	--	--	--	--	--
--	--	--	--	0.41507	0.03638	0.42217	0.74794	--	--	--	--	--	--	--	--
--	--	--	--	0.41409	0.03623	0.42119	0.73654	--	--	--	--	--	--	--	--
--	--	--	--	0.41311	0.03608	0.42021	0.72531	--	--	--	--	--	--	--	--
--	--	--	--	0.41213	0.03592	0.41923	0.71427	--	--	--	--	--	--	--	--
--	--	--	--	0.41115	0.03575	0.41825	0.70342	--	--	--	--	--	--	--	--
--	--	--	--	0.41017	0.0356	0.41727	0.69269	--	--	--	--	--	--	--	--
--	--	--	--	0.40919	0.03545	0.41629	0.68213	--	--	--	--	--	--	--	--
--	--	--	--	0.40821	0.03531	0.41531	0.67171	--	--	--	--	--	--	--	--
--	--	--	--	0.40723	0.03515	0.41433	0.66149	--	--	--	--	--	--	--	--
--	--	--	--	0.40625	0.03499	0.41335	0.65142	--	--	--	--	--	--	--	--
--	--	--	--	0.40527	0.03484	0.41237	0.64149	--	--	--	--	--	--	--	--
--	--	--	--	0.40429	0.0347	0.41139	0.63169	--	--	--	--	--	--	--	--
--	--	--	--	0.40331	0.03455	0.41041	0.62206	--	--	--	--	--	--	--	--
--	--	--	--	0.40233	0.03438	0.40943	0.61261	--	--	--	--	--	--	--	--
--	--	--	--	0.40136	0.03421	0.40846	0.60329	--	--	--	--	--	--	--	--
--	--	--	--	0.40037	0.03407	0.40747	0.59409	--	--	--	--	--	--	--	--
--	--	--	--	0.39939	0.03393	0.40649	0.58501	--	--	--	--	--	--	--	--
--	--	--	--	0.39841	0.03377	0.40551	0.57611	--	--	--	--	--	--	--	--
--	--	--	--	0.39744	0.0336	0.40454	0.56734	--	--	--	--	--	--	--	--
--	--	--	--	0.39646	0.03346	0.40356	0.55869	--	--	--	--	--	--	--	--
--	--	--	--	0.39548	0.03331	0.40258	0.55017	--	--	--	--	--	--	--	--
--	--	--	--	0.3945	0.03316	0.4016	0.54179	--	--	--	--	--	--	--	--
--	--	--	--	0.39352	0.03298	0.40062	0.53355	--	--	--	--	--	--	--	--
--	--	--	--	0.39254	0.03282	0.39964	0.52543	--	--	--	--	--	--	--	--
--	--	--	--	0.39156	0.03268	0.39866	0.51741	--	--	--	--	--	--	--	--
--	--	--	--	0.39058	0.03253	0.39768	0.50952	--	--	--	--	--	--	--	--
--	--	--	--	0.3896	0.03238	0.3967	0.50175	--	--	--	--	--	--	--	--
--	--	--	--	0.38862	0.03221	0.39572	0.49413	--	--	--	--	--	--	--	--
--	--	--	--	0.38764	0.03206	0.39474	0.4866	--	--	--	--	--	--	--	--
--	--	--	--	0.38666	0.03191	0.39376	0.47918	--	--	--	--	--	--	--	--
--	--	--	--	0.38568	0.03176	0.39278	0.47187	--	--	--	--	--	--	--	--
--	--	--	--	0.3847	0.03161	0.3918	0.46468	--	--	--	--	--	--	--	--
--	--	--	--	0.38372	0.03145	0.39082	0.4576	--	--	--	--	--	--	--	--
--	--	--	--	0.38274	0.03129	0.38984	0.45064	--	--	--	--	--	--	--	--
--	--	--	--	0.38176	0.03114	0.38886	0.44377	--	--	--	--	--	--	--	--
--	--	--	--	0.38078	0.031	0.38788	0.43699	--	--	--	--	--	--	--	--
--	--	--	--	0.3798	0.03084	0.3869	0.43034	--	--	--	--	--	--	--	--
--	--	--	--	0.37882	0.03069	0.38592	0.42378	--	--	--	--	--	--	--	--
--	--	--	--	0.37784	0.03053	0.38494	0.41733	--	--	--	--	--	--	--	--
--	--	--	--	0.37686	0.03039	0.38396	0.41095	--	--	--	--	--	--	--	--
--	--	--	--	0.37588	0.03024	0.38298	0.40469	--	--	--	--	--	--	--	--
--	--	--	--	0.3749	0.03008	0.382	0.39853	--	--	--	--	--	--	--	--
--	--	--	--	0.37392	0.02993	0.38102	0.39245	--	--	--	--	--	--	--	--
--	--	--	--	0.37295	0.02977	0.38005	0.38648	--	--	--	--	--	--	--	--
--	--	--	--	0.37197	0.02962	0.37907	0.38059	--	--	--	--	--	--	--	--
--	--	--	--	0.37098	0.02949	0.37808	0.37477	--	--	--	--	--	--	--	--
--	--	--	--	0.37	0.02934	0.3771	0.36906	--	--	--	--	--	--	--	--
--	--	--	--	0.36903	0.02916	0.37613	0.36345	--	--	--	--	--	--	--	--
--	--	--	--	0.36805	0.02901	0.37515	0.35791	--	--	--	--	--	--	--	--
--	--	--	--	0.36707	0.02886	0.37417	0.35245	--	--	--	--	--	--	--	--
--	--	--	--	0.36608	0.02873	0.37318	0.34707	--	--	--	--	--	--	--	--
--	--	--	--	0.3651	0.02858	0.3722	0.34178	--	--	--	--	--	--	--	--
--	--	--	--	0.36413	0.02841	0.37123	0.33658	--	--	--	--	--	--	--	--
--	--	--	--	0.36315	0.02827	0.37025	0.33145	--	--	--	--	--	--	--	--
--	--	--	--	0.36217	0.02812	0.36927	0.32639	--	--	--	--	--	--	--	--
--	--	--	--	0.36118	0.02798	0.36828	0.32141	--	--	--	--	--	--	--	--
--	--	--	--	0.3602	0.02783	0.3673	0.31651	--	--	--	--	--	--	--	--
--	--	--	--	0.35922	0.02767	0.36632	0.31169	--	--	--	--	--	--	--	--
--	--	--	--	0.35824	0.02753	0.36534	0.30693	--	--	--	--	--	--	--	--
--	--	--	--	0.35726	0.02738	0.36436	0.30225	--	--	--	--	--	--	--	--
--	--	--	--	0.35628	0.02724	0.36338	0.29764	--	--	--	--	--	--	--	--
--	--	--	--	0.3553	0.02709	0.3624	0.2931	--	--	--	--	--	--	--	--
--	--	--	--	0.35432	0.02694	0.36142	0.28863	--	--	--	--	--	--	--	--
--	--	--	--	0.35334	0.0268	0.36044	0.28422	--	--	--	--	--	--	--	--
--	--	--	--	0.35236	0.02665	0.35946	0.27989	--	--	--	--	--	--	--	--
--	--	--	--	0.35138	0.0265	0.35848	0.27562	--	--	--	--	--	--	--	--
--	--	--	--	0.3504	0.02637	0.3575	0.27141	--	--	--	--	--	--	--	--
--	--	--	--	0.34942	0.02621	0.35652	0.26728	--	--	--	--	--	--	--	--
--	--	--	--	0.34844	0.02607	0.35554	0.2632	--	--	--	--	--	--	--	--
--	--	--	--	0.34746	0.02592	0.35456	0.25919	--	--	--	--	--	--	--	--
--	--	--	--	0.34647	0.02579	0.35357	0.25523	--	--	--	--	--	--	--	--
--	--	--	--	0.3455	0.02562	0.3526	0.25134	--	--	--	--	--	--	--	--
--	--	--	--	0.34452	0.02547	0.35162	0.24751	--	--	--	--	--	--	--	--
--	--	--	--	0.34353	0.02534	0.35063	0.24373	--	--	--	--	--	--	--	--
--	--	--	--	0.34255	0.0252	0.34965	0.24001	--	--	--	--	--	--	--	--
--	--	--	--	0.34157	0.02505	0.34867	0.23635	--	--	--	--	--	--	--	--
--	--	--	--	0.34059	0.02489	0.34769	0.23275	--	--	--	--	--	--	--	--
--	--	--	--	0.33961	0.02476	0.34671	0.2292	--	--	--	--	--	--	--	--
--	--	--	--	0.33863	0.02461	0.34573	0.2257	--	--	--	--	--	--	--	--
--	--	--	--	0.33765	0.02447	0.34475	0.22225	--	--	--	--	--	--	--	--
--	--	--	--	0.33667	0.02432	0.34377	0.21887	--	--	--	--	--	--	--	--
--	--	--	--	0.33569	0.02417	0.34279	0.21553	--	--	--	--	--	--	--	--
--	--	--	--	0.33471	0.02404	0.34181	0.21224	--	--	--	--	--	--	--	--
--	--	--	--	0.33373	0.02389	0.34083	0.209	--	--	--	--	--	--	--	--
--	--	--	--	0.33274	0.02375	0.33984	0.20581	--	--	--	--	--	--	--	--
--	--	--	--	0.33176	0.0236	0.33886	0.20267	--	--	--	--	--	--	--	--
--	--	--	--	0.33078	0.02346	0.33788	0.19958	--	--	--	--	--	--	--	--
--	--	--	--	0.3298	0.02332	0.3369	0.19653	--	--	--	--	--	--	--	--
--	--	--	--	0.32882	0.02318	0.33592	0.19353	--	--	--	--	--	--	--	--
--	--	--	--	0.32784	0.02304	0.33494	0.19058	--	--	--	--	--	--	--	--
--	--	--	--	0.32686	0.02289	0.33396	0.18767	--	--	--	--	--	--	--	--
--	--	--	--	0.32588	0.02275	0.33298	0.18481	--	--	--	--	--	--	--	--
--	--	--	--	0.3249	0.0226	0.332	0.18199	--	--	--	--	--	--	--	--
--	--	--	--	0.32391	0.02248	0.33101	0.1792	--	--	--	--	--	--	--	--
--	--	--	--	0.32293	0.02233	0.33003	0.17647	--	--	--	--	--	--	--	--
--	--	--	--	0.32195	0.02218	0.32905	0.17378	--	--	--	--	--	--	--	--
--	--	--	--	0.32097	0.02203	0.32807	0.17113	--	--	--	--	--	--	--	--
--	--	--	--	0.31999	0.0219	0.32709	0.16852	--	--	--	--	--	--	--	--
--	--	--	--	0.31901	0.02176	0.32611	0.16594	--	--	--	--	--	--	--	--
--	--	--	--	0.31803	0.02163	0.32513	0.16341	--	--	--	--	--	--	--	--
--	--	--	--	0.31705	0.02148	0.32415	0.16092	--	--	--	--	--	--	--	--
--	--	--	--	0.31607	0.02134	0.32317	0.15846	--	--	--	--	--	--	--	--
--	--	--	--	0.31508	0.02121	0.32218	0.15604	--	--	--	--	--	--	--	--
--	--	--	--	0.3141	0.02107	0.3212	0.15366	--	--	--	--	--	--	--	--
--	--	--	--	0.31312	0.02092	0.32022	0.15131	--	--	--	--	--	--	--	--
--	--	--	--	0.31214	0.02077	0.31924	0.14901	--	--	--	--	--	--	--	--
--	--	--	--	0.31116	0.02064	0.31826	0.14673	--	--	--	--	--	--	--	--
--	--	--	--	0.31017	0.02051	0.31727	0.14448	--	--	--	--	--	--	--	--
--	--	--	--	0.30919	0.02038	0.31629	0.14228	--	--	--	--	--	--	--	--
--	--	--	--	0.30821	0.02023	0.31531	0.14011	--	--	--	--	--	--	--	--
--	--	--	--	0.30723	0.02009	0.31433	0.13797	--	--	--	--	--	--	--	--
--	--	--	--	0.30625	0.01996	0.31335	0.13586	--	--	--	--	--	--	--	--
--	--	--	--	0.30527	0.01982	0.31237	0.13379	--	--	--	--	--	--	--	--
--	--	--	--	0.30429	0.01967	0.31139	0.13175	--	--	--	--	--	--	--	--
--	--	--	--	0.3033	0.01954	0.3104	0.12973	--	--	--	--	--	--	--	--
--	--	--	--	0.30232	0.0194	0.30942	0.12775	--	--	--	--	--	--	--	--
--	--	--	--	0.30134	0.01927	0.30844	0.1258	--	--	--	--	--	--	--	--
--	--	--	--	0.30036	0.01913	0.30746	0.12388	--	--	--	--	--	--	--	--
--	--	--	--	0.29937	0.01901	0.30647	0.12198	--	--	--	--	--	--	--	--
--	--	--	--	0.29839	0.01886	0.30549	0.12012	--	--	--	--	--	--	--	--
--	--	--	--	0.29741	0.01874	0.30451	0.11828	--	--	--	--	--	--	--	--
--	--	--	--	0.29643	0.0186	0.30353	0.11648	--	--	--	--	--	--	--	--
--	--	--	--	0.29545	0.01847	0.30255	0.1147	--	--	--	--	--	--	--	--
--	--	--	--	0.29446	0.01833	0.30156	0.11295	--	--	--	--	--	--	--	--
--	--	--	--	0.29348	0.0182	0.30058	0.11122	--	--	--	--	--	--	--	--
--	--	--	--	0.2925	0.01808	0.2996	0.10952	--	--	--	--	--	--	--	--
--	--	--	--	0.29152	0.01794	0.29862	0.10785	--	--	--	--	--	--	--	--
--	--	--	--	0.29053	0.01782	0.29763	0.1062	--	--	--	--	--	--	--	--
--	--	--	--	0.28955	0.01768	0.29665	0.10457	--	--	--	--	--	--	--	--
--	--	--	--	0.28857	0.01755	0.29567	0.10298	--	--	--	--	--	--	--	--
--	--	--	--	0.28759	0.01741	0.29469	0.1014	--	--	--	--	--	--	--	--
--	--	--	--	0.2866	0.01729	0.2937	0.09985	--	--	--	--	--	--	--	--
--	--	--	--	0.28562	0.01715	0.29272	0.09833	--	--	--	--	--	--	--	--
--	--	--	--	0.28464	0.01702	0.29174	0.09682	--	--	--	--	--	--	--	--
--	--	--	--	0.28366	0.0169	0.29076	0.09534	--	--	--	--	--	--	--	--
--	--	--	--	0.28267	0.01678	0.28977	0.09388	--	--	--	--	--	--	--	--
--	--	--	--	0.28169	0.01665	0.28879	0.09245	--	--	--	--	--	--	--	--
--	--	--	--	0.28071	0.01652	0.28781	0.09104	--	--	--	--	--	--	--	--
--	--	--	--	0.27972	0.01638	0.28682	0.08964	--	--	--	--	--	--	--	--
--	--	--	--	0.27874	0.01626	0.28584	0.08827	--	--	--	--	--	--	--	--
--	--	--	--	0.27776	0.01614	0.28486	0.08692	--	--	--	--	--	--	--	--
--	--	--	--	0.27677	0.01602	0.28387	0.08559	--	--	--	--	--	--	--	--
--	--	--	--	0.27579	0.01588	0.28289	0.08428	--	--	--	--	--	--	--	--
--	--	--	--	0.27481	0.01575	0.28191	0.083	--	--	--	--	--	--	--	--
--	--	--	--	0.27382	0.01562	0.28092	0.08173	--	--	--	--	--	--	--	--
--	--	--	--	0.27284	0.0155	0.27994	0.08048	--	--	--	--	--	--	--	--
--	--	--	--	0.27186	0.01539	0.27896	0.07924	--	--	--	--	--	--	--	--
--	--	--	--	0.27087	0.01526	0.27797	0.07803	--	--	--	--	--	--	--	--
--	--	--	--	0.26989	0.01514	0.27699	0.07684	--	--	--	--	--	--	--	--
--	--	--	--	0.26891	0.01501	0.27601	0.07566	--	--	--	--	--	--	--	--
--	--	--	--	0.26792	0.01489	0.27502	0.0745	--	--	--	--	--	--	--	--
--	--	--	--	0.26694	0.01477	0.27404	0.07336	--	--	--	--	--	--	--	--
--	--	--	--	0.26595	0.01465	0.27305	0.07224	--	--	--	--	--	--	--	--
--	--	--	--	0.26497	0.01453	0.27207	0.07114	--	--	--	--	--	--	--	--
--	--	--	--	0.26399	0.0144	0.27109	0.07005	--	--	--	--	--	--	--	--
--	--	--	--	0.263	0.01428	0.2701	0.06897	--	--	--	--	--	--	--	--
--	--	--	--	0.26202	0.01417	0.26912	0.06792	--	--	--	--	--	--	--	--
--	--	--	--	0.26103	0.01405	0.26813	0.06688	--	--	--	--	--	--	--	--
--	--	--	--	0.26005	0.01393	0.26715	0.06585	--	--	--	--	--	--	--	--
--	--	--	--	0.25907	0.01381	0.26617	0.06485	--	--	--	--	--	--	--	--
--	--	--	--	0.25808	0.0137	0.26518	0.06385	--	--	--	--	--	--	--	--
--	--	--	--	0.2571	0.01358	0.2642	0.06288	--	--	--	--	--	--	--	--
--	--	--	--	0.25611	0.01346	0.26321	0.06191	--	--	--	--	--	--	--	--
--	--	--	--	0.25513	0.01334	0.26223	0.06096	--	--	--	--	--	--	--	--
--	--	--	--	0.25414	0.01323	0.26124	0.06003	--	--	--	--	--	--	--	--
--	--	--	--	0.25316	0.01312	0.26026	0.05911	--	--	--	--	--	--	--	--
--	--	--	--	0.25217	0.013	0.25927	0.0582	--	--	--	--	--	--	--	--
--	--	--	--	0.25119	0.01289	0.25829	0.05731	--	--	--	--	--	--	--	--
--	--	--	--	0.2502	0.01277	0.2573	0.05644	--	--	--	--	--	--	--	--
--	--	--	--	0.24922	0.01266	0.25632	0.05557	--	--	--	--	--	--	--	--
--	--	--	--	0.24823	0.01255	0.25533	0.05472	--	--	--	--	--	--	--	--
--	--	--	--	0.24725	0.01244	0.25435	0.05388	--	--	--	--	--	--	--	--
--	--	--	--	0.24626	0.01233	0.25336	0.05305	--	--	--	--	--	--	--	--
--	--	--	--	0.24528	0.01222	0.25238	0.05224	--	--	--	--	--	--	--	--
--	--	--	--	0.24429	0.01211	0.25139	0.05144	--	--	--	--	--	--	--	--
--	--	--	--	0.24331	0.012	0.25041	0.05065	--	--	--	--	--	--	--	--
--	--	--	--	0.24232	0.01189	0.24942	0.04987	--	--	--	--	--	--	--	--
--	--	--	--	0.24133	0.01179	0.24843	0.04911	--	--	--	--	--	--	--	--
--	--	--	--	0.24035	0.01168	0.24745	0.04836	--	--	--	--	--	--	--	--
--	--	--	--	0.23936	0.01157	0.24646	0.04762	--	--	--	--	--	--	--	--
--	--	--	--	0.23838	0.01146	0.24548	0.04689	--	--	--	--	--	--	--	--
--	--	--	--	0.23739	0.01135	0.24449	0.04617	--	--	--	--	--	--	--	--
--	--	--	--	0.23641	0.01125	0.24351	0.04546	--	--	--	--	--	--	--	--
--	--	--	--	0.23542	0.01114	0.24252	0.04476	--	--	--	--	--	--	--	--
--	--	--	--	0.23443	0.01104	0.24153	0.04407	--	--	--	--	--	--	--	--
--	--	--	--	0.23345	0.01093	0.24055	0.0434	--	--	--	--	--	--	--	--
--	--	--	--	0.23246	0.01083	0.23956	0.04273	--	--	--	--	--	--	--	--
--	--	--	--	0.23148	0.01072	0.23858	0.04208	--	--	--	--	--	--	--	--
--	--	--	--	0.23049	0.01062	0.23759	0.04143	--	--	--	--	--	--	--	--
--	--	--	--	0.2295	0.01052	0.2366	0.0408	--	--	--	--	--	--	--	--
--	--	--	--	0.22852	0.01041	0.23562	0.04017	--	--	--	--	--	--	--	--
--	--	--	--	0.22753	0.01032	0.23463	0.03955	--	--	--	--	--	--	--	--
--	--	--	--	0.22654	0.01021	0.23364	0.03895	--	--	--	--	--	--	--	--
--	--	--	--	0.22556	0.01011	0.23266	0.03835	--	--	--	--	--	--	--	--
--	--	--	--	0.22457	0.01001	0.23167	0.03776	--	--	--	--	--	--	--	--
--	--	--	--	0.22358	0.00991	0.23068	0.03718	--	--	--	--	--	--	--	--
--	--	--	--	0.2226	0.00982	0.2297	0.03661	--	--	--	--	--	--	--	--
--	--	--	--	0.22161	0.00972	0.22871	0.03605	--	--	--	--	--	--	--	--
--	--	--	--	0.22062	0.00962	0.22772	0.03549	--	--	--	--	--	--	--	--
--	--	--	--	0.21963	0.00952	0.22673	0.03495	--	--	--	--	--	--	--	--
--	--	--	--	0.21865	0.00943	0.22575	0.03441	--	--	--	--	--	--	--	--
--	--	--	--	0.21766	0.00933	0.22476	0.03388	--	--	--	--	--	--	--	--
--	--	--	--	0.21667	0.00924	0.22377	0.03336	--	--	--	--	--	--	--	--
--	--	--	--	0.21569	0.00915	0.22279	0.03285	--	--	--	--	--	--	--	--
--	--	--	--	0.2147	0.00905	0.2218	0.03234	--	--	--	--	--	--	--	--
--	--	--	--	0.21371	0.00896	0.22081	0.03185	--	--	--	--	--	--	--	--
--	--	--	--	0.21272	0.00887	0.21982	0.03136	--	--	--	--	--	--	--	--
--	--	--	--	0.21173	0.00878	0.21883	0.03088	--	--	--	--	--	--	--	--
--	--	--	--	0.21075	0.00869	0.21785	0.0304	--	--	--	--	--	--	--	--
--	--	--	--	0.20976	0.0086	0.21686	0.02993	--	--	--	--	--	--	--	--
--	--	--	--	0.20877	0.00852	0.21587	0.02947	--	--	--	--	--	--	--	--
--	--	--	--	0.20778	0.00843	0.21488	0.02902	--	--	--	--	--	--	--	--
--	--	--	--	0.20679	0.00834	0.21389	0.02857	--	--	--	--	--	--	--	--
--	--	--	--	0.2058	0.00825	0.2129	0.02813	--	--	--	--	--	--	--	--
--	--	--	--	0.20481	0.00817	0.21191	0.0277	--	--	--	--	--	--	--	--
--	--	--	--	0.20383	0.00808	0.21093	0.02727	--	--	--	--	--	--	--	--
--	--	--	--	0.20284	0.008	0.20994	0.02685	--	--	--	--	--	--	--	--
--	--	--	--	0.20185	0.00792	0.20895	0.02644	--	--	--	--	--	--	--	--
--	--	--	--	0.20086	0.00783	0.20796	0.02603	--	--	--	--	--	--	--	--
--	--	--	--	0.19987	0.00775	0.20697	0.02563	--	--	--	--	--	--	--	--
--	--	--	--	0.19888	0.00767	0.20598	0.02524	--	--	--	--	--	--	--	--
--	--	--	--	0.19789	0.00759	0.20499	0.02485	--	--	--	--	--	--	--	--
--	--	--	--	0.1969	0.00751	0.204	0.02447	--	--	--	--	--	--	--	--
--	--	--	--	0.19591	0.00743	0.20301	0.02409	--	--	--	--	--	--	--	--
--	--	--	--	0.19492	0.00735	0.20202	0.02372	--	--	--	--	--	--	--	--
--	--	--	--	0.19393	0.00727	0.20103	0.02335	--	--	--	--	--	--	--	--
--	--	--	--	0.19294	0.0072	0.20004	0.02299	--	--	--	--	--	--	--	--
--	--	--	--	0.19195	0.00712	0.19905	0.02264	--	--	--	--	--	--	--	--
--	--	--	--	0.19096	0.00704	0.19806	0.02229	--	--	--	--	--	--	--	--
--	--	--	--	0.18997	0.00697	0.19707	0.02195	--	--	--	--	--	--	--	--
--	--	--	--	0.18898	0.00689	0.19608	0.02161	--	--	--	--	--	--	--	--
--	--	--	--	0.18799	0.00682	0.19509	0.02128	--	--	--	--	--	--	--	--
--	--	--	--	0.187	0.00675	0.1941	0.02095	--	--	--	--	--	--	--	--
--	--	--	--	0.18601	0.00668	0.19311	0.02062	--	--	--	--	--	--	--	--
--	--	--	--	0.18502	0.00661	0.19212	0.02031	--	--	--	--	--	--	--	--
--	--	--	--	0.18403	0.00653	0.19113	0.01999	--	--	--	--	--	--	--	--
--	--	--	--	0.18304	0.00646	0.19014	0.01968	--	--	--	--	--	--	--	--
--	--	--	--	0.18205	0.0064	0.18915	0.01938	--	--	--	--	--	--	--	--
--	--	--	--	0.18106	0.00632	0.18816	0.01908	--	--	--	--	--	--	--	--
--	--	--	--	0.18007	0.00626	0.18717	0.01879	--	--	--	--	--	--	--	--
--	--	--	--	0.17908	0.00619	0.18618	0.0185	--	--	--	--	--	--	--	--
--	--	--	--	0.17809	0.00612	0.18519	0.01821	--	--	--	--	--	--	--	--
--	--	--	--	0.1771	0.00606	0.1842	0.01793	--	--	--	--	--	--	--	--
--	--	--	--	0.1761	0.00599	0.1832	0.01765	--	--	--	--	--	--	--	--
--	--	--	--	0.17511	0.00593	0.18221	0.01738	--	--	--	--	--	--	--	--
--	--	--	--	0.17412	0.00586	0.18122	0.01711	--	--	--	--	--	--	--	--
--	--	--	--	0.17313	0.0058	0.18023	0.01685	--	--	--	--	--	--	--	--
--	--	--	--	0.17214	0.00574	0.17924	0.01659	--	--	--	--	--	--	--	--
--	--	--	--	0.17115	0.00568	0.17825	0.01633	--	--	--	--	--	--	--	--
--	--	--	--	0.17015	0.00562	0.17725	0.01608	--	--	--	--	--	--	--	--
--	--	--	--	0.16916	0.00556	0.17626	0.01583	--	--	--	--	--	--	--	--
--	--	--	--	0.16817	0.0055	0.17527	0.01558	--	--	--	--	--	--	--	--
--	--	--	--	0.16718	0.00544	0.17428	0.01534	--	--	--	--	--	--	--	--
--	--	--	--	0.16618	0.00538	0.17328	0.01511	--	--	--	--	--	--	--	--
--	--	--	--	0.16519	0.00533	0.17229	0.01487	--	--	--	--	--	--	--	--
--	--	--	--	0.1642	0.00527	0.1713	0.01464	--	--	--	--	--	--	--	--
--	--	--	--	0.16321	0.00522	0.17031	0.01441	--	--	--	--	--	--	--	--
--	--	--	--	0.16221	0.00516	0.16931	0.01419	--	--	--	--	--	--	--	--
--	--	--	--	0.16122	0.00511	0.16832	0.01397	--	--	--	--	--	--	--	--
--	--	--	--	0.16023	0.00506	0.16733	0.01375	--	--	--	--	--	--	--	--
--	--	--	--	0.15924	0.005	0.16634	0.01354	--	--	--	--	--	--	--	--
--	--	--	--	0.15824	0.00496	0.16534	0.01333	--	--	--	--	--	--	--	--
--	--	--	--	0.15725	0.0049	0.16435	0.01312	--	--	--	--	--	--	--	--
--	--	--	--	0.15626	0.00485	0.16336	0.01292	--	--	--	--	--	--	--	--
--	--	--	--	0.15526	0.0048	0.16236	0.01272	--	--	--	--	--	--	--	--
--	--	--	--	0.15427	0.00475	0.16137	0.01252	--	--	--	--	--	--	--	--
--	--	--	--	0.15327	0.00471	0.16037	0.01233	--	--	--	--	--	--	--	--
--	--	--	--	0.15228	0.00465	0.15938	0.01214	--	--	--	--	--	--	--	--
--	--	--	--	0.15129	0.00461	0.15839	0.01195	--	--	--	--	--	--	--	--
--	--	--	--	0.15029	0.00456	0.15739	0.01176	--	--	--	--	--	--	--	--
--	--	--	--	0.1493	0.00451	0.1564	0.01158	--	--	--	--	--	--	--	--
--	--	--	--	0.14831	0.00447	0.15541	0.0114	--	--	--	--	--	--	--	--
--	--	--	--	0.14731	0.00443	0.15441	0.01122	--	--	--	--	--	--	--	--
--	--	--	--	0.14632	0.00438	0.15342	0.01105	--	--	--	--	--	--	--	--
--	--	--	--	0.14532	0.00434	0.15242	0.01088	--	--	--	--	--	--	--	--
--	--	--	--	0.14433	0.00429	0.15143	0.01071	--	--	--	--	--	--	--	--
--	--	--	--	0.14333	0.00425	0.15043	0.01054	--	--	--	--	--	--	--	--
--	--	--	--	0.14234	0.00421	0.14944	0.01038	--	--	--	--	--	--	--	--
--	--	--	--	0.14135	0.00417	0.14845	0.01021	--	--	--	--	--	--	--	--
--	--	--	--	0.14035	0.00413	0.14745	0.01006	--	--	--	--	--	--	--	--
--	--	--	--	0.13936	0.00409	0.14646	0.0099	--	--	--	--	--	--	--	--
--	--	--	--	0.13836	0.00405	0.14546	0.00974	--	--	--	--	--	--	--	--
--	--	--	--	0.13737	0.00401	0.14447	0.00959	--	--	--	--	--	--	--	--
--	--	--	--	0.13637	0.00398	0.14347	0.00944	--	--	--	--	--	--	--	--
--	--	--	--	0.13538	0.00394	0.14248	0.0093	--	--	--	--	--	--	--	--
--	--	--	--	0.13438	0.0039	0.14148	0.00915	--	--	--	--	--	--	--	--
--	--	--	--	0.13339	0.00386	0.14049	0.00901	--	--	--	--	--	--	--	--
--	--	--	--	0.13239	0.00383	0.13949	0.00887	--	--	--	--	--	--	--	--
--	--	--	--	0.1314	0.00379	0.1385	0.00873	--	--	--	--	--	--	--	--
--	--	--	--	0.1304	0.00375	0.1375	0.00859	--	--	--	--	--	--	--	--
--	--	--	--	0.12941	0.00372	0.13651	0.00846	--	--	--	--	--	--	--	--
--	--	--	--	0.12841	0.00368	0.13551	0.00832	--	--	--	--	--	--	--	--
--	--	--	--	0.12742	0.00365	0.13452	0.00819	--	--	--	--	--	--	--	--
--	--	--	--	0.12642	0.00362	0.13352	0.00806	--	--	--	--	--	--	--	--
--	--	--	--	0.12542	0.00358	0.13252	0.00794	--	--	--	--	--	--	--	--
--	--	--	--	0.12443	0.00355	0.13153	0.00781	--	--	--	--	--	--	--	--
--	--	--	--	0.12343	0.00352	0.13053	0.00769	--	--	--	--	--	--	--	--
--	--	--	--	0.12244	0.00349	0.12954	0.00757	--	--	--	--	--	--	--	--
--	--	--	--	0.12144	0.00345	0.12854	0.00745	--	--	--	--	--	--	--	--
--	--	--	--	0.12045	0.00342	0.12755	0.00733	--	--	--	--	--	--	--	--
--	--	--	--	0.11945	0.00339	0.12655	0.00722	--	--	--	--	--	--	--	--
--	--	--	--	0.11845	0.00336	0.12555	0.0071	--	--	--	--	--	--	--	--
--	--	--	--	0.11746	0.00333	0.12456	0.00699	--	--	--	--	--	--	--	--
--	--	--	--	0.11646	0.00331	0.12356	0.00688	--	--	--	--	--	--	--	--
--	--	--	--	0.11546	0.00328	0.12256	0.00677	--	--	--	--	--	--	--	--
--	--	--	--	0.11447	0.00325	0.12157	0.00667	--	--	--	--	--	--	--	--
--	--	--	--	0.11347	0.00322	0.12057	0.00656	--	--	--	--	--	--	--	--
--	--	--	--	0.11248	0.00319	0.11958	0.00646	--	--	--	--	--	--	--	--
--	--	--	--	0.11148	0.00316	0.11858	0.00635	--	--	--	--	--	--	--	--
--	--	--	--	0.11048	0.00313	0.11758	0.00625	--	--	--	--	--	--	--	--
--	--	--	--	0.10949	0.0031	0.11659	0.00615	--	--	--	--	--	--	--	--
--	--	--	--	0.10849	0.00308	0.11559	0.00606	--	--	--	--	--	--	--	--
--	--	--	--	0.10749	0.00305	0.11459	0.00596	--	--	--	--	--	--	--	--
--	--	--	--	0.1065	0.00303	0.1136	0.00586	--	--	--	--	--	--	--	--
--	--	--	--	0.1055	0.003	0.1126	0.00577	--	--	--	--	--	--	--	--
--	--	--	--	0.10451	0.00297	0.11161	0.00568	--	--	--	--	--	--	--	--
--	--	--	--	0.10351	0.00294	0.11061	0.00559	--	--	--	--	--	--	--	--
--	--	--	--	0.10251	0.00292	0.10961	0.0055	--	--	--	--	--	--	--	--
--	--	--	--	0.10152	0.0029	0.10862	0.00541	--	--	--	--	--	--	--	--
--	--	--	--	0.10052	0.00287	0.10762	0.00532	--	--	--	--	--	--	--	--
--	--	--	--	0.09952	0.00285	0.10662	0.00524	--	--	--	--	--	--	--	--
--	--	--	--	0.09853	0.00282	0.10563	0.00515	--	--	--	--	--	--	--	--
--	--	--	--	0.09753	0.0028	0.10463	0.00507	--	--	--	--	--	--	--	--
--	--	--	--	0.09653	0.00277	0.10363	0.00499	--	--	--	--	--	--	--	--
--	--	--	--	0.09554	0.00274	0.10264	0.00491	--	--	--	--	--	--	--	--
--	--	--	--	0.09454	0.00272	0.10164	0.00483	--	--	--	--	--	--	--	--
--	--	--	--	0.09354	0.0027	0.10064	0.00475	--	--	--	--	--	--	--	--
--	--	--	--	0.09255	0.00267	0.09965	0.00467	--	--	--	--	--	--	--	--
--	--	--	--	0.09155	0.00265	0.09865	0.0046	--	--	--	--	--	--	--	--
--	--	--	--	0.09055	0.00262	0.09765	0.00452	--	--	--	--	--	--	--	--
--	--	--	--	0.08955	0.0026	0.09665	0.00445	--	--	--	--	--	--	--	--
--	--	--	--	0.08856	0.00257	0.09566	0.00437	--	--	--	--	--	--	--	--
--	--	--	--	0.08756	0.00255	0.09466	0.0043	--	--	--	--	--	--	--	--
--	--	--	--	0.08656	0.00253	0.09366	0.00423	--	--	--	--	--	--	--	--
--	--	--	--	0.08557	0.0025	0.09267	0.00416	--	--	--	--	--	--	--	--
--	--	--	--	0.08457	0.00248	0.09167	0.00409	--	--	--	--	--	--	--	--
--	--	--	--	0.08357	0.00245	0.09067	0.00402	--	--	--	--	--	--	--	--
--	--	--	--	0.08258	0.00243	0.08968	0.00396	--	--	--	--	--	--	--	--
--	--	--	--	0.08158	0.00241	0.08868	0.00389	--	--	--	--	--	--	--	--
--	--	--	--	0.08058	0.00238	0.08768	0.00383	--	--	--	--	--	--	--	--
--	--	--	--	0.07959	0.00236	0.08669	0.00376	--	--	--	--	--	--	--	--
--	--	--	--	0.07859	0.00233	0.08569	0.0037	--	--	--	--	--	--	--	--
--	--	--	--	0.07759	0.00231	0.08469	0.00364	--	--	--	--	--	--	--	--
--	--	--	--	0.0766	0.00229	0.0837	0.00357	--	--	--	--	--	--	--	--
--	--	--	--	0.0756	0.00226	0.0827	0.00351	--	--	--	--	--	--	--	--
--	--	--	--	0.0746	0.00224	0.0817	0.00345	--	--	--	--	--	--	--	--
--	--	--	--	0.07361	0.00221	0.08071	0.00339	--	--	--	--	--	--	--	--
--	--	--	--	0.07261	0.00219	0.07971	0.00333	--	--	--	--	--	--	--	--
--	--	--	--	0.07161	0.00217	0.07871	0.00328	--	--	--	--	--	--	--	--
--	--	--	--	0.07062	0.00214	0.07772	0.00322	--	--	--	--	--	--	--	--
--	--	--	--	0.06962	0.00212	0.07672	0.00316	--	--	--	--	--	--	--	--
--	--	--	--	0.06862	0.00209	0.07572	0.00311	--	--	--	--	--	--	--	--
--	--	--	--	0.06763	0.00207	0.07473	0.00305	--	--	--	--	--	--	--	--
--	--	--	--	0.06663	0.00204	0.07373	0.003	--	--	--	--	--	--	--	--
--	--	--	--	0.06563	0.00202	0.07273	0.00295	--	--	--	--	--	--	--	--
--	--	--	--	0.06464	0.00199	0.07174	0.00289	--	--	--	--	--	--	--	--
--	--	--	--	0.06364	0.00196	0.07074	0.00284	--	--	--	--	--	--	--	--
--	--	--	--	0.06264	0.00194	0.06974	0.00279	--	--	--	--	--	--	--	--
--	--	--	--	0.06165	0.00192	0.06875	0.00274	--	--	--	--	--	--	--	--
--	--	--	--	0.06065	0.00189	0.06775	0.00269	--	--	--	--	--	--	--	--
--	--	--	--	0.05965	0.00187	0.06675	0.00264	--	--	--	--	--	--	--	--
--	--	--	--	0.05866	0.00184	0.06576	0.00259	--	--	--	--	--	--	--	--
--	--	--	--	0.05766	0.00181	0.06476	0.00254	--	--	--	--	--	--	--	--
--	--	--	--	0.05666	0.00179	0.06376	0.00249	--	--	--	--	--	--	--	--
--	--	--	--	0.05567	0.00176	0.06277	0.00245	--	--	--	--	--	--	--	--
--	--	--	--	0.05467	0.00174	0.06177	0.0024	--	--	--	--	--	--	--	--
--	--	--	--	0.05367	0.00171	0.06077	0.00235	--	--	--	--	--	--	--	--
--	--	--	--	0.05268	0.00168	0.05978	0.00231	--	--	--	--	--	--	--	--
--	--	--	--	0.05168	0.00165	0.05878	0.00226	--	--	--	--	--	--	--	--
--	--	--	--	0.05068	0.00163	0.05778	0.00222	--	--	--	--	--	--	--	--
--	--	--	--	0.04969	0.0016	0.05679	0.00217	--	--	--	--	--	--	--	--
--	--	--	--	0.04869	0.00157	0.05579	0.00213	--	--	--	--	--	--	--	--
--	--	--	--	0.04769	0.00154	0.05479	0.00208	--	--	--	--	--	--	--	--
--	--	--	--	0.0467	0.00152	0.0538	0.00204	--	--	--	--	--	--	--	--
--	--	--	--	0.0457	0.00149	0.0528	0.002	--	--	--	--	--	--	--	--
--	--	--	--	0.04471	0.00146	0.05181	0.00196	--	--	--	--	--	--	--	--
--	--	--	--	0.04371	0.00143	0.05081	0.00191	--	--	--	--	--	--	--	--
--	--	--	--	0.04271	0.0014	0.04981	0.00187	--	--	--	--	--	--	--	--
--	--	--	--	0.04172	0.00138	0.04882	0.00183	--	--	--	--	--	--	--	--
--	--	--	--	0.04072	0.00135	0.04782	0.00179	--	--	--	--	--	--	--	--
--	--	--	--	0.03972	0.00132	0.04682	0.00175	--	--	--	--	--	--	--	--
--	--	--	--	0.03873	0.00129	0.04583	0.00171	--	--	--	--	--	--	--	--
--	--	--	--	0.03773	0.00126	0.04483	0.00167	--	--	--	--	--	--	--	--
--	--	--	--	0.03674	0.00123	0.04384	0.00163	--	--	--	--	--	--	--	--
--	--	--	--	0.03574	0.0012	0.04284	0.00159	--	--	--	--	--	--	--	--
--	--	--	--	0.03474	0.00117	0.04184	0.00155	--	--	--	--	--	--	--	--
--	--	--	--	0.03375	0.00114	0.04085	0.00151	--	--	--	--	--	--	--	--
--	--	--	--	0.03275	0.00111	0.03985	0.00148	--	--	--	--	--	--	--	--
--	--	--	--	0.03176	0.00108	0.03886	0.00144	--	--	--	--	--	--	--	--
--	--	--	--	0.03076	0.00105	0.03786	0.0014	--	--	--	--	--	--	--	--
--	--	--	--	0.02976	0.00102	0.03686	0.00136	--	--	--	--	--	--	--	--
--	--	--	--	0.02877	0.000987669	0.03587	0.00132	--	--	--	--	--	--	--	--
--	--	--	--	0.02777	0.000954065	0.03487	0.00129	--	--	--	--	--	--	--	--
--	--	--	--	0.02678	0.000925339	0.03388	0.00125	--	--	--	--	--	--	--	--
--	--	--	--	0.02578	0.000895257	0.03288	0.00121	--	--	--	--	--	--	--	--
--	--	--	--	0.02479	0.000865176	0.03189	0.00118	--	--	--	--	--	--	--	--
--	--	--	--	0.02379	0.000831978	0.03089	0.00114	--	--	--	--	--	--	--	--
--	--	--	--	0.02279	0.000799322	0.02989	0.0011	--	--	--	--	--	--	--	--
--	--	--	--	0.0218	0.000768699	0.0289	0.00107	--	--	--	--	--	--	--	--
--	--	--	--	0.0208	0.000739973	0.0279	0.00103	--	--	--	--	--	--	--	--
--	--	--	--	0.01981	0.000706233	0.02691	0.000993421	--	--	--	--	--	--	--	--
--	--	--	--	0.01881	0.000674661	0.02591	0.000957224	--	--	--	--	--	--	--	--
--	--	--	--	0.01781	0.000640379	0.02491	0.000921108	--	--	--	--	--	--	--	--
--	--	--	--	0.01682	0.000608808	0.02392	0.000885033	--	--	--	--	--	--	--	--
--	--	--	--	0.01582	0.000575339	0.02292	0.00084901	--	--	--	--	--	--	--	--
--	--	--	--	0.01483	0.000541057	0.02193	0.00081302	--	--	--	--	--	--	--	--
--	--	--	--	0.01383	0.000505285	0.02093	0.000777053	--	--	--	--	--	--	--	--
--	--	--	--	0.01284	0.000471274	0.01994	0.000741081	--	--	--	--	--	--	--	--
--	--	--	--	0.01184	0.000438753	0.01894	0.000705092	--	--	--	--	--	--	--	--
--	--	--	--	0.01085	0.00040393	0.01795	0.00066909	--	--	--	--	--	--	--	--
--	--	--	--	0.00985	0.000368157	0.01695	0.000633057	--	--	--	--	--	--	--	--
--	--	--	--	0.00886	0.00033252	0.01596	0.000596973	--	--	--	--	--	--	--	--
--	--	--	--	0.00786	0.000296883	0.01496	0.000560824	--	--	--	--	--	--	--	--
--	--	--	--	0.00687	0.000261518	0.01397	0.000524597	--	--	--	--	--	--	--	--
--	--	--	--	0.00587	0.000226152	0.01297	0.000488279	--	--	--	--	--	--	--	--
--	--	--	--	0.00487	0.000189702	0.01197	0.00045186	--	--	--	--	--	--	--	--
--	--	--	--	0.00388	0.000153388	0.01098	0.000415322	--	--	--	--	--	--	--	--
--	--	--	--	0.00288	0.000114702	0.00998	0.00037866	--	--	--	--	--	--	--	--
--	--	--	--	0.00189	7.78862e-05	0.00899	0.000341842	--	--	--	--	--	--	--	--
--	--	--	--	0.000894856	3.87263e-05	0.00799	0.000304872	--	--	--	--	--	--	--	--
--	--	--	--	-0.000100298	2.24119e-06	0.007	0.000267711	--	--	--	--	--	--	--	--
--	--	--	--	-0.0011	3.69241e-05	0.006	0.00023037	--	--	--	--	--	--	--	--
--	--	--	--	-0.00209	7.72493e-05	0.00501	0.000192828	--	--	--	--	--	--	--	--
--	--	--	--	-0.00308	0.000116734	0.00402	0.000155057	--	--	--	--	--	--	--	--
--	--	--	--	-0.00408	0.000154878	0.00302	0.000117042	--	--	--	--	--	--	--	--
--	--	--	--	-0.00507	0.000194851	0.00203	7.87805e-05	--	--	--	--	--	--	--	--
--	--	--	--	-0.00607	0.000234553	0.00103	4.02474e-05	--	--	--	--	--	--	--	--
--	--	--	--	-0.00706	0.000276287	3.6702e-05	1.43802e-06	--	--	--	--	--	--	--	--
--	--	--	--	-0.00806	0.000315583	-0.000958078	3.76873e-05	--	--	--	--	--	--	--	--
--	--	--	--	-0.00905	0.000357995	-0.00195	7.71161e-05	--	--	--	--	--	--	--	--
--	--	--	--	-0.01005	0.0004	-0.00295	0.000116884	--	--	--	--	--	--	--	--
--	--	--	--	-0.01104	0.000440921	-0.00394	0.000157011	--	--	--	--	--	--	--	--
--	--	--	--	-0.01204	0.000485366	-0.00494	0.000197491	--	--	--	--	--	--	--	--
--	--	--	--	-0.01303	0.00052981	-0.00593	0.00023836	--	--	--	--	--	--	--	--
--	--	--	--	-0.01402	0.000573171	-0.00692	0.000279641	--	--	--	--	--	--	--	--
--	--	--	--	-0.01502	0.000615854	-0.00792	0.000321352	--	--	--	--	--	--	--	--
--	--	--	--	-0.01601	0.000661382	-0.00891	0.00036349	--	--	--	--	--	--	--	--
--	--	--	--	-0.01701	0.000707859	-0.00991	0.000406085	--	--	--	--	--	--	--	--
--	--	--	--	-0.018	0.000752981	-0.0109	0.000449169	--	--	--	--	--	--	--	--
--	--	--	--	-0.01899	0.000799729	-0.01189	0.000492745	--	--	--	--	--	--	--	--
--	--	--	--	-0.01999	0.000846206	-0.01289	0.000536844	--	--	--	--	--	--	--	--
--	--	--	--	-0.02098	0.000892005	-0.01388	0.000581487	--	--	--	--	--	--	--	--
--	--	--	--	-0.02197	0.000941599	-0.01487	0.00062667	--	--	--	--	--	--	--	--
--	--	--	--	-0.02297	0.000988889	-0.01587	0.000672448	--	--	--	--	--	--	--	--
--	--	--	--	-0.02396	0.00104	-0.01686	0.00071881	--	--	--	--	--	--	--	--
--	--	--	--	-0.02496	0.00109	-0.01786	0.000765814	--	--	--	--	--	--	--	--
--	--	--	--	-0.02595	0.00114	-0.01885	0.000813456	--	--	--	--	--	--	--	--
--	--	--	--	-0.02694	0.00119	-0.01984	0.000861761	--	--	--	--	--	--	--	--
--	--	--	--	-0.02794	0.00124	-0.02084	0.000910742	--	--	--	--	--	--	--	--
--	--	--	--	-0.02893	0.00129	-0.02183	0.000960445	--	--	--	--	--	--	--	--
--	--	--	--	-0.02992	0.00134	-0.02282	0.00101	--	--	--	--	--	--	--	--
--	--	--	--	-0.03091	0.00139	-0.02381	0.00106	--	--	--	--	--	--	--	--
--	--	--	--	-0.03191	0.00145	-0.02481	0.00111	--	--	--	--	--	--	--	--
--	--	--	--	-0.0329	0.0015	-0.0258	0.00117	--	--	--	--	--	--	--	--
--	--	--	--	-0.03389	0.00155	-0.02679	0.00122	--	--	--	--	--	--	--	--
--	--	--	--	-0.03489	0.00161	-0.02779	0.00127	--	--	--	--	--	--	--	--
--	--	--	--	-0.03588	0.00166	-0.02878	0.00133	--	--	--	--	--	--	--	--
--	--	--	--	-0.03687	0.00172	-0.02977	0.00139	--	--	--	--	--	--	--	--
--	--	--	--	-0.03786	0.00178	-0.03076	0.00144	--	--	--	--	--	--	--	--
--	--	--	--	-0.03886	0.00183	-0.03176	0.0015	--	--	--	--	--	--	--	--
--	--	--	--	-0.03985	0.00189	-0.03275	0.00156	--	--	--	--	--	--	--	--
--	--	--	--	-0.04084	0.00194	-0.03374	0.00162	--	--	--	--	--	--	--	--
--	--	--	--	-0.04183	0.002	-0.03473	0.00168	--	--	--	--	--	--	--	--
--	--	--	--	-0.04283	0.00206	-0.03573	0.00175	--	--	--	--	--	--	--	--
--	--	--	--	-0.04382	0.00212	-0.03672	0.00181	--	--	--	--	--	--	--	--
--	--	--	--	-0.04481	0.00218	-0.03771	0.00187	--	--	--	--	--	--	--	--
--	--	--	--	-0.0458	0.00224	-0.0387	0.00194	--	--	--	--	--	--	--	--
--	--	--	--	-0.04679	0.0023	-0.03969	0.00201	--	--	--	--	--	--	--	--
--	--	--	--	-0.04779	0.00237	-0.04069	0.00207	--	--	--	--	--	--	--	--
--	--	--	--	-0.04878	0.00243	-0.04168	0.00214	--	--	--	--	--	--	--	--
--	--	--	--	-0.04977	0.00249	-0.04267	0.00221	--	--	--	--	--	--	--	--
--	--	--	--	-0.05076	0.00255	-0.04366	0.00229	--	--	--	--	--	--	--	--
--	--	--	--	-0.05175	0.00262	-0.04465	0.00236	--	--	--	--	--	--	--	--
--	--	--	--	-0.05274	0.00268	-0.04564	0.00244	--	--	--	--	--	--	--	--
--	--	--	--	-0.05373	0.00275	-0.04663	0.00251	--	--	--	--	--	--	--	--
--	--	--	--	-0.05473	0.00282	-0.04763	0.00259	--	--	--	--	--	--	--	--
--	--	--	--	-0.05572	0.00288	-0.04862	0.00267	--	--	--	--	--	--	--	--
--	--	--	--	-0.05671	0.00295	-0.04961	0.00275	--	--	--	--	--	--	--	--
--	--	--	--	-0.0577	0.00302	-0.0506	0.00283	--	--	--	--	--	--	--	--
--	--	--	--	-0.05869	0.00308	-0.05159	0.00292	--	--	--	--	--	--	--	--
--	--	--	--	-0.05968	0.00315	-0.05258	0.003	--	--	--	--	--	--	--	--
--	--	--	--	-0.06067	0.00322	-0.05357	0.00309	--	--	--	--	--	--	--	--
--	--	--	--	-0.06166	0.00329	-0.05456	0.00318	--	--	--	--	--	--	--	--
--	--	--	--	-0.06265	0.00336	-0.05555	0.00327	--	--	--	--	--	--	--	--
--	--	--	--	-0.06364	0.00343	-0.05654	0.00337	--	--	--	--	--	--	--	--
--	--	--	--	-0.06463	0.00351	-0.05753	0.00346	--	--	--	--	--	--	--	--
--	--	--	--	-0.06562	0.00358	-0.05852	0.00356	--	--	--	--	--	--	--	--
--	--	--	--	-0.06662	0.00365	-0.05952	0.00366	--	--	--	--	--	--	--	--
--	--	--	--	-0.06761	0.00372	-0.06051	0.00376	--	--	--	--	--	--	--	--
--	--	--	--	-0.0686	0.0038	-0.0615	0.00386	--	--	--	--	--	--	--	--
--	--	--	--	-0.06959	0.00388	-0.06249	0.00397	--	--	--	--	--	--	--	--
--	--	--	--	-0.07058	0.00395	-0.06348	0.00408	--	--	--	--	--	--	--	--
--	--	--	--	-0.07157	0.00403	-0.06447	0.00419	--	--	--	--	--	--	--	--
--	--	--	--	-0.07256	0.0041	-0.06546	0.0043	--	--	--	--	--	--	--	--
--	--	--	--	-0.07354	0.00418	-0.06644	0.00442	--	--	--	--	--	--	--	--
--	--	--	--	-0.07453	0.00426	-0.06743	0.00453	--	--	--	--	--	--	--	--
--	--	--	--	-0.07552	0.00434	-0.06842	0.00465	--	--	--	--	--	--	--	--
--	--	--	--	-0.07651	0.00442	-0.06941	0.00478	--	--	--	--	--	--	--	--
--	--	--	--	-0.0775	0.00449	-0.0704	0.0049	--	--	--	--	--	--	--	--
--	--	--	--	-0.07849	0.00458	-0.07139	0.00503	--	--	--	--	--	--	--	--
--	--	--	--	-0.07948	0.00466	-0.07238	0.00516	--	--	--	--	--	--	--	--
--	--	--	--	-0.08047	0.00474	-0.07337	0.0053	--	--	--	--	--	--	--	--
--	--	--	--	-0.08146	0.00482	-0.07436	0.00543	--	--	--	--	--	--	--	--
--	--	--	--	-0.08245	0.0049	-0.07535	0.00557	--	--	--	--	--	--	--	--
--	--	--	--	-0.08344	0.00499	-0.07634	0.00572	--	--	--	--	--	--	--	--
--	--	--	--	-0.08443	0.00507	-0.07733	0.00586	--	--	--	--	--	--	--	--
--	--	--	--	-0.08541	0.00516	-0.07831	0.00601	--	--	--	--	--	--	--	--
--	--	--	--	-0.0864	0.00524	-0.0793	0.00616	--	--	--	--	--	--	--	--
--	--	--	--	-0.08739	0.00533	-0.08029	0.00632	--	--	--	--	--	--	--	--
--	--	--	--	-0.08838	0.00541	-0.08128	0.00648	--	--	--	--	--	--	--	--
--	--	--	--	-0.08937	0.0055	-0.08227	0.00664	--	--	--	--	--	--	--	--
--	--	--	--	-0.09036	0.00559	-0.08326	0.00681	--	--	--	--	--	--	--	--
--	--	--	--	-0.09135	0.00568	-0.08425	0.00698	--	--	--	--	--	--	--	--
--	--	--	--	-0.09233	0.00577	-0.08523	0.00716	--	--	--	--	--	--	--	--
--	--	--	--	-0.09332	0.00586	-0.08622	0.00733	--	--	--	--	--	--	--	--
--	--	--	--	-0.09431	0.00595	-0.08721	0.00752	--	--	--	--	--	--	--	--
--	--	--	--	-0.0953	0.00604	-0.0882	0.0077	--	--	--	--	--	--	--	--
--	--	--	--	-0.09629	0.00612	-0.08919	0.00789	--	--	--	--	--	--	--	--
--	--	--	--	-0.09727	0.00622	-0.09017	0.00809	--	--	--	--	--	--	--	--
--	--	--	--	-0.09826	0.00631	-0.09116	0.00829	--	--	--	--	--	--	--	--
--	--	--	--	-0.09925	0.00641	-0.09215	0.00849	--	--	--	--	--	--	--	--
--	--	--	--	-0.10024	0.0065	-0.09314	0.0087	--	--	--	--	--	--	--	--
--	--	--	--	-0.10122	0.00659	-0.09412	0.00891	--	--	--	--	--	--	--	--
--	--	--	--	-0.10221	0.00668	-0.09511	0.00913	--	--	--	--	--	--	--	--
--	--	--	--	-0.1032	0.00678	-0.0961	0.00936	--	--	--	--	--	--	--	--
--	--	--	--	-0.10419	0.00688	-0.09709	0.00958	--	--	--	--	--	--	--	--
--	--	--	--	-0.10517	0.00698	-0.09807	0.00982	--	--	--	--	--	--	--	--
--	--	--	--	-0.10616	0.00707	-0.09906	0.01006	--	--	--	--	--	--	--	--
--	--	--	--	-0.10715	0.00717	-0.10005	0.0103	--	--	--	--	--	--	--	--
--	--	--	--	-0.10814	0.00726	-0.10104	0.01055	--	--	--	--	--	--	--	--
--	--	--	--	-0.10912	0.00737	-0.10202	0.01081	--	--	--	--	--	--	--	--
--	--	--	--	-0.11011	0.00746	-0.10301	0.01107	--	--	--	--	--	--	--	--
--	--	--	--	-0.1111	0.00756	-0.104	0.01134	--	--	--	--	--	--	--	--
--	--	--	--	-0.11208	0.00766	-0.10498	0.01161	--	--	--	--	--	--	--	--
--	--	--	--	-0.11307	0.00776	-0.10597	0.01189	--	--	--	--	--	--	--	--
--	--	--	--	-0.11406	0.00786	-0.10696	0.01218	--	--	--	--	--	--	--	--
--	--	--	--	-0.11504	0.00796	-0.10794	0.01247	--	--	--	--	--	--	--	--
--	--	--	--	-0.11603	0.00806	-0.10893	0.01277	--	--	--	--	--	--	--	--
--	--	--	--	-0.11702	0.00816	-0.10992	0.01308	--	--	--	--	--	--	--	--
--	--	--	--	-0.118	0.00827	-0.1109	0.01339	--	--	--	--	--	--	--	--
--	--	--	--	-0.11899	0.00838	-0.11189	0.01371	--	--	--	--	--	--	--	--
--	--	--	--	-0.11997	0.00848	-0.11287	0.01404	--	--	--	--	--	--	--	--
--	--	--	--	-0.12096	0.00858	-0.11386	0.01437	--	--	--	--	--	--	--	--
--	--	--	--	-0.12195	0.00868	-0.11485	0.01472	--	--	--	--	--	--	--	--
--	--	--	--	-0.12293	0.00879	-0.11583	0.01507	--	--	--	--	--	--	--	--
--	--	--	--	-0.12392	0.0089	-0.11682	0.01543	--	--	--	--	--	--	--	--
--	--	--	--	-0.1249	0.009	-0.1178	0.0158	--	--	--	--	--	--	--	--
--	--	--	--	-0.12589	0.00911	-0.11879	0.01617	--	--	--	--	--	--	--	--
--	--	--	--	-0.12688	0.00922	-0.11978	0.01656	--	--	--	--	--	--	--	--
--	--	--	--	-0.12786	0.00932	-0.12076	0.01695	--	--	--	--	--	--	--	--
--	--	--	--	-0.12885	0.00944	-0.12175	0.01736	--	--	--	--	--	--	--	--
--	--	--	--	-0.12983	0.00954	-0.12273	0.01777	--	--	--	--	--	--	--	--
--	--	--	--	-0.13082	0.00965	-0.12372	0.01819	--	--	--	--	--	--	--	--
--	--	--	--	-0.1318	0.00976	-0.1247	0.01862	--	--	--	--	--	--	--	--
--	--	--	--	-0.13279	0.00987	-0.12569	0.01907	--	--	--	--	--	--	--	--
--	--	--	--	-0.13377	0.00998	-0.12667	0.01952	--	--	--	--	--	--	--	--
--	--	--	--	-0.13476	0.01009	-0.12766	0.01998	--	--	--	--	--	--	--	--
--	--	--	--	-0.13574	0.01021	-0.12864	0.02045	--	--	--	--	--	--	--	--
--	--	--	--	-0.13673	0.01031	-0.12963	0.02094	--	--	--	--	--	--	--	--
--	--	--	--	-0.13771	0.01043	-0.13061	0.02143	--	--	--	--	--	--	--	--
--	--	--	--	-0.1387	0.01055	-0.1316	0.02194	--	--	--	--	--	--	--	--
--	--	--	--	-0.13968	0.01066	-0.13258	0.02246	--	--	--	--	--	--	--	--
--	--	--	--	-0.14067	0.01077	-0.13357	0.02299	--	--	--	--	--	--	--	--
--	--	--	--	-0.14165	0.01089	-0.13455	0.02353	--	--	--	--	--	--	--	--
--	--	--	--	-0.14264	0.01101	-0.13554	0.02409	--	--	--	--	--	--	--	--
--	--	--	--	-0.14362	0.01112	-0.13652	0.02466	--	--	--	--	--	--	--	--
--	--	--	--	-0.14461	0.01124	-0.13751	0.02524	--	--	--	--	--	--	--	--
--	--	--	--	-0.14559	0.01135	-0.13849	0.02584	--	--	--	--	--	--	--	--
--	--	--	--	-0.14658	0.01146	-0.13948	0.02645	--	--	--	--	--	--	--	--
--	--	--	--	-0.14756	0.01158	-0.14046	0.02707	--	--	--	--	--	--	--	--
--	--	--	--	-0.14855	0.0117	-0.14145	0.02771	--	--	--	--	--	--	--	--
--	--	--	--	-0.14953	0.01182	-0.14243	0.02836	--	--	--	--	--	--	--	--
--	--	--	--	-0.15051	0.01194	-0.14341	0.02903	--	--	--	--	--	--	--	--
--	--	--	--	-0.1515	0.01205	-0.1444	0.02971	--	--	--	--	--	--	--	--
--	--	--	--	-0.15248	0.01218	-0.14538	0.03041	--	--	--	--	--	--	--	--
--	--	--	--	-0.15347	0.0123	-0.14637	0.03113	--	--	--	--	--	--	--	--
--	--	--	--	-0.15445	0.01242	-0.14735	0.03186	--	--	--	--	--	--	--	--
--	--	--	--	-0.15543	0.01254	-0.14833	0.03261	--	--	--	--	--	--	--	--
--	--	--	--	-0.15642	0.01265	-0.14932	0.03338	--	--	--	--	--	--	--	--
--	--	--	--	-0.1574	0.01278	-0.1503	0.03416	--	--	--	--	--	--	--	--
--	--	--	--	-0.15839	0.0129	-0.15129	0.03497	--	--	--	--	--	--	--	--
--	--	--	--	-0.15937	0.01302	-0.15227	0.03579	--	--	--	--	--	--	--	--
--	--	--	--	-0.16035	0.01314	-0.15325	0.03663	--	--	--	--	--	--	--	--
--	--	--	--	-0.16134	0.01326	-0.15424	0.03749	--	--	--	--	--	--	--	--
--	--	--	--	-0.16232	0.01338	-0.15522	0.03837	--	--	--	--	--	--	--	--
--	--	--	--	-0.1633	0.01352	-0.1562	0.03927	--	--	--	--	--	--	--	--
--	--	--	--	-0.16429	0.01363	-0.15719	0.04019	--	--	--	--	--	--	--	--
--	--	--	--	-0.16527	0.01375	-0.15817	0.04114	--	--	--	--	--	--	--	--
--	--	--	--	-0.16626	0.01388	-0.15916	0.0421	--	--	--	--	--	--	--	--
--	--	--	--	-0.16724	0.01401	-0.16014	0.04309	--	--	--	--	--	--	--	--
--	--	--	--	-0.16822	0.01413	-0.16112	0.0441	--	--	--	--	--	--	--	--
--	--	--	--	-0.1692	0.01427	-0.1621	0.04513	--	--	--	--	--	--	--	--
--	--	--	--	-0.17019	0.01438	-0.16309	0.0462	--	--	--	--	--	--	--	--
--	--	--	--	-0.17117	0.0145	-0.16407	0.04728	--	--	--	--	--	--	--	--
--	--	--	--	-0.17216	0.01463	-0.16506	0.04839	--	--	--	--	--	--	--	--
--	--	--	--	-0.17314	0.01477	-0.16604	0.04952	--	--	--	--	--	--	--	--
--	--	--	--	-0.17412	0.01489	-0.16702	0.05068	--	--	--	--	--	--	--	--
--	--	--	--	-0.17511	0.01501	-0.16801	0.05187	--	--	--	--	--	--	--	--
--	--	--	--	-0.17609	0.01515	-0.16899	0.05309	--	--	--	--	--	--	--	--
--	--	--	--	-0.17707	0.01527	-0.16997	0.05433	--	--	--	--	--	--	--	--
--	--	--	--	-0.17805	0.01541	-0.17095	0.0556	--	--	--	--	--	--	--	--
--	--	--	--	-0.17904	0.01551	-0.17194	0.05691	--	--	--	--	--	--	--	--
--	--	--	--	-0.18002	0.01564	-0.17292	0.05824	--	--	--	--	--	--	--	--
--	--	--	--	-0.181	0.01577	-0.1739	0.05961	--	--	--	--	--	--	--	--
--	--	--	--	-0.18199	0.01591	-0.17489	0.061	--	--	--	--	--	--	--	--
--	--	--	--	-0.18297	0.01604	-0.17587	0.06243	--	--	--	--	--	--	--	--
--	--	--	--	-0.18395	0.01617	-0.17685	0.06389	--	--	--	--	--	--	--	--
--	--	--	--	-0.18494	0.01629	-0.17784	0.06539	--	--	--	--	--	--	--	--
--	--	--	--	-0.18592	0.01642	-0.17882	0.06692	--	--	--	--	--	--	--	--
--	--	--	--	-0.1869	0.01656	-0.1798	0.06848	--	--	--	--	--	--	--	--
--	--	--	--	-0.18788	0.01669	-0.18078	0.07009	--	--	--	--	--	--	--	--
--	--	--	--	-0.18887	0.01682	-0.18177	0.07173	--	--	--	--	--	--	--	--
--	--	--	--	-0.18985	0.01694	-0.18275	0.07341	--	--	--	--	--	--	--	--
--	--	--	--	-0.19083	0.01709	-0.18373	0.07512	--	--	--	--	--	--	--	--
--	--	--	--	-0.19181	0.01722	-0.18471	0.07688	--	--	--	--	--	--	--	--
--	--	--	--	-0.1928	0.01734	-0.1857	0.07868	--	--	--	--	--	--	--	--
--	--	--	--	-0.19378	0.01747	-0.18668	0.08052	--	--	--	--	--	--	--	--
--	--	--	--	-0.19476	0.0176	-0.18766	0.08241	--	--	--	--	--	--	--	--
--	--	--	--	-0.19574	0.01774	-0.18864	0.08433	--	--	--	--	--	--	--	--
--	--	--	--	-0.19672	0.01789	-0.18962	0.0863	--	--	--	--	--	--	--	--
--	--	--	--	-0.19771	0.01802	-0.19061	0.08832	--	--	--	--	--	--	--	--
--	--	--	--	-0.19869	0.01814	-0.19159	0.09039	--	--	--	--	--	--	--	--
--	--	--	--	-0.19967	0.01828	-0.19257	0.0925	--	--	--	--	--	--	--	--
--	--	--	--	-0.20065	0.01841	-0.19355	0.09466	--	--	--	--	--	--	--	--
--	--	--	--	-0.20163	0.01856	-0.19453	0.09687	--	--	--	--	--	--	--	--
--	--	--	--	-0.20262	0.01869	-0.19552	0.09914	--	--	--	--	--	--	--	--
--	--	--	--	-0.2036	0.01882	-0.1965	0.10146	--	--	--	--	--	--	--	--
--	--	--	--	-0.20458	0.01897	-0.19748	0.10383	--	--	--	--	--	--	--	--
--	--	--	--	-0.20556	0.01911	-0.19846	0.10625	--	--	--	--	--	--	--	--
--	--	--	--	-0.20654	0.01924	-0.19944	0.10874	--	--	--	--	--	--	--	--
--	--	--	--	-0.20753	0.01938	-0.20043	0.11128	--	--	--	--	--	--	--	--
--	--	--	--	-0.20851	0.01951	-0.20141	0.11388	--	--	--	--	--	--	--	--
--	--	--	--	-0.20949	0.01966	-0.20239	0.11653	--	--	--	--	--	--	--	--
--	--	--	--	-0.21047	0.0198	-0.20337	0.11926	--	--	--	--	--	--	--	--
--	--	--	--	-0.21145	0.01993	-0.20435	0.12205	--	--	--	--	--	--	--	--
--	--	--	--	-0.21243	0.02007	-0.20533	0.1249	--	--	--	--	--	--	--	--
--	--	--	--	-0.21342	0.0202	-0.20632	0.12782	--	--	--	--	--	--	--	--
--	--	--	--	-0.2144	0.02035	-0.2073	0.1308	--	--	--	--	--	--	--	--
--	--	--	--	-0.21538	0.02049	-0.20828	0.13385	--	--	--	--	--	--	--	--
--	--	--	--	-0.21636	0.02064	-0.20926	0.13698	--	--	--	--	--	--	--	--
--	--	--	--	-0.21734	0.02077	-0.21024	0.14018	--	--	--	--	--	--	--	--
--	--	--	--	-0.21832	0.02089	-0.21122	0.14346	--	--	--	--	--	--	--	--
--	--	--	--	-0.2193	0.02104	-0.2122	0.14681	--	--	--	--	--	--	--	--
--	--	--	--	-0.22028	0.02119	-0.21318	0.15023	--	--	--	--	--	--	--	--
--	--	--	--	-0.22126	0.02136	-0.21416	0.15373	--	--	--	--	--	--	--	--
--	--	--	--	-0.22225	0.02149	-0.21515	0.15732	--	--	--	--	--	--	--	--
--	--	--	--	-0.22323	0.02161	-0.21613	0.161	--	--	--	--	--	--	--	--
--	--	--	--	-0.22421	0.02176	-0.21711	0.16476	--	--	--	--	--	--	--	--
--	--	--	--	-0.22519	0.02191	-0.21809	0.1686	--	--	--	--	--	--	--	--
--	--	--	--	-0.22617	0.02206	-0.21907	0.17253	--	--	--	--	--	--	--	--
--	--	--	--	-0.22715	0.02221	-0.22005	0.17655	--	--	--	--	--	--	--	--
--	--	--	--	-0.22813	0.02233	-0.22103	0.18069	--	--	--	--	--	--	--	--
--	--	--	--	-0.22911	0.02249	-0.22201	0.18489	--	--	--	--	--	--	--	--
--	--	--	--	-0.23009	0.02264	-0.22299	0.1892	--	--	--	--	--	--	--	--
--	--	--	--	-0.23107	0.02279	-0.22397	0.19362	--	--	--	--	--	--	--	--
--	--	--	--	-0.23206	0.02291	-0.22496	0.19815	--	--	--	--	--	--	--	--
--	--	--	--	-0.23304	0.02306	-0.22594	0.20277	--	--	--	--	--	--	--	--
--	--	--	--	-0.23401	0.02322	-0.22691	0.20749	--	--	--	--	--	--	--	--
--	--	--	--	-0.235	0.02336	-0.2279	0.21234	--	--	--	--	--	--	--	--
--	--	--	--	-0.23598	0.02351	-0.22888	0.21729	--	--	--	--	--	--	--	--
--	--	--	--	-0.23696	0.02364	-0.22986	0.22236	--	--	--	--	--	--	--	--
--	--	--	--	-0.23794	0.02378	-0.23084	0.22756	--	--	--	--	--	--	--	--
--	--	--	--	-0.23892	0.02394	-0.23182	0.23286	--	--	--	--	--	--	--	--
--	--	--	--	-0.2399	0.02409	-0.2328	0.23829	--	--	--	--	--	--	--	--
--	--	--	--	-0.24088	0.02424	-0.23378	0.24384	--	--	--	--	--	--	--	--
--	--	--	--	-0.24186	0.02438	-0.23476	0.24954	--	--	--	--	--	--	--	--
--	--	--	--	-0.24284	0.02451	-0.23574	0.25537	--	--	--	--	--	--	--	--
--	--	--	--	-0.24382	0.02467	-0.23672	0.26131	--	--	--	--	--	--	--	--
--	--	--	--	-0.2448	0.02482	-0.2377	0.26741	--	--	--	--	--	--	--	--
--	--	--	--	-0.24578	0.02497	-0.23868	0.27364	--	--	--	--	--	--	--	--
--	--	--	--	-0.24676	0.02511	-0.23966	0.28003	--	--	--	--	--	--	--	--
--	--	--	--	-0.24775	0.02524	-0.24065	0.28657	--	--	--	--	--	--	--	--
--	--	--	--	-0.24872	0.02541	-0.24162	0.29324	--	--	--	--	--	--	--	--
--	--	--	--	-0.2497	0.02557	-0.2426	0.30007	--	--	--	--	--	--	--	--
--	--	--	--	-0.25069	0.0257	-0.24359	0.30708	--	--	--	--	--	--	--	--
--	--	--	--	-0.25167	0.02585	-0.24457	0.31424	--	--	--	--	--	--	--	--
--	--	--	--	-0.25265	0.026	-0.24555	0.32157	--	--	--	--	--	--	--	--
--	--	--	--	-0.25363	0.02615	-0.24653	0.32906	--	--	--	--	--	--	--	--
--	--	--	--	-0.2546	0.02631	-0.2475	0.33672	--	--	--	--	--	--	--	--
--	--	--	--	-0.25558	0.02646	-0.24848	0.34457	--	--	--	--	--	--	--	--
--	--	--	--	-0.25657	0.02659	-0.24947	0.35264	--	--	--	--	--	--	--	--
--	--	--	--	-0.25755	0.02675	-0.25045	0.36084	--	--	--	--	--	--	--	--
--	--	--	--	-0.25853	0.02691	-0.25143	0.36924	--	--	--	--	--	--	--	--
--	--	--	--	-0.25951	0.02706	-0.25241	0.37785	--	--	--	--	--	--	--	--
--	--	--	--	-0.26049	0.02721	-0.25339	0.38666	--	--	--	--	--	--	--	--
--	--	--	--	-0.26147	0.02734	-0.25437	0.39569	--	--	--	--	--	--	--	--
--	--	--	--	-0.26245	0.02749	-0.25535	0.40492	--	--	--	--	--	--	--	--
--	--	--	--	-0.26343	0.02766	-0.25633	0.41434	--	--	--	--	--	--	--	--
--	--	--	--	-0.2644	0.02783	-0.2573	0.42397	--	--	--	--	--	--	--	--
--	--	--	--	-0.26538	0.02797	-0.25828	0.43387	--	--	--	--	--	--	--	--
--	--	--	--	-0.26636	0.02812	-0.25926	0.44399	--	--	--	--	--	--	--	--
--	--	--	--	-0.26735	0.02827	-0.26025	0.45434	--	--	--	--	--	--	--	--
--	--	--	--	-0.26833	0.02841	-0.26123	0.46493	--	--	--	--	--	--	--	--
--	--	--	--	-0.2693	0.02858	-0.2622	0.47575	--	--	--	--	--	--	--	--
--	--	--	--	-0.27028	0.02873	-0.26318	0.48684	--	--	--	--	--	--	--	--
--	--	--	--	-0.27127	0.02886	-0.26417	0.49822	--	--	--	--	--	--	--	--
--	--	--	--	-0.27224	0.02902	-0.26514	0.50981	--	--	--	--	--	--	--	--
--	--	--	--	-0.27322	0.02919	-0.26612	0.52168	--	--	--	--	--	--	--	--
--	--	--	--	-0.2742	0.02934	-0.2671	0.53384	--	--	--	--	--	--	--	--
--	--	--	--	-0.27519	0.02947	-0.26809	0.54631	--	--	--	--	--	--	--	--
--	--	--	--	-0.27617	0.02962	-0.26907	0.55905	--	--	--	--	--	--	--	--
--	--	--	--	-0.27714	0.0298	-0.27004	0.57203	--	--	--	--	--	--	--	--
--	--	--	--	-0.27812	0.02996	-0.27102	0.58534	--	--	--	--	--	--	--	--
--	--	--	--	-0.2791	0.03011	-0.272	0.59899	--	--	--	--	--	--	--	--
--	--	--	--	-0.28008	0.03024	-0.27298	0.61298	--	--	--	--	--	--	--	--
--	--	--	--	-0.28106	0.03039	-0.27396	0.62727	--	--	--	--	--	--	--	--
--	--	--	--	-0.28204	0.03056	-0.27494	0.64187	--	--	--	--	--	--	--	--
--	--	--	--	-0.28302	0.03073	-0.27592	0.65678	--	--	--	--	--	--	--	--
--	--	--	--	-0.284	0.03088	-0.2769	0.67209	--	--	--	--	--	--	--	--
--	--	--	--	-0.28498	0.03102	-0.27788	0.68779	--	--	--	--	--	--	--	--
--	--	--	--	-0.28596	0.03117	-0.27886	0.70383	--	--	--	--	--	--	--	--
--	--	--	--	-0.28694	0.03133	-0.27984	0.72021	--	--	--	--	--	--	--	--
--	--	--	--	-0.28791	0.0315	-0.28081	0.73694	--	--	--	--	--	--	--	--
--	--	--	--	-0.2889	0.03165	-0.2818	0.75412	--	--	--	--	--	--	--	--
--	--	--	--	-0.28988	0.03179	-0.28278	0.77173	--	--	--	--	--	--	--	--
--	--	--	--	-0.29086	0.03194	-0.28376	0.78972	--	--	--	--	--	--	--	--
--	--	--	--	-0.29183	0.03211	-0.28473	0.80807	--	--	--	--	--	--	--	--
--	--	--	--	-0.29281	0.03228	-0.28571	0.82687	--	--	--	--	--	--	--	--
--	--	--	--	-0.29379	0.03244	-0.28669	0.84612	--	--	--	--	--	--	--	--
--	--	--	--	-0.29477	0.03257	-0.28767	0.86588	--	--	--	--	--	--	--	--
--	--	--	--	-0.29575	0.03274	-0.28865	0.88603	--	--	--	--	--	--	--	--
--	--	--	--	-0.29673	0.03291	-0.28963	0.90661	--	--	--	--	--	--	--	--
--	--	--	--	-0.29771	0.03308	-0.29061	0.92771	--	--	--	--	--	--	--	--
--	--	--	--	-0.29869	0.03322	-0.29159	0.94934	--	--	--	--	--	--	--	--
--	--	--	--	-0.29967	0.03337	-0.29257	0.97147	--	--	--	--	--	--	--	--
--	--	--	--	-0.30065	0.03354	-0.29355	0.99408	--	--	--	--	--	--	--	--
--	--	--	--	-0.30163	0.03369	-0.29453	1.01725	--	--	--	--	--	--	--	--
--	--	--	--	-0.3026	0.03386	-0.2955	1.04088	--	--	--	--	--	--	--	--
--	--	--	--	-0.30358	0.03402	-0.29648	1.06511	--	--	--	--	--	--	--	--
--	--	--	--	-0.30456	0.03415	-0.29746	1.09003	--	--	--	--	--	--	--	--
--	--	--	--	-0.30554	0.03432	-0.29844	1.11535	--	--	--	--	--	--	--	--
--	--	--	--	-0.30652	0.03449	-0.29942	1.1413	--	--	--	--	--	--	--	--
--	--	--	--	-0.3075	0.03466	-0.3004	1.16781	--	--	--	--	--	--	--	--
--	--	--	--	-0.30848	0.03481	-0.30138	1.19504	--	--	--	--	--	--	--	--
--	--	--	--	-0.30946	0.03496	-0.30236	1.2229	--	--	--	--	--	--	--	--
--	--	--	--	-0.31043	0.03512	-0.30333	1.25136	--	--	--	--	--	--	--	--
--	--	--	--	-0.31141	0.03528	-0.30431	1.28048	--	--	--	--	--	--	--	--
--	--	--	--	-0.31239	0.03546	-0.30529	1.31022	--	--	--	--	--	--	--	--
--	--	--	--	-0.31337	0.03561	-0.30627	1.34077	--	--	--	--	--	--	--	--
--	--	--	--	-0.31435	0.03575	-0.30725	1.37209	--	--	--	--	--	--	--	--
--	--	--	--	-0.31533	0.03592	-0.30823	1.40396	--	--	--	--	--	--	--	--
--	--	--	--	-0.31631	0.03608	-0.30921	1.43663	--	--	--	--	--	--	--	--
--	--	--	--	-0.31728	0.03625	-0.31018	1.47006	--	--	--	--	--	--	--	--
--	--	--	--	-0.31827	0.0364	-0.31117	1.50433	--	--	--	--	--	--	--	--
--	--	--	--	-0.31925	0.03654	-0.31215	1.53941	--	--	--	--	--	--	--	--
--	--	--	--	-0.32022	0.03672	-0.31312	1.57516	--	--	--	--	--	--	--	--
--	--	--	--	-0.3212	0.0369	-0.3141	1.61175	--	--	--	--	--	--	--	--
--	--	--	--	-0.32218	0.03703	-0.31508	1.6494	--	--	--	--	--	--	--	--
--	--	--	--	-0.32316	0.03718	-0.31606	1.68785	--	--	--	--	--	--	--	--
--	--	--	--	-0.32414	0.03736	-0.31704	1.72706	--	--	--	--	--	--	--	--
--	--	--	--	-0.32511	0.03753	-0.31801	1.76717	--	--	--	--	--	--	--	--
--	--	--	--	-0.32609	0.03768	-0.31899	1.80837	--	--	--	--	--	--	--	--
--	--	--	--	-0.32707	0.03783	-0.31997	1.85053	--	--	--	--	--	--	--	--
--	--	--	--	-0.32805	0.03799	-0.32095	1.8936	--	--	--	--	--	--	--	--
--	--	--	--	-0.32903	0.03817	-0.32193	1.93758	--	--	--	--	--	--	--	--
--	--	--	--	-0.33001	0.03835	-0.32291	1.98259	--	--	--	--	--	--	--	--
--	--	--	--	-0.33099	0.0385	-0.32389	2.02881	--	--	--	--	--	--	--	--
--	--	--	--	-0.33197	0.03864	-0.32487	2.07611	--	--	--	--	--	--	--	--
--	--	--	--	-0.33294	0.03881	-0.32584	2.12442	--	--	--	--	--	--	--	--
--	--	--	--	-0.33392	0.03898	-0.32682	2.17377	--	--	--	--	--	--	--	--
--	--	--	--	-0.3349	0.03916	-0.3278	2.22426	--	--	--	--	--	--	--	--
--	--	--	--	-0.33588	0.03931	-0.32878	2.27611	--	--	--	--	--	--	--	--
--	--	--	--	-0.33686	0.03944	-0.32976	2.32928	--	--	--	--	--	--	--	--
--	--	--	--	-0.33784	0.03962	-0.33074	2.38338	--	--	--	--	--	--	--	--
--	--	--	--	-0.33882	0.03978	-0.33172	2.43885	--	--	--	--	--	--	--	--
--	--	--	--	-0.33979	0.03996	-0.33269	2.49549	--	--	--	--	--	--	--	--
--	--	--	--	-0.34077	0.04011	-0.33367	2.55367	--	--	--	--	--	--	--	--
--	--	--	--	-0.34175	0.04026	-0.33465	2.61321	--	--	--	--	--	--	--	--
--	--	--	--	-0.34273	0.04043	-0.33563	2.67391	--	--	--	--	--	--	--	--
--	--	--	--	-0.34371	0.04061	-0.33661	2.73602	--	--	--	--	--	--	--	--
--	--	--	--	-0.34468	0.04077	-0.33758	2.79969	--	--	--	--	--	--	--	--
--	--	--	--	-0.34566	0.04092	-0.33856	2.86496	--	--	--	--	--	--	--	--
--	--	--	--	-0.34664	0.04107	-0.33954	2.93175	--	--	--	--	--	--	--	--
--	--	--	--	-0.34762	0.04126	-0.34052	2.99972	--	--	--	--	--	--	--	--
--	--	--	--	-0.3486	0.04142	-0.3415	3.06953	--	--	--	--	--	--	--	--
--	--	--	--	-0.34958	0.04159	-0.34248	3.14096	--	--	--	--	--	--	--	--
--	--	--	--	-0.35056	0.04173	-0.34346	3.21419	--	--	--	--	--	--	--	--
--	--	--	--	-0.35153	0.0419	-0.34443	3.28899	--	--	--	--	--	--	--	--
--	--	--	--	-0.35251	0.04207	-0.34541	3.36538	--	--	--	--	--	--	--	--
--	--	--	--	-0.35349	0.04225	-0.34639	3.44355	--	--	--	--	--	--	--	--
--	--	--	--	-0.35447	0.0424	-0.34737	3.52383	--	--	--	--	--	--	--	--
--	--	--	--	-0.35545	0.04255	-0.34835	3.60599	--	--	--	--	--	--	--	--
--	--	--	--	-0.35642	0.04274	-0.34932	3.68959	--	--	--	--	--	--	--	--
--	--	--	--	-0.3574	0.04291	-0.3503	3.77529	--	--	--	--	--	--	--	--
--	--	--	--	-0.35838	0.04308	-0.35128	3.86315	--	--	--	--	--	--	--	--
--	--	--	--	-0.35936	0.04322	-0.35226	3.95321	--	--	--	--	--	--	--	--
--	--	--	--	-0.36034	0.04337	-0.35324	4.04538	--	--	--	--	--	--	--	--
--	--	--	--	-0.36131	0.04355	-0.35421	4.13934	--	--	--	--	--	--	--	--
--	--	--	--	-0.36229	0.04374	-0.35519	4.23531	--	--	--	--	--	--	--	--
--	--	--	--	-0.36327	0.04392	-0.35617	4.33368	--	--	--	--	--	--	--	--
--	--	--	--	-0.36425	0.04405	-0.35715	4.43491	--	--	--	--	--	--	--	--
--	--	--	--	-0.36522	0.04423	-0.35812	4.53792	--	--	--	--	--	--	--	--
--	--	--	--	-0.3662	0.0444	-0.3591	4.64332	--	--	--	--	--	--	--	--
--	--	--	--	-0.36718	0.04458	-0.36008	4.75118	--	--	--	--	--	--	--	--
--	--	--	--	-0.36816	0.04473	-0.36106	4.86195	--	--	--	--	--	--	--	--
--	--	--	--	-0.36914	0.04489	-0.36204	4.97509	--	--	--	--	--	--	--	--
--	--	--	--	-0.37011	0.04505	-0.36301	5.09086	--	--	--	--	--	--	--	--
--	--	--	--	-0.37109	0.04524	-0.36399	5.20889	--	--	--	--	--	--	--	--
--	--	--	--	-0.37207	0.04542	-0.36497	5.32988	--	--	--	--	--	--	--	--
--	--	--	--	-0.37305	0.04556	-0.36595	5.45437	--	--	--	--	--	--	--	--
--	--	--	--	-0.37403	0.04572	-0.36693	5.5813	--	--	--	--	--	--	--	--
--	--	--	--	-0.375	0.04589	-0.3679	5.71094	--	--	--	--	--	--	--	--
--	--	--	--	-0.37598	0.04607	-0.36888	5.84359	--	--	--	--	--	--	--	--
--	--	--	--	-0.37696	0.04622	-0.36986	5.97983	--	--	--	--	--	--	--	--
--	--	--	--	-0.37794	0.04637	-0.37084	6.11924	--	--	--	--	--	--	--	--
--	--	--	--	-0.37892	0.04656	-0.37182	6.26111	--	--	--	--	--	--	--	--
--	--	--	--	-0.37989	0.04673	-0.37279	6.40654	--	--	--	--	--	--	--	--
--	--	--	--	-0.38087	0.0469	-0.37377	6.55562	--	--	--	--	--	--	--	--
--	--	--	--	-0.38185	0.04705	-0.37475	6.70846	--	--	--	--	--	--	--	--
--	--	--	--	-0.38283	0.04721	-0.37573	6.86457	--	--	--	--	--	--	--	--
--	--	--	--	-0.3838	0.0474	-0.3767	7.02372	--	--	--	--	--	--	--	--
--	--	--	--	-0.38478	0.04757	-0.37768	7.18687	--	--	--	--	--	--	--	--
--	--	--	--	-0.38576	0.04775	-0.37866	7.3538	--	--	--	--	--	--	--	--
--	--	--	--	-0.38674	0.04789	-0.37964	7.52556	--	--	--	--	--	--	--	--
--	--	--	--	-0.38772	0.04805	-0.38062	7.70069	--	--	--	--	--	--	--	--
--	--	--	--	-0.38869	0.04822	-0.38159	7.87956	--	--	--	--	--	--	--	--
--	--	--	--	-0.38967	0.04841	-0.38257	8.06224	--	--	--	--	--	--	--	--
--	--	--	--	-0.39065	0.04855	-0.38355	8.25055	--	--	--	--	--	--	--	--
--	--	--	--	-0.39163	0.04871	-0.38453	8.44255	--	--	--	--	--	--	--	--
--	--	--	--	-0.3926	0.04892	-0.3855	8.63792	--	--	--	--	--	--	--	--
--	--	--	--	-0.39358	0.04909	-0.38648	8.83855	--	--	--	--	--	--	--	--

## Sheet: Fig 1d
	buffer		0.01 M KOH		0.1 M KOH		1 M KOH		2 M KOH
Overpotential	j	Overpotential	j	Overpotential	j	Overpotential	j	Overpotential	j
0.08231	-0.4078	0.10019	-1.18559	0.06986	-0.5535	0.05527	-0.61266	0.05786	-0.63163
0.08066	-0.40684	0.0984	-1.18483	0.06875	-0.55251	0.05455	-0.61169	0.05633	-0.63065
0.08004	-0.40586	0.09673	-1.18405	0.06802	-0.55152	0.05432	-0.6107	0.05557	-0.62966
0.07983	-0.40487	0.09501	-1.18328	0.06744	-0.55053	0.05424	-0.6097	0.05496	-0.62867
0.07934	-0.40388	0.09351	-1.18248	0.06695	-0.54954	0.05407	-0.6087	0.05437	-0.62768
0.07926	-0.40288	0.09198	-1.18168	0.06661	-0.54854	0.05392	-0.60771	0.05386	-0.62669
0.07882	-0.40189	0.09054	-1.18087	0.06612	-0.54755	0.05382	-0.60671	0.05347	-0.62569
0.07852	-0.4009	0.08925	-1.18004	0.06579	-0.54655	0.05367	-0.60572	0.05312	-0.6247
0.07821	-0.39991	0.08799	-1.17921	0.06547	-0.54556	0.05378	-0.60471	0.0528	-0.6237
0.0779	-0.39892	0.08688	-1.17836	0.06519	-0.54456	0.0537	-0.60372	0.05233	-0.62271
0.07764	-0.39793	0.08579	-1.1775	0.06495	-0.54356	0.05352	-0.60272	0.0519	-0.62172
0.07751	-0.39693	0.08474	-1.17664	0.06469	-0.54257	0.05343	-0.60173	0.05147	-0.62072
0.07725	-0.39594	0.08373	-1.17578	0.06447	-0.54157	0.05328	-0.60073	0.05131	-0.61972
0.07681	-0.39495	0.0829	-1.17489	0.06411	-0.54057	0.05327	-0.59973	0.05104	-0.61873
0.07677	-0.39395	0.08213	-1.17399	0.06392	-0.53958	0.05321	-0.59873	0.05073	-0.61773
0.07664	-0.39295	0.08141	-1.17309	0.06386	-0.53858	0.05316	-0.59774	0.05051	-0.61674
0.07633	-0.39196	0.08085	-1.17216	0.06373	-0.53758	0.05314	-0.59674	0.05029	-0.61574
0.07629	-0.39096	0.08023	-1.17124	0.0636	-0.53658	0.05308	-0.59574	0.05008	-0.61474
0.0762	-0.38997	0.07972	-1.17031	0.0635	-0.53558	0.05306	-0.59474	0.04982	-0.61375
0.07585	-0.38898	0.07917	-1.16938	0.06333	-0.53459	0.05286	-0.59375	0.04971	-0.61275
0.07568	-0.38798	0.07873	-1.16844	0.06304	-0.53359	0.0528	-0.59275	0.04945	-0.61175
0.07563	-0.38698	0.07829	-1.1675	0.06304	-0.53259	0.05287	-0.59175	0.04924	-0.61076
0.0755	-0.38599	0.07795	-1.16654	0.06294	-0.53159	0.05285	-0.59075	0.04904	-0.60976
0.07541	-0.38499	0.07764	-1.16559	0.06287	-0.53059	0.05279	-0.58975	0.0489	-0.60876
0.07524	-0.38399	0.07738	-1.16462	0.06278	-0.52959	0.05287	-0.58875	0.0488	-0.60776
0.07511	-0.383	0.07717	-1.16365	0.06276	-0.52859	0.05274	-0.58775	0.04855	-0.60677
0.07489	-0.382	0.07686	-1.16269	0.06267	-0.52759	0.05267	-0.58675	0.04841	-0.60577
0.07467	-0.38101	0.07668	-1.16171	0.06267	-0.52659	0.05282	-0.58575	0.04831	-0.60477
0.0745	-0.38001	0.07646	-1.16074	0.06252	-0.5256	0.05266	-0.58475	0.04818	-0.60377
0.07445	-0.37901	0.07637	-1.15976	0.06249	-0.5246	0.05267	-0.58375	0.04802	-0.60277
0.07428	-0.37802	0.07618	-1.15878	0.06247	-0.5236	0.0526	-0.58276	0.04798	-0.60177
0.0741	-0.37702	0.076	-1.1578	0.06243	-0.5226	0.0527	-0.58175	0.04794	-0.60078
0.0741	-0.37602	0.07583	-1.15683	0.06241	-0.5216	0.05252	-0.58076	0.04776	-0.59978
0.0741	-0.37502	0.07566	-1.15585	0.06228	-0.5206	0.05262	-0.57976	0.04767	-0.59878
0.07402	-0.37403	0.07557	-1.15486	0.06221	-0.5196	0.05249	-0.57876	0.04761	-0.59778
0.07397	-0.37303	0.07541	-1.15388	0.06215	-0.5186	0.05241	-0.57776	0.04753	-0.59678
0.0738	-0.37203	0.07541	-1.15288	0.06214	-0.5176	0.05238	-0.57676	0.04739	-0.59578
0.07362	-0.37104	0.07527	-1.1519	0.0621	-0.5166	0.05236	-0.57576	0.04735	-0.59478
0.07345	-0.37004	0.07519	-1.15091	0.06202	-0.5156	0.05234	-0.57477	0.04718	-0.59379
0.07341	-0.36904	0.07514	-1.14992	0.06215	-0.5146	0.0523	-0.57377	0.0471	-0.59279
0.07314	-0.36805	0.07501	-1.14894	0.06206	-0.5136	0.05236	-0.57276	0.04712	-0.59179
0.07293	-0.36706	0.07495	-1.14794	0.06198	-0.5126	0.0523	-0.57177	0.04706	-0.59079
0.07293	-0.36606	0.07485	-1.14696	0.0619	-0.5116	0.05251	-0.57076	0.04694	-0.58979
0.07297	-0.36505	0.07482	-1.14596	0.06201	-0.5106	0.05236	-0.56976	0.04688	-0.58879
0.07284	-0.36406	0.07476	-1.14497	0.06192	-0.5096	0.05232	-0.56877	0.04676	-0.58779
0.07275	-0.36306	0.07469	-1.14398	0.06179	-0.50861	0.05224	-0.56777	0.04671	-0.58679
0.07262	-0.36206	0.07457	-1.14299	0.0618	-0.50761	0.05244	-0.56676	0.04665	-0.58579
0.07253	-0.36107	0.07451	-1.142	0.06167	-0.50661	0.0523	-0.56577	0.04655	-0.5848
0.07236	-0.36007	0.0745	-1.141	0.06171	-0.50561	0.05224	-0.56477	0.04651	-0.5838
0.07231	-0.35907	0.07442	-1.14001	0.06171	-0.50461	0.05224	-0.56377	0.04645	-0.5828
0.07223	-0.35808	0.07442	-1.13901	0.06167	-0.50361	0.05225	-0.56277	0.04635	-0.5818
0.07214	-0.35708	0.07432	-1.13803	0.06157	-0.50261	0.0523	-0.56177	0.04631	-0.5808
0.07201	-0.35608	0.07432	-1.13703	0.06153	-0.50161	0.05221	-0.56077	0.0461	-0.5798
0.07197	-0.35508	0.07423	-1.13604	0.06152	-0.50061	0.05217	-0.55977	0.04584	-0.57881
0.07175	-0.35409	0.0742	-1.13504	0.06149	-0.49961	0.05206	-0.55878	0.04571	-0.57781
0.07179	-0.35309	0.07415	-1.13405	0.06141	-0.49861	0.05205	-0.55778	0.04565	-0.57681
0.07179	-0.35209	0.07408	-1.13306	0.06159	-0.49761	0.05213	-0.55677	0.04559	-0.57581
0.07162	-0.35109	0.07405	-1.13206	0.06152	-0.49661	0.05207	-0.55577	0.04557	-0.57481
0.0714	-0.3501	0.07404	-1.13106	0.06141	-0.49561	0.05186	-0.55478	0.04541	-0.57381
0.07131	-0.3491	0.07405	-1.13006	0.06142	-0.49461	0.05198	-0.55378	0.04535	-0.57281
0.07118	-0.3481	0.07402	-1.12907	0.06142	-0.49361	0.05203	-0.55278	0.04531	-0.57182
0.07122	-0.3471	0.07405	-1.12806	0.0613	-0.49261	0.05201	-0.55178	0.04522	-0.57082
0.07114	-0.34611	0.07404	-1.12706	0.06144	-0.49161	0.05191	-0.55078	0.0452	-0.56982
0.071	-0.34511	0.074	-1.12607	0.0614	-0.49061	0.05202	-0.54978	0.04506	-0.56882
0.07083	-0.34411	0.07398	-1.12507	0.06131	-0.48961	0.05187	-0.54878	0.0452	-0.56782
0.07074	-0.34312	0.07386	-1.12409	0.06136	-0.48861	0.05195	-0.54778	0.04506	-0.56682
0.07074	-0.34212	0.07386	-1.12309	0.06145	-0.48761	0.05202	-0.54678	0.04496	-0.56582
0.0707	-0.34112	0.07377	-1.1221	0.06141	-0.48661	0.05195	-0.54578	0.04494	-0.56482
0.07057	-0.34012	0.07379	-1.1211	0.06145	-0.48561	0.05192	-0.54478	0.04488	-0.56382
0.07052	-0.33912	0.07377	-1.1201	0.06144	-0.48461	0.0519	-0.54378	0.04482	-0.56282
0.07035	-0.33813	0.07375	-1.1191	0.06126	-0.48361	0.05183	-0.54278	0.04478	-0.56182
0.07026	-0.33713	0.07377	-1.1181	0.06114	-0.48262	0.05175	-0.54179	0.04471	-0.56082
0.07013	-0.33613	0.0737	-1.11711	0.06117	-0.48161	0.05182	-0.54078	0.04465	-0.55983
0.07004	-0.33514	0.07373	-1.11611	0.06111	-0.48062	0.0518	-0.53978	0.04461	-0.55883
0.07009	-0.33413	0.07369	-1.11511	0.06118	-0.47961	0.05178	-0.53879	0.04457	-0.55783
0.07004	-0.33314	0.07367	-1.11411	0.06119	-0.47861	0.05178	-0.53779	0.04453	-0.55683
0.06987	-0.33214	0.07367	-1.11311	0.06108	-0.47762	0.05165	-0.53679	0.04445	-0.55583
0.06983	-0.33114	0.07364	-1.11212	0.06096	-0.47662	0.05167	-0.53579	0.04441	-0.55483
0.06969	-0.33014	0.07366	-1.11112	0.06098	-0.47562	0.05175	-0.53479	0.04439	-0.55383
0.06961	-0.32915	0.07362	-1.11012	0.0611	-0.47462	0.0518	-0.53378	0.04433	-0.55283
0.06943	-0.32815	0.07362	-1.10912	0.06112	-0.47362	0.05191	-0.53278	0.04431	-0.55183
0.06943	-0.32715	0.07356	-1.10813	0.06114	-0.47262	0.05178	-0.53179	0.04418	-0.55083
0.06943	-0.32615	0.07352	-1.10713	0.0611	-0.47162	0.05167	-0.53079	0.04406	-0.54983
0.0693	-0.32516	0.07358	-1.10613	0.06108	-0.47062	0.05188	-0.52978	0.04404	-0.54883
0.06913	-0.32416	0.07356	-1.10513	0.06098	-0.46962	0.05186	-0.52878	0.04398	-0.54784
0.06904	-0.32316	0.07355	-1.10413	0.06096	-0.46862	0.05178	-0.52779	0.04394	-0.54684
0.06913	-0.32216	0.07348	-1.10314	0.06088	-0.46762	0.05163	-0.52679	0.04388	-0.54584
0.069	-0.32116	0.07346	-1.10214	0.06084	-0.46662	0.05154	-0.52579	0.0438	-0.54484
0.06886	-0.32017	0.07344	-1.10114	0.06093	-0.46562	0.05169	-0.52479	0.04376	-0.54384
0.06869	-0.31917	0.07339	-1.10015	0.06088	-0.46462	0.05165	-0.52379	0.04371	-0.54284
0.0686	-0.31817	0.07343	-1.09915	0.06084	-0.46362	0.05159	-0.52279	0.04367	-0.54184
0.06869	-0.31717	0.07339	-1.09815	0.06091	-0.46262	0.05152	-0.52179	0.04361	-0.54084
0.06856	-0.31618	0.07344	-1.09714	0.06088	-0.46162	0.05159	-0.52079	0.04351	-0.53984
0.0683	-0.31518	0.07335	-1.09616	0.06085	-0.46062	0.05152	-0.51979	0.04351	-0.53884
0.06821	-0.31419	0.07336	-1.09515	0.06083	-0.45962	0.05163	-0.51879	0.04349	-0.53784
0.06821	-0.31319	0.07333	-1.09416	0.06091	-0.45862	0.05163	-0.51779	0.04359	-0.53684
0.06821	-0.31219	0.07329	-1.09316	0.06092	-0.45762	0.05163	-0.51679	0.04359	-0.53584
0.06808	-0.31119	0.07328	-1.09217	0.06087	-0.45662	0.05168	-0.51579	0.04363	-0.53484
0.06803	-0.31019	0.0732	-1.09118	0.06075	-0.45562	0.0515	-0.51479	0.04363	-0.53384
0.06795	-0.30919	0.0732	-1.09018	0.06073	-0.45462	0.05165	-0.51379	0.04355	-0.53284
0.06773	-0.3082	0.07317	-1.08918	0.06076	-0.45362	0.05168	-0.51279	0.04335	-0.53184
0.06764	-0.3072	0.07317	-1.08818	0.06075	-0.45262	0.05156	-0.51179	0.04329	-0.53085
0.06751	-0.3062	0.07321	-1.08717	0.06075	-0.45162	0.05142	-0.5108	0.04322	-0.52985
0.06751	-0.3052	0.07316	-1.08618	0.06068	-0.45062	0.05149	-0.5098	0.04322	-0.52885
0.06747	-0.30421	0.07317	-1.08518	0.06064	-0.44962	0.05146	-0.5088	0.04318	-0.52785
0.06729	-0.30321	0.07317	-1.08418	0.06066	-0.44862	0.05145	-0.5078	0.04316	-0.52685
0.06721	-0.30221	0.07318	-1.08318	0.06053	-0.44762	0.05142	-0.5068	0.04308	-0.52585
0.06707	-0.30122	0.0732	-1.08218	0.06046	-0.44662	0.05145	-0.5058	0.04306	-0.52485
0.06694	-0.30022	0.07314	-1.08118	0.06051	-0.44562	0.05144	-0.5048	0.04302	-0.52385
0.06694	-0.29922	0.07317	-1.08018	0.06047	-0.44462	0.05134	-0.5038	0.04296	-0.52285
0.06703	-0.29822	0.0731	-1.07919	0.06053	-0.44362	0.05134	-0.5028	0.04296	-0.52185
0.0669	-0.29722	0.07309	-1.07819	0.06056	-0.44262	0.05142	-0.5018	0.04288	-0.52085
0.06686	-0.29622	0.0731	-1.07719	0.06062	-0.44162	0.0514	-0.5008	0.04284	-0.51985
0.06664	-0.29523	0.07308	-1.07619	0.06069	-0.44062	0.05134	-0.4998	0.04282	-0.51885
0.06638	-0.29424	0.0731	-1.07519	0.06061	-0.43962	0.0514	-0.4988	0.04271	-0.51785
0.06651	-0.29323	0.07312	-1.07419	0.06053	-0.43862	0.0514	-0.4978	0.04271	-0.51685
0.06651	-0.29223	0.0731	-1.07319	0.06062	-0.43762	0.05141	-0.4968	0.04265	-0.51586
0.06638	-0.29124	0.0731	-1.07219	0.0606	-0.43662	0.05144	-0.4958	0.04259	-0.51486
0.06629	-0.29024	0.07308	-1.07119	0.06043	-0.43562	0.05133	-0.4948	0.04259	-0.51386
0.0662	-0.28924	0.07313	-1.07019	0.06051	-0.43462	0.05129	-0.4938	0.04253	-0.51286
0.06607	-0.28824	0.07306	-1.06919	0.06058	-0.43362	0.05148	-0.4928	0.04253	-0.51186
0.06594	-0.28725	0.07302	-1.0682	0.06047	-0.43262	0.0513	-0.4918	0.04247	-0.51086
0.06585	-0.28625	0.07305	-1.0672	0.06045	-0.43162	0.05131	-0.4908	0.04241	-0.50986
0.06585	-0.28525	0.07297	-1.06621	0.06049	-0.43062	0.05133	-0.4898	0.04235	-0.50886
0.06576	-0.28425	0.07294	-1.06521	0.06046	-0.42962	0.05127	-0.4888	0.04231	-0.50786
0.06568	-0.28326	0.07293	-1.06421	0.06043	-0.42862	0.05129	-0.4878	0.04237	-0.50686
0.06559	-0.28226	0.07297	-1.06321	0.06037	-0.42763	0.05114	-0.48681	0.04241	-0.50586
0.0655	-0.28126	0.07297	-1.06221	0.06041	-0.42663	0.05121	-0.4858	0.04231	-0.50486
0.06537	-0.28026	0.07294	-1.06121	0.06037	-0.42563	0.05123	-0.4848	0.04237	-0.50386
0.06533	-0.27926	0.07301	-1.0602	0.06026	-0.42463	0.05121	-0.4838	0.04227	-0.50286
0.0652	-0.27827	0.07297	-1.05921	0.06035	-0.42363	0.05114	-0.48281	0.04222	-0.50186
0.06507	-0.27727	0.07293	-1.05821	0.06023	-0.42263	0.05122	-0.4818	0.04222	-0.50086
0.06502	-0.27627	0.07294	-1.05721	0.06024	-0.42163	0.05122	-0.4808	0.04216	-0.49986
0.06498	-0.27527	0.07287	-1.05622	0.06022	-0.42063	0.05121	-0.4798	0.04212	-0.49886
0.06485	-0.27428	0.07291	-1.05521	0.06027	-0.41963	0.05104	-0.47881	0.04212	-0.49786
0.06476	-0.27328	0.07291	-1.05421	0.06026	-0.41863	0.05112	-0.47781	0.04212	-0.49686
0.06472	-0.27228	0.07291	-1.05321	0.06007	-0.41763	0.05121	-0.4768	0.04212	-0.49586
0.06463	-0.27128	0.07291	-1.05221	0.06007	-0.41663	0.05117	-0.47581	0.04212	-0.49486
0.06454	-0.27029	0.07287	-1.05122	0.06014	-0.41563	0.05118	-0.47481	0.04214	-0.49386
0.06445	-0.26929	0.07287	-1.05022	0.06008	-0.41463	0.05126	-0.4738	0.04206	-0.49286
0.06432	-0.26829	0.07283	-1.04922	0.06004	-0.41363	0.05106	-0.47281	0.04204	-0.49186
0.06428	-0.26729	0.07282	-1.04823	0.05993	-0.41263	0.0511	-0.47181	0.0421	-0.49086
0.06424	-0.26629	0.07285	-1.04722	0.05997	-0.41163	0.05106	-0.47081	0.04204	-0.48986
0.06415	-0.2653	0.07279	-1.04623	0.06007	-0.41063	0.051	-0.46981	0.042	-0.48887
0.06402	-0.2643	0.0728	-1.04523	0.05993	-0.40963	0.05104	-0.46881	0.04188	-0.48787
0.06384	-0.26331	0.0728	-1.04423	0.06001	-0.40863	0.05112	-0.46781	0.04184	-0.48687
0.06371	-0.26231	0.0728	-1.04323	0.06012	-0.40763	0.05111	-0.46681	0.04186	-0.48587
0.06358	-0.26131	0.07283	-1.04223	0.06005	-0.40663	0.0511	-0.46581	0.04192	-0.48487
0.06354	-0.26031	0.07276	-1.04123	0.06004	-0.40563	0.05107	-0.46481	0.04194	-0.48387
0.06358	-0.25931	0.07276	-1.04023	0.05991	-0.40463	0.0511	-0.46381	0.04186	-0.48287
0.06341	-0.25832	0.07272	-1.03924	0.05991	-0.40363	0.05107	-0.46281	0.04186	-0.48187
0.06323	-0.25732	0.07275	-1.03824	0.05985	-0.40263	0.05107	-0.46181	0.0418	-0.48087
0.06323	-0.25632	0.07275	-1.03724	0.05989	-0.40163	0.05122	-0.4608	0.04182	-0.47987
0.06314	-0.25532	0.07271	-1.03624	0.05981	-0.40063	0.05114	-0.45981	0.04184	-0.47887
0.06297	-0.25433	0.07274	-1.03524	0.05977	-0.39963	0.05106	-0.45881	0.0419	-0.47787
0.06288	-0.25333	0.07274	-1.03424	0.05978	-0.39863	0.051	-0.45781	0.042	-0.47687
0.06266	-0.25234	0.07276	-1.03323	0.05978	-0.39763	0.05092	-0.45681	0.04198	-0.47587
0.06253	-0.25134	0.07278	-1.03223	0.05976	-0.39663	0.05087	-0.45582	0.04194	-0.47487
0.06253	-0.25034	0.07276	-1.03123	0.05973	-0.39563	0.05069	-0.45482	0.04188	-0.47387
0.06258	-0.24934	0.07275	-1.03024	0.0598	-0.39463	0.05092	-0.45381	0.0418	-0.47287
0.06253	-0.24834	0.07272	-1.02924	0.05988	-0.39363	0.05115	-0.45281	0.04178	-0.47187
0.06249	-0.24734	0.07272	-1.02824	0.05984	-0.39263	0.05102	-0.45181	0.04173	-0.47087
0.06223	-0.24635	0.07272	-1.02724	0.05969	-0.39164	0.051	-0.45081	0.04178	-0.46987
0.06214	-0.24535	0.07267	-1.02625	0.05954	-0.39064	0.05106	-0.44981	0.04192	-0.46887
0.0621	-0.24435	0.07266	-1.02525	0.05963	-0.38964	0.05102	-0.44881	0.04218	-0.46786
0.06197	-0.24336	0.07263	-1.02425	0.05969	-0.38864	0.05093	-0.44781	0.04222	-0.46686
0.06179	-0.24236	0.07262	-1.02325	0.05974	-0.38763	0.05098	-0.44681	0.04222	-0.46586
0.06175	-0.24136	0.07262	-1.02225	0.05969	-0.38664	0.05095	-0.44581	0.04212	-0.46486
0.06157	-0.24037	0.07256	-1.02126	0.05965	-0.38564	0.05085	-0.44482	0.04212	-0.46386
0.06144	-0.23937	0.07259	-1.02026	0.05967	-0.38464	0.05076	-0.44382	0.04206	-0.46286
0.0614	-0.23837	0.07255	-1.01926	0.05958	-0.38364	0.05089	-0.44282	0.04204	-0.46186
0.06131	-0.23738	0.07252	-1.01827	0.05962	-0.38264	0.05087	-0.44182	0.042	-0.46087
0.06105	-0.23638	0.07257	-1.01726	0.05958	-0.38164	0.05079	-0.44082	0.04198	-0.45987
0.06109	-0.23538	0.07255	-1.01626	0.05961	-0.38064	0.05089	-0.43982	0.04194	-0.45887
0.06092	-0.23439	0.07252	-1.01527	0.05958	-0.37964	0.05083	-0.43882	0.04192	-0.45787
0.06074	-0.23339	0.07251	-1.01427	0.05961	-0.37864	0.05087	-0.43782	0.04196	-0.45687
0.06074	-0.23239	0.07245	-1.01328	0.05969	-0.37764	0.05084	-0.43682	0.04196	-0.45587
0.06057	-0.2314	0.07249	-1.01227	0.05957	-0.37664	0.0508	-0.43582	0.04194	-0.45487
0.06057	-0.2304	0.07248	-1.01127	0.05955	-0.37564	0.05083	-0.43482	0.0419	-0.45387
0.06048	-0.2294	0.07248	-1.01027	0.05943	-0.37464	0.05087	-0.43382	0.04188	-0.45287
0.06035	-0.2284	0.07245	-1.00928	0.05921	-0.37364	0.05081	-0.43282	0.04188	-0.45187
0.06026	-0.2274	0.07243	-1.00828	0.05939	-0.37264	0.0507	-0.43182	0.0419	-0.45087
0.06	-0.22641	0.07245	-1.00728	0.05947	-0.37164	0.05075	-0.43082	0.0418	-0.44987
0.05983	-0.22542	0.07241	-1.00628	0.0594	-0.37064	0.05076	-0.42982	0.04176	-0.44887
0.05974	-0.22442	0.07241	-1.00528	0.05932	-0.36964	0.05068	-0.42882	0.04176	-0.44787
0.05978	-0.22342	0.0724	-1.00428	0.05938	-0.36864	0.05073	-0.42782	0.04171	-0.44687
0.05974	-0.22242	0.07237	-1.00329	0.0594	-0.36764	0.05077	-0.42682	0.04169	-0.44587
0.05956	-0.22142	0.07236	-1.00229	0.05931	-0.36664	0.05083	-0.42582	0.04171	-0.44487
0.05943	-0.22043	0.07233	-1.00129	0.05931	-0.36564	0.0508	-0.42482	0.04169	-0.44387
0.0593	-0.21943	0.07234	-1.00029	0.0594	-0.36464	0.05066	-0.42382	0.04167	-0.44287
0.05917	-0.21843	0.07236	-0.99929	0.05925	-0.36364	0.05076	-0.42282	0.04163	-0.44187
0.05904	-0.21744	0.07237	-0.99829	0.05921	-0.36264	0.05084	-0.42182	0.04155	-0.44087
0.05895	-0.21644	0.07236	-0.99729	0.05924	-0.36164	0.05079	-0.42082	0.04157	-0.43987
0.05882	-0.21544	0.07236	-0.99629	0.05927	-0.36064	0.05084	-0.41982	0.04151	-0.43887
0.05865	-0.21445	0.07229	-0.9953	0.0594	-0.35964	0.05069	-0.41882	0.04149	-0.43787
0.0586	-0.21345	0.07229	-0.9943	0.05934	-0.35864	0.05068	-0.41782	0.04157	-0.43687
0.05843	-0.21245	0.07224	-0.9933	0.05912	-0.35764	0.0506	-0.41683	0.04147	-0.43587
0.05834	-0.21146	0.07217	-0.99231	0.05912	-0.35664	0.05069	-0.41582	0.04145	-0.43487
0.0583	-0.21046	0.07221	-0.99131	0.05923	-0.35564	0.05064	-0.41482	0.04145	-0.43387
0.05812	-0.20946	0.07217	-0.99031	0.05919	-0.35464	0.05058	-0.41383	0.04151	-0.43287
0.05782	-0.20847	0.07217	-0.98931	0.05916	-0.35364	0.05061	-0.41283	0.04147	-0.43187
0.05773	-0.20747	0.07217	-0.98831	0.05907	-0.35264	0.05056	-0.41183	0.04145	-0.43087
0.05769	-0.20647	0.07218	-0.98731	0.05907	-0.35164	0.05056	-0.41083	0.04139	-0.42987
0.05769	-0.20547	0.07215	-0.98632	0.059	-0.35064	0.05054	-0.40983	0.04135	-0.42887
0.05755	-0.20448	0.0721	-0.98532	0.05904	-0.34964	0.05056	-0.40883	0.04135	-0.42787
0.05738	-0.20348	0.07211	-0.98432	0.05905	-0.34864	0.05058	-0.40783	0.04131	-0.42688
0.05721	-0.20249	0.07213	-0.98332	0.05908	-0.34764	0.05058	-0.40683	0.04133	-0.42588
0.05712	-0.20149	0.07201	-0.98233	0.05892	-0.34665	0.05031	-0.40584	0.04129	-0.42488
0.05699	-0.20049	0.07201	-0.98133	0.0589	-0.34565	0.05038	-0.40483	0.04122	-0.42388
0.05686	-0.1995	0.07203	-0.98033	0.05893	-0.34465	0.05042	-0.40383	0.04118	-0.42288
0.05686	-0.1985	0.07198	-0.97934	0.05893	-0.34365	0.05047	-0.40283	0.04118	-0.42188
0.05668	-0.1975	0.07201	-0.97833	0.05877	-0.34265	0.05057	-0.40183	0.04116	-0.42088
0.05642	-0.19651	0.07198	-0.97734	0.05874	-0.34165	0.05042	-0.40083	0.04114	-0.41988
0.05629	-0.19551	0.07195	-0.97634	0.05882	-0.34065	0.05041	-0.39983	0.04114	-0.41888
0.05616	-0.19452	0.07198	-0.97534	0.05879	-0.33965	0.05041	-0.39883	0.04114	-0.41788
0.05598	-0.19352	0.07195	-0.97434	0.05867	-0.33865	0.0503	-0.39784	0.04112	-0.41688
0.05581	-0.19253	0.07194	-0.97334	0.05873	-0.33765	0.05034	-0.39684	0.04106	-0.41588
0.05568	-0.19153	0.07191	-0.97235	0.05871	-0.33665	0.05034	-0.39584	0.041	-0.41488
0.0555	-0.19053	0.07188	-0.97135	0.05867	-0.33565	0.05046	-0.39483	0.04114	-0.41388
0.05537	-0.18954	0.0719	-0.97035	0.05854	-0.33465	0.05045	-0.39383	0.04124	-0.41288
0.0552	-0.18854	0.07187	-0.96935	0.05851	-0.33365	0.05034	-0.39284	0.04116	-0.41188
0.05511	-0.18755	0.07183	-0.96836	0.05854	-0.33265	0.05035	-0.39183	0.04112	-0.41088
0.05498	-0.18655	0.07187	-0.96735	0.0585	-0.33165	0.0503	-0.39084	0.04118	-0.40988
0.0548	-0.18555	0.07183	-0.96636	0.05847	-0.33065	0.05023	-0.38984	0.04108	-0.40888
0.05472	-0.18456	0.07183	-0.96536	0.05846	-0.32965	0.0502	-0.38884	0.04102	-0.40788
0.05459	-0.18356	0.07186	-0.96435	0.05844	-0.32865	0.05016	-0.38784	0.04104	-0.40688
0.05441	-0.18256	0.07182	-0.96336	0.05839	-0.32765	0.05027	-0.38684	0.04104	-0.40588
0.05419	-0.18157	0.07183	-0.96236	0.05829	-0.32665	0.0503	-0.38584	0.04108	-0.40488
0.05406	-0.18057	0.0718	-0.96136	0.05828	-0.32565	0.05038	-0.38483	0.04098	-0.40388
0.05389	-0.17958	0.07176	-0.96037	0.05831	-0.32465	0.0503	-0.38384	0.041	-0.40288
0.05371	-0.17858	0.07178	-0.95937	0.05827	-0.32365	0.05007	-0.38284	0.04096	-0.40188
0.05349	-0.17759	0.07169	-0.95838	0.05831	-0.32265	0.05011	-0.38184	0.04092	-0.40088
0.05332	-0.17659	0.07167	-0.95738	0.05818	-0.32166	0.05011	-0.38084	0.04096	-0.39988
0.05319	-0.1756	0.07163	-0.95639	0.05814	-0.32066	0.05009	-0.37984	0.04088	-0.39888
0.05306	-0.1746	0.0716	-0.95539	0.0581	-0.31966	0.05005	-0.37885	0.0409	-0.39788
0.05288	-0.17361	0.07163	-0.95439	0.05802	-0.31866	0.05015	-0.37784	0.04092	-0.39688
0.05271	-0.17261	0.07159	-0.95339	0.05795	-0.31766	0.05015	-0.37684	0.04094	-0.39588
0.05258	-0.17162	0.07156	-0.95239	0.05791	-0.31666	0.05007	-0.37584	0.04092	-0.39488
0.05236	-0.17062	0.07157	-0.95139	0.05786	-0.31566	0.04995	-0.37485	0.04094	-0.39388
0.05223	-0.16962	0.07149	-0.9504	0.05779	-0.31466	0.05007	-0.37384	0.04092	-0.39288
0.0521	-0.16863	0.07148	-0.94941	0.05783	-0.31366	0.05012	-0.37284	0.04092	-0.39188
0.05183	-0.16764	0.07153	-0.9484	0.05779	-0.31266	0.05005	-0.37185	0.04078	-0.39088
0.05175	-0.16664	0.0715	-0.9474	0.05771	-0.31166	0.04993	-0.37085	0.04078	-0.38988
0.05157	-0.16564	0.07146	-0.94641	0.05768	-0.31066	0.04996	-0.36985	0.04076	-0.38888
0.05122	-0.16465	0.07146	-0.94541	0.0576	-0.30966	0.04995	-0.36885	0.04067	-0.38789
0.05114	-0.16365	0.0714	-0.94442	0.05764	-0.30866	0.05007	-0.36784	0.04073	-0.38688
0.05105	-0.16266	0.07137	-0.94342	0.05756	-0.30766	0.05001	-0.36685	0.04067	-0.38589
0.05083	-0.16166	0.07134	-0.94242	0.0574	-0.30667	0.04984	-0.36585	0.04063	-0.38489
0.0507	-0.16067	0.07131	-0.94143	0.05733	-0.30567	0.04978	-0.36485	0.04067	-0.38389
0.05052	-0.15967	0.07131	-0.94043	0.05725	-0.30467	0.04995	-0.36385	0.04065	-0.38289
0.05031	-0.15868	0.07126	-0.93943	0.05724	-0.30367	0.05001	-0.36285	0.04061	-0.38189
0.05009	-0.15768	0.07123	-0.93844	0.0572	-0.30267	0.04993	-0.36185	0.04059	-0.38089
0.04991	-0.15669	0.07127	-0.93743	0.05715	-0.30167	0.04982	-0.36085	0.04055	-0.37989
0.04974	-0.15569	0.07122	-0.93644	0.05715	-0.30067	0.04986	-0.35985	0.04051	-0.37889
0.04961	-0.1547	0.07125	-0.93544	0.05709	-0.29967	0.04985	-0.35885	0.04043	-0.37789
0.04943	-0.1537	0.07125	-0.93444	0.05702	-0.29867	0.04986	-0.35785	0.04037	-0.37689
0.04926	-0.15271	0.07125	-0.93344	0.05703	-0.29767	0.04997	-0.35685	0.04039	-0.37589
0.04908	-0.15171	0.07125	-0.93244	0.05701	-0.29667	0.04982	-0.35585	0.04031	-0.37489
0.04891	-0.15072	0.07121	-0.93144	0.05691	-0.29567	0.04982	-0.35485	0.04033	-0.37389
0.04865	-0.14972	0.07119	-0.93044	0.05682	-0.29467	0.04984	-0.35385	0.04035	-0.37289
0.04847	-0.14873	0.07122	-0.92944	0.05667	-0.29368	0.04984	-0.35285	0.04022	-0.37189
0.0483	-0.14773	0.07117	-0.92845	0.05673	-0.29268	0.04974	-0.35186	0.04022	-0.37089
0.04803	-0.14674	0.07112	-0.92745	0.05672	-0.29168	0.0497	-0.35086	0.0401	-0.36989
0.04786	-0.14574	0.07115	-0.92645	0.05673	-0.29068	0.04982	-0.34985	0.04012	-0.36889
0.04769	-0.14475	0.07108	-0.92546	0.05673	-0.28968	0.04976	-0.34886	0.04018	-0.36789
0.04751	-0.14375	0.07106	-0.92446	0.05661	-0.28868	0.04985	-0.34785	0.04022	-0.36689
0.04729	-0.14276	0.07104	-0.92346	0.05659	-0.28768	0.04976	-0.34686	0.04014	-0.36589
0.04707	-0.14177	0.07099	-0.92247	0.05654	-0.28668	0.04976	-0.34586	0.04018	-0.36489
0.04686	-0.14077	0.07102	-0.92147	0.05646	-0.28568	0.04974	-0.34486	0.0401	-0.36389
0.04664	-0.13978	0.071	-0.92047	0.05653	-0.28468	0.0497	-0.34386	0.04008	-0.36289
0.04642	-0.13878	0.07098	-0.91947	0.05649	-0.28368	0.04972	-0.34286	0.04004	-0.36189
0.04624	-0.13779	0.071	-0.91847	0.05649	-0.28268	0.0497	-0.34186	0.03996	-0.3609
0.04603	-0.1368	0.07103	-0.91746	0.05646	-0.28168	0.04963	-0.34086	0.03994	-0.3599
0.04581	-0.1358	0.07096	-0.91647	0.05637	-0.28068	0.04958	-0.33986	0.03988	-0.3589
0.04555	-0.13481	0.071	-0.91547	0.05627	-0.27968	0.04965	-0.33886	0.03988	-0.3579
0.04537	-0.13381	0.07096	-0.91447	0.05625	-0.27868	0.04966	-0.33786	0.03984	-0.3569
0.04515	-0.13282	0.07092	-0.91348	0.05622	-0.27768	0.04943	-0.33687	0.03982	-0.3559
0.04498	-0.13182	0.07093	-0.91248	0.05612	-0.27668	0.04953	-0.33586	0.03978	-0.3549
0.04476	-0.13083	0.07091	-0.91148	0.05606	-0.27568	0.04954	-0.33486	0.0398	-0.3539
0.04445	-0.12984	0.07083	-0.91049	0.05607	-0.27468	0.0495	-0.33386	0.03967	-0.3529
0.04424	-0.12884	0.07085	-0.90949	0.05608	-0.27368	0.04943	-0.33287	0.03971	-0.3519
0.04397	-0.12785	0.0708	-0.9085	0.05607	-0.27268	0.04944	-0.33187	0.03971	-0.3509
0.04376	-0.12686	0.07076	-0.9075	0.05607	-0.27168	0.04949	-0.33087	0.03963	-0.3499
0.04357	-0.12586	0.07079	-0.9065	0.056	-0.27069	0.04958	-0.32986	0.03955	-0.3489
0.04334	-0.12487	0.07075	-0.9055	0.056	-0.26969	0.04947	-0.32887	0.03951	-0.3479
0.04315	-0.12387	0.07075	-0.9045	0.05602	-0.26869	0.04946	-0.32787	0.03947	-0.3469
0.04292	-0.12288	0.07077	-0.9035	0.05599	-0.26769	0.04946	-0.32687	0.03949	-0.3459
0.04261	-0.12189	0.07073	-0.9025	0.05602	-0.26669	0.04946	-0.32587	0.03941	-0.3449
0.04241	-0.12089	0.0707	-0.90151	0.05593	-0.26569	0.04943	-0.32487	0.03945	-0.3439
0.04214	-0.1199	0.07072	-0.90051	0.05587	-0.26469	0.04939	-0.32387	0.03941	-0.3429
0.04192	-0.11891	0.07065	-0.89951	0.05581	-0.26369	0.04938	-0.32287	0.03935	-0.34191
0.04169	-0.11791	0.07064	-0.89852	0.05576	-0.26269	0.04917	-0.32188	0.03937	-0.3409
0.04141	-0.11692	0.07064	-0.89752	0.05566	-0.26169	0.04921	-0.32087	0.03922	-0.33991
0.04124	-0.11593	0.07057	-0.89653	0.05569	-0.26069	0.04927	-0.31987	0.03916	-0.33891
0.04098	-0.11493	0.07058	-0.89552	0.05572	-0.25969	0.04924	-0.31887	0.03914	-0.33791
0.04069	-0.11394	0.07056	-0.89453	0.05564	-0.25869	0.04923	-0.31787	0.03906	-0.33691
0.04052	-0.11295	0.07053	-0.89353	0.05558	-0.25769	0.04921	-0.31687	0.03902	-0.33591
0.0402	-0.11196	0.07051	-0.89253	0.05551	-0.25669	0.04916	-0.31588	0.03898	-0.33491
0.03994	-0.11096	0.0705	-0.89153	0.05554	-0.25569	0.04909	-0.31488	0.03898	-0.33391
0.03976	-0.10997	0.07046	-0.89054	0.05557	-0.25469	0.04911	-0.31388	0.03886	-0.33291
0.03947	-0.10898	0.07049	-0.88954	0.05546	-0.25369	0.04904	-0.31288	0.03898	-0.33191
0.03919	-0.10798	0.07045	-0.88854	0.05538	-0.25269	0.04907	-0.31188	0.039	-0.33091
0.03896	-0.10699	0.07039	-0.88755	0.05538	-0.25169	0.04924	-0.31087	0.03902	-0.32991
0.03871	-0.106	0.07039	-0.88655	0.05543	-0.25069	0.04907	-0.30988	0.03896	-0.32891
0.03845	-0.105	0.07038	-0.88555	0.05542	-0.24969	0.04894	-0.30888	0.039	-0.32791
0.03816	-0.10401	0.07037	-0.88455	0.05543	-0.24869	0.04892	-0.30789	0.03886	-0.32691
0.03785	-0.10302	0.07038	-0.88355	0.05546	-0.24769	0.04869	-0.30689	0.03884	-0.32591
0.03762	-0.10203	0.07034	-0.88256	0.05539	-0.24669	0.04883	-0.30589	0.03878	-0.32491
0.03734	-0.10103	0.07031	-0.88156	0.05534	-0.24569	0.04886	-0.30489	0.03873	-0.32391
0.0371	-0.10004	0.07028	-0.88056	0.05524	-0.2447	0.04886	-0.30389	0.03873	-0.32291
0.03682	-0.09905	0.07023	-0.87957	0.0553	-0.2437	0.04898	-0.30288	0.03869	-0.32192
0.0365	-0.09806	0.07024	-0.87857	0.05527	-0.2427	0.0489	-0.30189	0.03847	-0.32092
0.03628	-0.09706	0.07024	-0.87757	0.05527	-0.2417	0.04883	-0.30089	0.03841	-0.31992
0.036	-0.09607	0.07014	-0.87658	0.05523	-0.2407	0.04869	-0.29989	0.03835	-0.31892
0.03572	-0.09508	0.07015	-0.87558	0.0552	-0.2397	0.04871	-0.29889	0.03835	-0.31792
0.03545	-0.09409	0.07018	-0.87458	0.05501	-0.2387	0.04858	-0.2979	0.03831	-0.31692
0.03515	-0.09309	0.07012	-0.87359	0.05505	-0.2377	0.04856	-0.2969	0.0382	-0.31592
0.0349	-0.0921	0.07011	-0.87259	0.05526	-0.2367	0.04844	-0.2959	0.03818	-0.31492
0.03456	-0.09111	0.07012	-0.87159	0.05524	-0.2357	0.04828	-0.29491	0.0382	-0.31392
0.03431	-0.09012	0.07004	-0.8706	0.05526	-0.2347	0.04828	-0.29391	0.03814	-0.31292
0.034	-0.08913	0.07003	-0.8696	0.0553	-0.2337	0.04831	-0.29291	0.03816	-0.31192
0.03374	-0.08813	0.07003	-0.8686	0.05516	-0.2327	0.04824	-0.29191	0.0381	-0.31092
0.03341	-0.08714	0.06997	-0.8676	0.05518	-0.2317	0.04809	-0.29091	0.03804	-0.30992
0.03314	-0.08615	0.06996	-0.86661	0.05523	-0.2307	0.04813	-0.28991	0.038	-0.30893
0.03283	-0.08516	0.06995	-0.86561	0.05519	-0.2297	0.04805	-0.28892	0.03798	-0.30793
0.03255	-0.08417	0.06992	-0.86461	0.05518	-0.2287	0.04801	-0.28792	0.03792	-0.30693
0.03224	-0.08317	0.06991	-0.86361	0.05514	-0.2277	0.04793	-0.28692	0.03784	-0.30593
0.03194	-0.08218	0.06991	-0.86261	0.05507	-0.2267	0.04794	-0.28592	0.03776	-0.30493
0.03166	-0.08119	0.06986	-0.86162	0.05514	-0.2257	0.04793	-0.28492	0.03778	-0.30393
0.0313	-0.0802	0.06981	-0.86063	0.05522	-0.2247	0.04774	-0.28393	0.03776	-0.30293
0.03101	-0.07921	0.0698	-0.85963	0.05519	-0.2237	0.04778	-0.28293	0.03765	-0.30193
0.03071	-0.07822	0.06978	-0.85863	0.05518	-0.2227	0.04764	-0.28193	0.03757	-0.30093
0.03037	-0.07723	0.0698	-0.85763	0.05514	-0.2217	0.04747	-0.28094	0.03747	-0.29993
0.03009	-0.07623	0.06977	-0.85663	0.05509	-0.2207	0.04753	-0.27993	0.03749	-0.29893
0.02976	-0.07524	0.06974	-0.85564	0.05504	-0.2197	0.04755	-0.27893	0.03745	-0.29793
0.02941	-0.07425	0.06976	-0.85463	0.05507	-0.2187	0.04745	-0.27794	0.03739	-0.29693
0.02909	-0.07326	0.06976	-0.85363	0.05514	-0.2177	0.04733	-0.27694	0.03737	-0.29594
0.02879	-0.07227	0.06973	-0.85264	0.05505	-0.2167	0.0472	-0.27595	0.03739	-0.29493
0.02845	-0.07128	0.06974	-0.85164	0.05493	-0.2157	0.04724	-0.27494	0.03729	-0.29394
0.02812	-0.07029	0.06973	-0.85064	0.05496	-0.2147	0.04706	-0.27395	0.03729	-0.29294
0.02778	-0.0693	0.06969	-0.84964	0.05497	-0.2137	0.04702	-0.27295	0.03716	-0.29194
0.02748	-0.0683	0.06966	-0.84865	0.05495	-0.2127	0.04699	-0.27195	0.03716	-0.29094
0.02711	-0.06732	0.06963	-0.84765	0.05501	-0.2117	0.04694	-0.27095	0.03706	-0.28994
0.02676	-0.06632	0.06962	-0.84665	0.05488	-0.2107	0.04696	-0.26995	0.03704	-0.28894
0.02645	-0.06533	0.06962	-0.84565	0.05484	-0.2097	0.04699	-0.26895	0.0372	-0.28794
0.02606	-0.06434	0.06958	-0.84466	0.05485	-0.2087	0.04678	-0.26796	0.03706	-0.28694
0.02573	-0.06335	0.06954	-0.84366	0.05484	-0.2077	0.04667	-0.26696	0.03702	-0.28594
0.02541	-0.06236	0.06955	-0.84266	0.05476	-0.2067	0.04673	-0.26596	0.03698	-0.28494
0.02503	-0.06137	0.06954	-0.84166	0.05465	-0.2057	0.04671	-0.26496	0.0369	-0.28394
0.02471	-0.06038	0.06949	-0.84067	0.05465	-0.2047	0.04664	-0.26397	0.0369	-0.28294
0.02434	-0.05939	0.0695	-0.83967	0.05467	-0.2037	0.0466	-0.26297	0.03684	-0.28194
0.024	-0.0584	0.06946	-0.83867	0.05465	-0.2027	0.0465	-0.26197	0.03673	-0.28094
0.02362	-0.05741	0.0694	-0.83768	0.05455	-0.20171	0.04648	-0.26097	0.03669	-0.27995
0.0233	-0.05642	0.06942	-0.83668	0.0545	-0.20071	0.0464	-0.25997	0.03661	-0.27895
0.02292	-0.05543	0.06939	-0.83568	0.05455	-0.19971	0.04636	-0.25898	0.03659	-0.27795
0.02255	-0.05444	0.06935	-0.83469	0.05455	-0.19871	0.04626	-0.25798	0.03659	-0.27695
0.02216	-0.05345	0.06935	-0.83369	0.05451	-0.19771	0.04618	-0.25698	0.03643	-0.27595
0.02181	-0.05246	0.06931	-0.83269	0.05442	-0.19671	0.04611	-0.25598	0.03637	-0.27495
0.02143	-0.05147	0.06928	-0.8317	0.05444	-0.19571	0.04618	-0.25498	0.03631	-0.27395
0.02103	-0.05048	0.0693	-0.83069	0.05439	-0.19471	0.04611	-0.25398	0.03624	-0.27295
0.02071	-0.04949	0.06928	-0.8297	0.05432	-0.19371	0.04602	-0.25299	0.0362	-0.27195
0.02034	-0.0485	0.06924	-0.8287	0.05428	-0.19271	0.04589	-0.25199	0.0361	-0.27095
0.01994	-0.04751	0.06924	-0.8277	0.05427	-0.19171	0.04585	-0.25099	0.03608	-0.26995
0.01956	-0.04652	0.0692	-0.82671	0.05423	-0.19071	0.04587	-0.24999	0.03602	-0.26896
0.01917	-0.04553	0.06919	-0.82571	0.05413	-0.18971	0.0458	-0.24899	0.03592	-0.26796
0.01883	-0.04454	0.06921	-0.82471	0.05417	-0.18871	0.04579	-0.24799	0.03594	-0.26696
0.01842	-0.04355	0.06917	-0.82371	0.05434	-0.18771	0.0457	-0.247	0.03588	-0.26596
0.01803	-0.04256	0.06913	-0.82272	0.05417	-0.18671	0.04562	-0.246	0.03594	-0.26496
0.01764	-0.04158	0.06913	-0.82172	0.05396	-0.18571	0.04566	-0.245	0.03602	-0.26396
0.01724	-0.04059	0.06911	-0.82072	0.05392	-0.18471	0.04562	-0.244	0.03592	-0.26296
0.01684	-0.0396	0.06908	-0.81972	0.05389	-0.18371	0.0456	-0.243	0.03586	-0.26196
0.01644	-0.03861	0.06909	-0.81872	0.05378	-0.18272	0.04546	-0.24201	0.03578	-0.26096
0.01604	-0.03762	0.06902	-0.81773	0.05369	-0.18172	0.04545	-0.24101	0.03561	-0.25996
0.01569	-0.03663	0.069	-0.81673	0.05366	-0.18072	0.04558	-0.24	0.03565	-0.25896
0.01528	-0.03564	0.069	-0.81573	0.05367	-0.17972	0.04547	-0.23901	0.03553	-0.25796
0.01484	-0.03465	0.06897	-0.81474	0.05364	-0.17872	0.04541	-0.23801	0.03535	-0.25697
0.01448	-0.03366	0.06894	-0.81374	0.0536	-0.17772	0.04535	-0.23701	0.03535	-0.25597
0.01403	-0.03267	0.06893	-0.81274	0.05328	-0.17672	0.04531	-0.23601	0.03518	-0.25497
0.01365	-0.03168	0.06892	-0.81175	0.05337	-0.17572	0.04531	-0.23501	0.03514	-0.25397
0.01324	-0.0307	0.06888	-0.81075	0.05341	-0.17472	0.04524	-0.23401	0.03506	-0.25297
0.0128	-0.02971	0.06889	-0.80975	0.05332	-0.17372	0.04533	-0.23301	0.03496	-0.25197
0.01242	-0.02872	0.06888	-0.80875	0.05331	-0.17272	0.04535	-0.23201	0.03494	-0.25097
0.01199	-0.02773	0.06885	-0.80775	0.05322	-0.17172	0.04528	-0.23101	0.0348	-0.24997
0.01155	-0.02674	0.06886	-0.80675	0.05316	-0.17072	0.0453	-0.23001	0.03471	-0.24898
0.01117	-0.02575	0.06881	-0.80576	0.05312	-0.16972	0.04535	-0.22901	0.03473	-0.24797
0.01074	-0.02476	0.06878	-0.80476	0.05306	-0.16873	0.04531	-0.22801	0.03461	-0.24698
0.01031	-0.02378	0.06879	-0.80376	0.05295	-0.16773	0.04524	-0.22701	0.03453	-0.24598
0.00992	-0.02279	0.06877	-0.80277	0.05297	-0.16673	0.04524	-0.22601	0.03447	-0.24498
0.00947	-0.0218	0.0687	-0.80177	0.05275	-0.16573	0.04524	-0.22501	0.03435	-0.24398
0.00909	-0.02081	0.06873	-0.80077	0.05274	-0.16473	0.04533	-0.22401	0.03439	-0.24298
0.00862	-0.01982	0.06871	-0.79977	0.05278	-0.16373	0.0453	-0.22301	0.03427	-0.24198
0.00822	-0.01883	0.06866	-0.79878	0.05263	-0.16273	0.04522	-0.22201	0.03414	-0.24098
0.00778	-0.01785	0.06867	-0.79778	0.05257	-0.16173	0.04528	-0.22101	0.03408	-0.23998
0.00736	-0.01686	0.06866	-0.79678	0.05241	-0.16073	0.04543	-0.22001	0.03398	-0.23899
0.00694	-0.01587	0.0686	-0.79579	0.05236	-0.15974	0.04545	-0.21901	0.03392	-0.23799
0.00652	-0.01488	0.06866	-0.79478	0.05224	-0.15874	0.04545	-0.21801	0.03386	-0.23699
0.00609	-0.01389	0.06863	-0.79378	0.05222	-0.15774	0.04535	-0.21701	0.03376	-0.23599
0.00565	-0.0129	0.06859	-0.79279	0.05214	-0.15674	0.04539	-0.21601	0.03365	-0.23499
0.00525	-0.01192	0.06859	-0.79179	0.05202	-0.15574	0.04535	-0.21501	0.03359	-0.23399
0.00479	-0.01093	0.0686	-0.79079	0.05195	-0.15474	0.04546	-0.21401	0.03351	-0.23299
0.00439	-0.00994	0.06855	-0.78979	0.05186	-0.15374	0.04557	-0.213	0.03347	-0.23199
0.00394	-0.00895	0.06854	-0.7888	0.05169	-0.15274	0.04547	-0.21201	0.03339	-0.231
0.00355	-0.00796	0.06855	-0.78779	0.05161	-0.15175	0.04543	-0.21101	0.03335	-0.23
0.00308	-0.00698	0.06847	-0.7868	0.05152	-0.15075	0.04551	-0.21	0.03327	-0.229
0.00264	-0.00599	0.06847	-0.7858	0.05144	-0.14975	0.04554	-0.209	0.0331	-0.228
0.00225	-0.005	0.06848	-0.7848	0.05161	-0.14875	0.04553	-0.208	0.03312	-0.227
0.00182	-0.00401	0.06841	-0.78381	0.05152	-0.14775	0.04558	-0.207	0.033	-0.226
0.00139	-0.00302	0.06841	-0.78281	0.05138	-0.14675	0.04547	-0.20601	0.0329	-0.225
0.000956769	-0.00203	0.06841	-0.78181	0.05129	-0.14575	0.04554	-0.205	0.03284	-0.224
0.000500873	-0.00105	0.06837	-0.78082	0.05114	-0.14475	0.0456	-0.204	0.03273	-0.22301
0.000111747	-5.69292e-05	0.06836	-0.77982	0.05104	-0.14375	0.04561	-0.203	0.03269	-0.22201
0.000325983	0.000931042	0.06836	-0.77882	0.05096	-0.14275	0.04562	-0.202	0.03259	-0.22101
0.000765939	0.00192	0.06833	-0.77782	0.05084	-0.14176	0.04564	-0.201	0.03245	-0.22001
0.00116	0.00291	0.06831	-0.77683	0.05072	-0.14076	0.04569	-0.2	0.03243	-0.21901
0.00159	0.0039	0.06829	-0.77583	0.05065	-0.13976	0.04564	-0.199	0.03239	-0.21801
0.002	0.00489	0.06827	-0.77483	0.05058	-0.13876	0.04561	-0.198	0.03224	-0.21701
0.00243	0.00587	0.06824	-0.77384	0.05047	-0.13776	0.04558	-0.197	0.0322	-0.21601
0.00285	0.00686	0.06822	-0.77284	0.05041	-0.13676	0.04572	-0.196	0.03216	-0.21501
0.00326	0.00785	0.06821	-0.77184	0.05039	-0.13576	0.0457	-0.195	0.03212	-0.21401
0.00367	0.00884	0.06818	-0.77084	0.05027	-0.13476	0.04557	-0.194	0.03214	-0.21301
0.00413	0.00983	0.06817	-0.76984	0.05015	-0.13377	0.04565	-0.193	0.03208	-0.21202
0.0045	0.01082	0.06818	-0.76884	0.05	-0.13277	0.04572	-0.192	0.03188	-0.21102
0.00493	0.0118	0.06812	-0.76785	0.04978	-0.13177	0.04562	-0.191	0.03188	-0.21002
0.00535	0.01279	0.06812	-0.76685	0.04976	-0.13077	0.04572	-0.19	0.03184	-0.20902
0.00575	0.01378	0.06814	-0.76585	0.04965	-0.12977	0.04569	-0.189	0.03173	-0.20802
0.00617	0.01477	0.06809	-0.76486	0.04947	-0.12877	0.04564	-0.188	0.03163	-0.20702
0.00659	0.01576	0.06806	-0.76386	0.04938	-0.12778	0.04565	-0.187	0.03167	-0.20602
0.00694	0.01675	0.06809	-0.76286	0.04927	-0.12678	0.04561	-0.186	0.03169	-0.20502
0.00741	0.01774	0.06806	-0.76186	0.04916	-0.12578	0.0455	-0.185	0.03155	-0.20402
0.00778	0.01873	0.06802	-0.76086	0.04897	-0.12478	0.04562	-0.184	0.03155	-0.20302
0.0082	0.01971	0.06802	-0.75986	0.04883	-0.12378	0.04551	-0.183	0.03153	-0.20202
0.00862	0.0207	0.06804	-0.75886	0.04877	-0.12278	0.04547	-0.18201	0.03151	-0.20102
0.009	0.02169	0.06794	-0.75787	0.0487	-0.12179	0.04543	-0.18101	0.03151	-0.20002
0.00943	0.02268	0.06793	-0.75688	0.04862	-0.12079	0.04549	-0.18001	0.03141	-0.19903
0.00978	0.02367	0.06795	-0.75587	0.04848	-0.11979	0.04546	-0.17901	0.03141	-0.19803
0.01021	0.02466	0.0679	-0.75488	0.04836	-0.11879	0.04545	-0.17801	0.03135	-0.19703
0.01062	0.02565	0.06789	-0.75388	0.04824	-0.11779	0.04542	-0.17701	0.03127	-0.19603
0.01099	0.02664	0.06791	-0.75288	0.0481	-0.11679	0.0455	-0.176	0.03124	-0.19503
0.01139	0.02763	0.06786	-0.75189	0.04794	-0.1158	0.04545	-0.17501	0.03118	-0.19403
0.0118	0.02862	0.06783	-0.75089	0.04786	-0.1148	0.04543	-0.17401	0.03114	-0.19303
0.01216	0.02961	0.06785	-0.74989	0.04778	-0.1138	0.0453	-0.17301	0.03124	-0.19203
0.01255	0.0306	0.06786	-0.74889	0.04759	-0.1128	0.04528	-0.17201	0.03127	-0.19103
0.01297	0.03158	0.06783	-0.74789	0.04738	-0.1118	0.04546	-0.17101	0.03122	-0.19003
0.01333	0.03257	0.0678	-0.74689	0.04725	-0.1108	0.04557	-0.17	0.0312	-0.18903
0.01372	0.03356	0.0678	-0.74589	0.04718	-0.10981	0.04527	-0.16901	0.03112	-0.18803
0.01407	0.03455	0.06774	-0.7449	0.04694	-0.10881	0.04518	-0.16802	0.03116	-0.18703
0.01452	0.03554	0.06774	-0.7439	0.04678	-0.10781	0.04524	-0.16701	0.03112	-0.18603
0.01489	0.03653	0.06776	-0.7429	0.0466	-0.10681	0.04512	-0.16602	0.03106	-0.18503
0.01524	0.03752	0.06775	-0.7419	0.0464	-0.10582	0.04515	-0.16502	0.03106	-0.18403
0.01563	0.03851	0.06771	-0.74091	0.04629	-0.10482	0.04512	-0.16402	0.03104	-0.18303
0.016	0.0395	0.06772	-0.7399	0.04618	-0.10382	0.04503	-0.16302	0.031	-0.18203
0.01642	0.04049	0.06771	-0.73891	0.04603	-0.10282	0.04493	-0.16202	0.03096	-0.18103
0.01679	0.04148	0.06766	-0.73791	0.04591	-0.10182	0.04507	-0.16102	0.0311	-0.18003
0.01712	0.04247	0.06767	-0.73691	0.04579	-0.10082	0.04493	-0.16002	0.0311	-0.17903
0.01753	0.04346	0.06766	-0.73591	0.04568	-0.09983	0.04496	-0.15902	0.03104	-0.17803
0.01791	0.04445	0.06757	-0.73492	0.04556	-0.09883	0.04486	-0.15803	0.03088	-0.17703
0.01827	0.04544	0.06757	-0.73392	0.04538	-0.09783	0.04486	-0.15703	0.03092	-0.17603
0.01864	0.04643	0.06756	-0.73293	0.04518	-0.09683	0.04481	-0.15603	0.03086	-0.17503
0.01899	0.04742	0.06753	-0.73193	0.04501	-0.09584	0.04474	-0.15503	0.03088	-0.17403
0.0194	0.04841	0.06748	-0.73094	0.04489	-0.09484	0.04466	-0.15403	0.03086	-0.17303
0.01977	0.0494	0.06744	-0.72994	0.04472	-0.09384	0.04461	-0.15304	0.0308	-0.17203
0.02012	0.05039	0.06744	-0.72894	0.04451	-0.09284	0.04459	-0.15204	0.03088	-0.17103
0.02049	0.05138	0.0674	-0.72795	0.0443	-0.09185	0.04466	-0.15103	0.03082	-0.17003
0.0209	0.05237	0.06737	-0.72695	0.04413	-0.09085	0.04457	-0.15004	0.03076	-0.16904
0.02126	0.05336	0.0674	-0.72595	0.04398	-0.08985	0.0445	-0.14904	0.03082	-0.16803
0.02164	0.05435	0.06736	-0.72495	0.04381	-0.08885	0.04444	-0.14804	0.03076	-0.16704
0.02199	0.05534	0.0673	-0.72396	0.04362	-0.08785	0.04432	-0.14705	0.03073	-0.16604
0.02236	0.05633	0.0673	-0.72296	0.04344	-0.08686	0.04417	-0.14605	0.03073	-0.16504
0.02275	0.05731	0.06729	-0.72196	0.04329	-0.08586	0.04419	-0.14505	0.03069	-0.16404
0.02312	0.0583	0.06725	-0.72097	0.04316	-0.08486	0.04419	-0.14405	0.03067	-0.16304
0.02346	0.0593	0.06721	-0.71997	0.04294	-0.08386	0.04405	-0.14306	0.03067	-0.16204
0.02387	0.06028	0.0672	-0.71897	0.04282	-0.08287	0.04398	-0.14206	0.03063	-0.16104
0.02426	0.06127	0.06721	-0.71797	0.04263	-0.08187	0.04393	-0.14106	0.03063	-0.16004
0.02461	0.06226	0.06718	-0.71698	0.04241	-0.08087	0.04401	-0.14006	0.03051	-0.15904
0.02502	0.06325	0.06715	-0.71598	0.0422	-0.07987	0.04382	-0.13906	0.03049	-0.15804
0.02534	0.06424	0.06713	-0.71498	0.04209	-0.07888	0.04377	-0.13807	0.03047	-0.15704
0.02577	0.06523	0.06709	-0.71399	0.0419	-0.07788	0.04369	-0.13707	0.03039	-0.15604
0.02611	0.06622	0.06705	-0.71299	0.04165	-0.07688	0.04366	-0.13607	0.03039	-0.15504
0.02649	0.06721	0.06703	-0.712	0.04142	-0.07588	0.04366	-0.13507	0.03041	-0.15404
0.02686	0.0682	0.06702	-0.711	0.04119	-0.07489	0.04348	-0.13408	0.03031	-0.15304
0.02727	0.06919	0.06696	-0.71	0.04102	-0.07389	0.04354	-0.13307	0.03029	-0.15204
0.02764	0.07018	0.06695	-0.70901	0.04084	-0.07289	0.04343	-0.13208	0.03022	-0.15104
0.02804	0.07117	0.06696	-0.708	0.04064	-0.0719	0.04333	-0.13108	0.03016	-0.15004
0.0284	0.07216	0.06692	-0.70701	0.04041	-0.0709	0.04324	-0.13008	0.03018	-0.14904
0.02883	0.07315	0.06688	-0.70602	0.0402	-0.0699	0.04314	-0.12909	0.03016	-0.14804
0.02919	0.07414	0.06687	-0.70502	0.04003	-0.0689	0.04318	-0.12809	0.03012	-0.14704
0.02959	0.07513	0.06683	-0.70402	0.03985	-0.06791	0.04306	-0.12709	0.03012	-0.14604
0.02999	0.07612	0.06676	-0.70303	0.03965	-0.06691	0.04297	-0.12609	0.03002	-0.14505
0.03038	0.07711	0.06676	-0.70203	0.03943	-0.06591	0.04287	-0.1251	0.0301	-0.14404
0.03077	0.07809	0.06675	-0.70103	0.03915	-0.06492	0.04279	-0.1241	0.03	-0.14305
0.03115	0.07908	0.06668	-0.70004	0.03889	-0.06392	0.04274	-0.1231	0.02994	-0.14205
0.03158	0.08007	0.06665	-0.69905	0.03866	-0.06292	0.0426	-0.12211	0.02988	-0.14105
0.03197	0.08106	0.06665	-0.69805	0.03843	-0.06193	0.04257	-0.12111	0.0298	-0.14005
0.03237	0.08205	0.06663	-0.69705	0.03824	-0.06093	0.04253	-0.12011	0.0298	-0.13905
0.03276	0.08304	0.06657	-0.69606	0.03798	-0.05993	0.04244	-0.11911	0.02973	-0.13805
0.03321	0.08403	0.06657	-0.69506	0.03767	-0.05894	0.04236	-0.11812	0.02965	-0.13705
0.03356	0.08502	0.06656	-0.69406	0.03743	-0.05794	0.04225	-0.11712	0.02969	-0.13605
0.03404	0.086	0.06648	-0.69307	0.03714	-0.05694	0.04214	-0.11612	0.02953	-0.13505
0.03443	0.08699	0.06642	-0.69208	0.03686	-0.05595	0.0421	-0.11512	0.02941	-0.13406
0.03485	0.08798	0.06641	-0.69108	0.03653	-0.05495	0.04206	-0.11413	0.02937	-0.13306
0.03528	0.08897	0.06638	-0.69008	0.03625	-0.05396	0.04194	-0.11313	0.02927	-0.13206
0.03566	0.08996	0.06633	-0.68909	0.03596	-0.05296	0.04195	-0.11213	0.02927	-0.13106
0.03613	0.09095	0.06631	-0.68809	0.03562	-0.05196	0.04179	-0.11114	0.02916	-0.13006
0.03658	0.09193	0.06631	-0.68709	0.03531	-0.05097	0.04165	-0.11014	0.02908	-0.12906
0.03697	0.09292	0.06623	-0.6861	0.03497	-0.04997	0.04154	-0.10914	0.02904	-0.12806
0.03745	0.09391	0.06621	-0.68511	0.03463	-0.04898	0.04156	-0.10814	0.02896	-0.12706
0.03787	0.0949	0.06621	-0.68411	0.03427	-0.04798	0.04152	-0.10714	0.0289	-0.12606
0.03829	0.09589	0.06615	-0.68311	0.03393	-0.04699	0.04142	-0.10615	0.02882	-0.12506
0.0388	0.09687	0.06608	-0.68212	0.03355	-0.04599	0.04123	-0.10515	0.02871	-0.12407
0.03924	0.09786	0.06607	-0.68112	0.03321	-0.045	0.04119	-0.10416	0.02871	-0.12307
0.03967	0.09885	0.06606	-0.68013	0.03278	-0.044	0.04108	-0.10316	0.02863	-0.12207
0.04021	0.09984	0.066	-0.67913	0.03237	-0.04301	0.041	-0.10216	0.02855	-0.12107
0.04062	0.10082	0.06591	-0.67814	0.03199	-0.04201	0.04091	-0.10117	0.02855	-0.12007
0.04113	0.10181	0.06589	-0.67715	0.03156	-0.04102	0.04069	-0.10017	0.02843	-0.11907
0.04159	0.1028	0.06587	-0.67615	0.03112	-0.04003	0.04066	-0.09917	0.02837	-0.11807
0.04207	0.10378	0.0658	-0.67516	0.03065	-0.03903	0.04064	-0.09818	0.02829	-0.11707
0.04258	0.10477	0.06577	-0.67416	0.03022	-0.03804	0.04039	-0.09718	0.02816	-0.11607
0.04304	0.10576	0.06576	-0.67316	0.02973	-0.03704	0.04026	-0.09619	0.0281	-0.11508
0.04356	0.10674	0.0657	-0.67217	0.02923	-0.03605	0.04022	-0.09519	0.02802	-0.11408
0.04406	0.10773	0.06565	-0.67118	0.02873	-0.03506	0.04004	-0.0942	0.02796	-0.11308
0.04454	0.10872	0.06564	-0.67018	0.02818	-0.03407	0.04	-0.0932	0.02794	-0.11208
0.04507	0.1097	0.06561	-0.66918	0.02763	-0.03307	0.03986	-0.0922	0.02786	-0.11108
0.04559	0.11069	0.06553	-0.6682	0.0271	-0.03208	0.03978	-0.09121	0.02771	-0.11008
0.04611	0.11167	0.06549	-0.6672	0.02654	-0.03109	0.03972	-0.09021	0.02771	-0.10908
0.04664	0.11266	0.06547	-0.6662	0.02598	-0.0301	0.03967	-0.08921	0.02757	-0.10808
0.04716	0.11364	0.06543	-0.66521	0.02535	-0.0291	0.03957	-0.08821	0.02755	-0.10708
0.04769	0.11463	0.06538	-0.66422	0.02474	-0.02811	0.03942	-0.08722	0.02743	-0.10609
0.04825	0.11561	0.06537	-0.66322	0.02413	-0.02712	0.03924	-0.08622	0.02733	-0.10509
0.04878	0.1166	0.06531	-0.66222	0.02347	-0.02613	0.03912	-0.08523	0.02727	-0.10409
0.04939	0.11758	0.06524	-0.66123	0.0228	-0.02514	0.039	-0.08423	0.0272	-0.10309
0.04991	0.11857	0.06522	-0.66024	0.02214	-0.02415	0.03889	-0.08324	0.0271	-0.10209
0.05044	0.11955	0.0652	-0.65924	0.02145	-0.02316	0.03877	-0.08224	0.02698	-0.10109
0.05105	0.12054	0.06514	-0.65825	0.02072	-0.02217	0.03862	-0.08125	0.02686	-0.10009
0.05157	0.12152	0.06509	-0.65725	0.02	-0.02118	0.03856	-0.08025	0.0268	-0.09909
0.05218	0.12251	0.06507	-0.65626	0.01924	-0.02019	0.03843	-0.07925	0.02673	-0.0981
0.05284	0.12349	0.06501	-0.65526	0.01847	-0.0192	0.03831	-0.07826	0.02659	-0.0971
0.05341	0.12447	0.06492	-0.65428	0.01768	-0.01821	0.03813	-0.07726	0.02655	-0.0961
0.05402	0.12546	0.06491	-0.65328	0.01687	-0.01722	0.0381	-0.07626	0.02639	-0.0951
0.05463	0.12644	0.06488	-0.65228	0.01606	-0.01623	0.03795	-0.07527	0.02633	-0.0941
0.05524	0.12742	0.06482	-0.65129	0.0152	-0.01524	0.03775	-0.07428	0.02629	-0.0931
0.05585	0.12841	0.06474	-0.6503	0.01435	-0.01425	0.03763	-0.07328	0.02612	-0.09211
0.05651	0.12939	0.0647	-0.64931	0.01347	-0.01327	0.03756	-0.07228	0.02602	-0.09111
0.05716	0.13037	0.06467	-0.64831	0.01258	-0.01228	0.03744	-0.07129	0.02594	-0.09011
0.05782	0.13135	0.06461	-0.64732	0.01166	-0.01129	0.03732	-0.07029	0.0258	-0.08911
0.05847	0.13233	0.06454	-0.64633	0.01073	-0.0103	0.03725	-0.06929	0.02576	-0.08811
0.05913	0.13332	0.06449	-0.64533	0.00979	-0.00932	0.03695	-0.0683	0.02561	-0.08711
0.05978	0.1343	0.06447	-0.64434	0.00883	-0.00833	0.03692	-0.06731	0.02555	-0.08611
0.06048	0.13528	0.06438	-0.64335	0.00784	-0.00734	0.03683	-0.06631	0.02545	-0.08512
0.06118	0.13626	0.06434	-0.64235	0.00685	-0.00636	0.0366	-0.06532	0.02535	-0.08412
0.06183	0.13724	0.06434	-0.64135	0.00583	-0.00537	0.03642	-0.06432	0.02522	-0.08312
0.06253	0.13822	0.06427	-0.64036	0.0048	-0.00438	0.03631	-0.06333	0.02512	-0.08212
0.06328	0.1392	0.06417	-0.63938	0.00375	-0.0034	0.03617	-0.06233	0.02504	-0.08112
0.06397	0.14018	0.06412	-0.63838	0.00268	-0.00241	0.03599	-0.06134	0.02494	-0.08012
0.06476	0.14116	0.06409	-0.63739	0.0016	-0.00143	0.03583	-0.06034	0.02476	-0.07913
0.0655	0.14214	0.064	-0.6364	0.000505962	-0.000443092	0.03562	-0.05935	0.02467	-0.07813
0.06624	0.14312	0.06396	-0.6354	0.000615176	0.000541601	0.03556	-0.05835	0.02455	-0.07713
0.06703	0.1441	0.06392	-0.63441	0.00175	0.00153	0.03543	-0.05736	0.02443	-0.07613
0.06777	0.14508	0.06389	-0.63341	0.00289	0.00251	0.0353	-0.05636	0.02431	-0.07513
0.06856	0.14606	0.06377	-0.63243	0.00406	0.00349	0.03504	-0.05537	0.02424	-0.07413
0.06939	0.14703	0.06373	-0.63143	0.00523	0.00448	0.03496	-0.05437	0.024	-0.07314
0.07013	0.14801	0.0637	-0.63044	0.00641	0.00546	0.03469	-0.05338	0.02396	-0.07214
0.07096	0.14899	0.0636	-0.62945	0.00762	0.00645	0.03444	-0.05239	0.0238	-0.07114
0.07175	0.14997	0.06352	-0.62846	0.00884	0.00743	0.03427	-0.0514	0.02367	-0.07014
0.07262	0.15094	0.06348	-0.62747	0.01008	0.00841	0.03416	-0.0504	0.02361	-0.06914
0.07349	0.15192	0.06344	-0.62647	0.01133	0.0094	0.03392	-0.04941	0.02347	-0.06815
0.07428	0.1529	0.06337	-0.62548	0.01258	0.01038	0.0337	-0.04842	0.02341	-0.06715
0.0752	0.15387	0.06331	-0.62449	0.01386	0.01136	0.03354	-0.04742	0.02331	-0.06615
0.07607	0.15485	0.06325	-0.6235	0.01515	0.01234	0.03333	-0.04643	0.02314	-0.06515
0.07694	0.15583	0.06321	-0.6225	0.01645	0.01333	0.03312	-0.04544	0.02304	-0.06415
0.0779	0.1568	0.06313	-0.62151	0.01776	0.01431	0.03291	-0.04445	0.02292	-0.06315
0.07878	0.15778	0.06308	-0.62052	0.01909	0.01529	0.03278	-0.04345	0.02276	-0.06216
0.07974	0.15875	0.06301	-0.61953	0.02042	0.01627	0.03255	-0.04246	0.02259	-0.06116
0.08066	0.15972	0.06297	-0.61854	0.02179	0.01725	0.03222	-0.04147	0.02247	-0.06016
0.08157	0.1607	0.06289	-0.61755	0.02314	0.01823	0.03198	-0.04048	0.02233	-0.05916
0.08258	0.16167	0.0628	-0.61656	0.02453	0.01922	0.03172	-0.03949	0.02218	-0.05816
0.08354	0.16264	0.06274	-0.61557	0.02592	0.0202	0.03149	-0.0385	0.022	-0.05717
0.08454	0.16362	0.06266	-0.61458	0.02733	0.02118	0.03119	-0.03751	0.02186	-0.05617
0.08555	0.16459	0.06256	-0.61359	0.02874	0.02216	0.03092	-0.03652	0.02171	-0.05517
0.08655	0.16556	0.06251	-0.6126	0.03016	0.02314	0.03066	-0.03553	0.02157	-0.05417
0.08755	0.16653	0.06247	-0.6116	0.0316	0.02412	0.03035	-0.03454	0.02133	-0.05318
0.08865	0.1675	0.06241	-0.61061	0.03306	0.0251	0.03001	-0.03355	0.02122	-0.05218
0.08965	0.16848	0.06232	-0.60962	0.03451	0.02608	0.02977	-0.03256	0.02106	-0.05118
0.0907	0.16945	0.06225	-0.60863	0.03599	0.02706	0.02944	-0.03157	0.02088	-0.05018
0.09183	0.17042	0.0622	-0.60764	0.03747	0.02804	0.02904	-0.03058	0.02067	-0.04919
0.09293	0.17139	0.06211	-0.60665	0.03896	0.02902	0.02866	-0.0296	0.02053	-0.04819
0.09402	0.17236	0.06199	-0.60567	0.04046	0.03	0.02825	-0.02861	0.02034	-0.04719
0.09515	0.17333	0.06192	-0.60467	0.04196	0.03098	0.02779	-0.02763	0.02013	-0.0462
0.09633	0.17429	0.0619	-0.60368	0.04352	0.03196	0.02734	-0.02664	0.01998	-0.0452
0.09751	0.17526	0.06183	-0.60269	0.04503	0.03294	0.02698	-0.02565	0.01974	-0.0442
0.09869	0.17623	0.06176	-0.6017	0.04654	0.03391	0.0265	-0.02467	0.01959	-0.0432
0.09987	0.1772	0.06168	-0.60071	0.04813	0.03489	0.02591	-0.02369	0.01936	-0.04221
0.10109	0.17816	0.06163	-0.59971	0.0497	0.03587	0.02542	-0.02271	0.01913	-0.04121
0.10231	0.17913	0.06152	-0.59873	0.05129	0.03685	0.02496	-0.02173	0.01897	-0.04021
0.10354	0.18009	0.06144	-0.59774	0.05286	0.03783	0.02438	-0.02075	0.01873	-0.03922
0.10476	0.18106	0.06136	-0.59675	0.05446	0.03881	0.02378	-0.01977	0.01852	-0.03822
0.10611	0.18202	0.0613	-0.59576	0.05606	0.03978	0.0231	-0.01879	0.01832	-0.03722
0.10742	0.18299	0.06118	-0.59477	0.05766	0.04076	0.02241	-0.01781	0.01806	-0.03623
0.10869	0.18395	0.0611	-0.59378	0.05927	0.04174	0.02175	-0.01684	0.01786	-0.03523
0.11004	0.18492	0.06102	-0.59279	0.06089	0.04272	0.02106	-0.01586	0.01761	-0.03423
0.11144	0.18588	0.06096	-0.5918	0.06253	0.0437	0.02022	-0.01489	0.01737	-0.03324
0.11279	0.18684	0.06088	-0.59081	0.06416	0.04467	0.01938	-0.01392	0.01713	-0.03224
0.11419	0.1878	0.06077	-0.58983	0.06583	0.04565	0.0185	-0.01295	0.01683	-0.03125
0.11559	0.18876	0.0607	-0.58884	0.06748	0.04663	0.01756	-0.01198	0.01661	-0.03025
0.11703	0.18972	0.06065	-0.58784	0.06915	0.04761	0.01656	-0.01102	0.01633	-0.02925
0.11852	0.19068	0.06051	-0.58686	0.07081	0.04858	0.01553	-0.01006	0.01599	-0.02826
0.11991	0.19164	0.06041	-0.58588	0.07249	0.04956	0.0144	-0.0091	0.01575	-0.02726
0.12144	0.1926	0.06034	-0.58488	0.07419	0.05054	0.01323	-0.00814	0.01546	-0.02627
0.12293	0.19356	0.0603	-0.58389	0.07588	0.05151	0.012	-0.00718	0.01508	-0.02527
0.1245	0.19452	0.06018	-0.58291	0.07759	0.05249	0.01071	-0.00622	0.01478	-0.02428
0.12607	0.19548	0.06007	-0.58192	0.07931	0.05347	0.00933	-0.00527	0.01442	-0.02328
0.1276	0.19643	0.05997	-0.58093	0.08102	0.05444	0.00786	-0.00432	0.01406	-0.02229
0.12926	0.19739	0.05991	-0.57994	0.08275	0.05542	0.00635	-0.00338	0.01371	-0.02129
0.13087	0.19834	0.05977	-0.57896	0.08451	0.0564	0.00473	-0.00243	0.0133	-0.0203
0.13249	0.1993	0.05967	-0.57797	0.08625	0.05737	0.00304	-0.00149	0.01296	-0.0193
0.13424	0.20025	0.05961	-0.57698	0.08801	0.05835	0.00122	-0.000557226	0.01248	-0.01831
0.13594	0.2012	0.0595	-0.576	0.08977	0.05932	0.000688889	0.000375851	0.01204	-0.01732
0.1376	0.20216	0.05936	-0.57501	0.09152	0.0603	0.00267	0.00131	0.01162	-0.01632
0.13934	0.20311	0.05931	-0.57402	0.09328	0.06128	0.0048	0.00223	0.01109	-0.01533
0.14118	0.20406	0.05924	-0.57303	0.09504	0.06225	0.00701	0.00315	0.01063	-0.01434
0.14297	0.20501	0.05911	-0.57205	0.09683	0.06323	0.00932	0.00407	0.0101	-0.01335
0.1448	0.20596	0.05897	-0.57107	0.05935	--	0.01178	0.00499	0.00951	-0.01236
0.14668	0.20691	0.05888	-0.57008	0.06062	--	0.01432	0.0059	0.00903	-0.01136
0.14856	0.20786	0.05878	-0.56909	0.06192	--	0.01703	0.0068	0.0084	-0.01037
0.15048	0.2088	0.05866	-0.56811	0.06322	--	0.01985	0.0077	0.00777	-0.00938
0.1524	0.20975	0.05854	-0.56712	0.06453	--	0.02276	0.0086	0.00715	-0.00839
0.15441	0.2107	0.05847	-0.56613	0.06585	--	0.02589	0.00949	0.00647	-0.0074
0.15646	0.21164	0.05837	-0.56515	0.06718	--	0.02913	0.01038	0.00571	-0.00641
0.15843	0.21259	0.05827	-0.56416	0.06851	--	0.03251	0.01126	0.00495	-0.00543
0.16044	0.21353	0.05813	-0.56318	0.06984	--	0.03604	0.01214	0.00416	-0.00444
0.16258	0.21447	0.05805	-0.56219	0.07118	--	0.03967	0.01301	0.00334	-0.00345
0.16472	0.21541	0.05795	-0.5612	0.07252	--	0.04354	0.01387	0.00248	-0.00246
0.16686	0.21635	0.05783	-0.56022	0.07389	--	0.04751	0.01473	0.00151	-0.00148
0.169	0.2173	0.05771	-0.55923	0.07523	--	0.05161	0.01559	0.000495714	-0.000492507
0.17131	0.21823	0.05762	-0.55825	0.07659	--	0.05593	0.01644	0.000492041	0.000492562
0.17354	0.21917	0.05751	-0.55726	0.07795	--	0.06034	0.01728	0.00159	0.00148
0.17581	0.22011	0.05737	-0.55628	0.07934	--	0.06495	0.01812	0.00272	0.00246
--	--	0.05724	-0.5553	0.0807	--	0.06973	0.01896	0.00385	0.00344
--	--	0.05714	-0.55431	0.08207	--	0.07462	0.01978	0.00515	0.00442
--	--	0.05703	-0.55332	0.08347	--	0.07973	0.02061	0.00649	0.0054
--	--	0.05691	-0.55234	0.08486	--	0.08496	0.02142	0.00788	0.00638
--		0.05676	-0.55136	0.08626	--	0.09038	0.02223	0.0093	0.00736
--		0.05665	-0.55037	0.08767	--	0.09606	0.02303	0.01087	0.00834
--		0.05656	-0.54939	0.08907	--	0.10184	0.02383	0.01247	0.00931
--		0.05644	-0.5484	0.09049	--	0.10776	0.02462	0.01415	0.01029
--		0.05627	-0.54742	--		0.11388	0.02541	0.01598	0.01126
--		0.05617	-0.54644	--		0.12014	0.02619	0.01782	0.01223
--		0.05606	-0.54545	--		0.12656	0.02696	0.01981	0.0132
--		0.05595	-0.54447	--		0.13314	0.02773	0.02184	0.01417
--		0.0558	-0.54349	--		0.13984	0.0285	0.02396	0.01514
--		0.05566	-0.54251	--		0.14675	0.02926	0.02627	0.0161
--		0.05556	-0.54152	--		--		0.02857	0.01707
--		0.05545	-0.54053	--		--		0.03108	0.01803
--		0.0553	-0.53955	--		--		0.03373	0.01899
--		0.05518	-0.53857	--		--		0.03643	0.01995
--		0.05505	-0.53759	--		--		0.03931	0.02091
--		0.05495	-0.5366	--		--		0.04231	0.02186
--		0.05478	-0.53562	--		--		0.04543	0.02281
--		0.05466	-0.53464	--		--		0.04871	0.02376
--		0.05454	-0.53366	--		--		0.05212	0.02471
--		0.05443	-0.53267	--		--		0.05567	0.02566
--		0.05427	-0.53169	--		--		0.05937	0.0266
--		0.05412	-0.53071	--		--		0.06318	0.02754
--		0.054	-0.52973	--		--		0.0672	0.02848
--		0.05388	-0.52874	--		--		0.07139	0.02942
--		0.05373	-0.52776	--		--		0.07573	0.03036
--		0.05359	-0.52678	--		--		0.08027	0.03129
--		0.05347	-0.5258	--		--		0.08488	0.03222
--		0.05336	-0.52481	--		--		0.08984	0.03314
--		0.05318	-0.52384	--		--		0.09494	0.03406
--		0.05304	-0.52285	--		--		0.10016	0.03499
--		0.05291	-0.52187	--		--		0.10571	0.0359
--		0.0528	-0.52089	--		--		0.11137	0.03682
--		0.05266	-0.51991	--		--		0.11733	0.03773
--		0.05249	-0.51893	--		--		0.12341	0.03863
--		0.05234	-0.51795	--		--		0.12982	0.03954
--		0.05222	-0.51696	--		--		0.13639	0.04044
--		0.05207	-0.51598	--		--		0.14316	0.04134
--		0.05191	-0.515	--		--		0.15033	0.04223
--		0.05178	-0.51402	--		--		0.1578	0.04311
--		0.05163	-0.51304	--		--		0.16539	0.044
--		0.05149	-0.51206	--		--		0.17327	0.04488
--		0.05133	-0.51108	--		--		0.18143	0.04576
--		0.05119	-0.5101	--		--		0.1898	0.04663
--		0.05107	-0.50912	--		--		0.19849	0.0475
--		0.05095	-0.50813	--		--		0.20755	0.04836
--		0.05079	-0.50715	--		--		0.21653	0.04923
--		0.05061	-0.50618	--		--		0.22571	0.05009
--		0.05049	-0.50519	--		--		0.23531	0.05094
--		0.05037	-0.50421	--		--		0.2449	0.0518
--		0.05022	-0.50323	--		--		0.2549	0.05265
--		0.05004	-0.50225	--		--		0.2651	0.05349
--		0.04991	-0.50127	--		--		0.27612	0.05433
--		0.04977	-0.50029	--		--		0.28653	0.05517
--		0.04962	-0.49931	--		--		0.29714	0.05601
--		0.04944	-0.49833	--		--		0.30776	0.05685
--		0.04931	-0.49735	--		--		0.31857	0.05768
--		0.04919	-0.49637	--		--		0.32959	0.05852
--		0.04902	-0.49539	--		--		0.34082	0.05935
--		0.04883	-0.49441	--		--		0.35204	0.06018
--		0.0487	-0.49343	--		--		0.36347	0.06101
--		0.04856	-0.49245	--		--
--		0.04844	-0.49147	--		--
--		0.04827	-0.49049	--		--
--		0.04812	-0.48951	--		--
--		0.04797	-0.48853	--		--
--		0.04785	-0.48754	--		--
--		0.04768	-0.48657	--		--
--		0.04751	-0.48559	--		--
--		0.04736	-0.48461	--		--
--		0.04724	-0.48363	--		--
--		0.04707	-0.48265	--		--
--		0.0469	-0.48167	--		--
--		0.04676	-0.48069	--		--
--		0.04661	-0.47971	--		--
--		0.04648	-0.47873	--		--
--		0.0463	-0.47775	--		--
--		0.04614	-0.47677	--		--
--		0.04599	-0.47579	--		--
--		0.04585	-0.47481	--		--
--		0.04569	-0.47383	--		--
--		0.04554	-0.47285	--		--
--		0.04539	-0.47187	--		--
--		0.04526	-0.47089	--		--
--		0.04509	-0.46991	--		--
--		0.04493	-0.46893	--		--
--		0.04477	-0.46795	--		--
--		0.04462	-0.46697	--		--
--		0.04449	-0.46599	--		--
--		0.04431	-0.46501	--		--
--		0.04413	-0.46404	--		--
--		0.044	-0.46306	--		--
--		0.04386	-0.46207	--		--
--		0.04371	-0.46109	--		--
--		0.04355	-0.46011	--		--
--		0.04339	-0.45914	--		--
--		0.04322	-0.45816	--		--
--		0.04309	-0.45718	--		--
--		0.04294	-0.4562	--		--
--		0.04276	-0.45522	--		--
--		0.04262	-0.45424	--		--
--		0.04247	-0.45326	--		--
--		0.0423	-0.45228	--		--
--		0.04214	-0.4513	--		--
--		0.04201	-0.45032	--		--
--		0.04186	-0.44934	--		--
--		0.04171	-0.44836	--		--
--		0.04152	-0.44738	--		--
--		0.04136	-0.44641	--		--
--		0.04122	-0.44542	--		--
--		0.04107	-0.44444	--		--
--		0.04091	-0.44347	--		--
--		0.04073	-0.44249	--		--
--		0.04058	-0.44151	--		--
--		0.04043	-0.44053	--		--
--		0.04028	-0.43955	--		--
--		0.04012	-0.43857	--		--
--		0.03996	-0.43759	--		--
--		0.03982	-0.43661	--		--
--		0.03967	-0.43563	--		--
--		0.03951	-0.43465	--		--
--		0.03932	-0.43368	--		--
--		0.03919	-0.43269	--		--
--		0.03904	-0.43171	--		--
--		0.03889	-0.43073	--		--
--		0.03873	-0.42976	--		--
--		0.03856	-0.42878	--		--
--		0.03841	-0.4278	--		--
--		0.03827	-0.42682	--		--
--		0.0381	-0.42584	--		--
--		0.03793	-0.42486	--		--
--		0.03779	-0.42388	--		--
--		0.03764	-0.4229	--		--
--		0.03749	-0.42192	--		--
--		0.03733	-0.42094	--		--
--		0.03715	-0.41996	--		--
--		0.03702	-0.41898	--		--
--		0.03686	-0.418	--		--
--		0.03671	-0.41702	--		--
--		0.03653	-0.41605	--		--
--		0.03638	-0.41507	--		--
--		0.03623	-0.41409	--		--
--		0.03608	-0.41311	--		--
--		0.03592	-0.41213	--		--
--		0.03575	-0.41115	--		--
--		0.0356	-0.41017	--		--
--		0.03545	-0.40919	--		--
--		0.03531	-0.40821	--		--
--		0.03515	-0.40723	--		--
--		0.03499	-0.40625	--		--
--		0.03484	-0.40527	--		--
--		0.0347	-0.40429	--		--
--		0.03455	-0.40331	--		--
--		0.03438	-0.40233	--		--
--		0.03421	-0.40136	--		--
--		0.03407	-0.40037	--		--
--		0.03393	-0.39939	--		--
--		0.03377	-0.39841	--		--
--		0.0336	-0.39744	--		--
--		0.03346	-0.39646	--		--
--		0.03331	-0.39548	--		--
--		0.03316	-0.3945	--		--
--		0.03298	-0.39352	--		--
--		0.03282	-0.39254	--		--
--		0.03268	-0.39156	--		--
--		0.03253	-0.39058	--		--
--		0.03238	-0.3896	--		--
--		0.03221	-0.38862	--		--
--		0.03206	-0.38764	--		--
--		0.03191	-0.38666	--		--
--		0.03176	-0.38568	--		--
--		0.03161	-0.3847	--		--
--		0.03145	-0.38372	--		--
--		0.03129	-0.38274	--		--
--		0.03114	-0.38176	--		--
--		0.031	-0.38078	--		--
--		0.03084	-0.3798	--		--
--		0.03069	-0.37882	--		--
--		0.03053	-0.37784	--		--
--		0.03039	-0.37686	--		--
--		0.03024	-0.37588	--		--
--		0.03008	-0.3749	--		--
--		0.02993	-0.37392	--		--
--		0.02977	-0.37295	--		--
--		0.02962	-0.37197	--		--
--		0.02949	-0.37098	--		--
--		0.02934	-0.37	--		--
--		0.02916	-0.36903	--		--
--		0.02901	-0.36805	--		--
--		0.02886	-0.36707	--		--
--		0.02873	-0.36608	--		--
--		0.02858	-0.3651	--		--
--		0.02841	-0.36413	--		--
--		0.02827	-0.36315	--		--
--		0.02812	-0.36217	--		--
--		0.02798	-0.36118	--		--
--		0.02783	-0.3602	--		--
--		0.02767	-0.35922	--		--
--		0.02753	-0.35824	--		--
--		0.02738	-0.35726	--		--
--		0.02724	-0.35628	--		--
--		0.02709	-0.3553	--		--
--		0.02694	-0.35432	--		--
--		0.0268	-0.35334	--		--
--		0.02665	-0.35236	--		--
--		0.0265	-0.35138	--		--
--		0.02637	-0.3504	--		--
--		0.02621	-0.34942	--		--
--		0.02607	-0.34844	--		--
--		0.02592	-0.34746	--		--
--		0.02579	-0.34647	--		--
--		0.02562	-0.3455	--		--
--		0.02547	-0.34452	--		--
--		0.02534	-0.34353	--		--
--		0.0252	-0.34255	--		--
--		0.02505	-0.34157	--		--
--		0.02489	-0.34059	--		--
--		0.02476	-0.33961	--		--
--		0.02461	-0.33863	--		--
--		0.02447	-0.33765	--		--
--		0.02432	-0.33667	--		--
--		0.02417	-0.33569	--		--
--		0.02404	-0.33471	--		--
--		0.02389	-0.33373	--		--
--		0.02375	-0.33274	--		--
--		0.0236	-0.33176	--		--
--		0.02346	-0.33078	--		--
--		0.02332	-0.3298	--		--
--		0.02318	-0.32882	--		--
--		0.02304	-0.32784	--		--
--		0.02289	-0.32686	--		--
--		0.02275	-0.32588	--		--
--		0.0226	-0.3249	--		--
--		0.02248	-0.32391	--		--
--		0.02233	-0.32293	--		--
--		0.02218	-0.32195	--		--
--		0.02203	-0.32097	--		--
--		0.0219	-0.31999	--		--
--		0.02176	-0.31901	--		--
--		0.02163	-0.31803	--		--
--		0.02148	-0.31705	--		--
--		0.02134	-0.31607	--		--
--		0.02121	-0.31508	--		--
--		0.02107	-0.3141	--		--
--		0.02092	-0.31312	--		--
--		0.02077	-0.31214	--		--
--		0.02064	-0.31116	--		--
--		0.02051	-0.31017	--		--
--		0.02038	-0.30919	--		--
--		0.02023	-0.30821	--		--
--		0.02009	-0.30723	--		--
--		0.01996	-0.30625	--		--
--		0.01982	-0.30527	--		--
--		0.01967	-0.30429	--		--
--		0.01954	-0.3033	--		--
--		0.0194	-0.30232	--		--
--		0.01927	-0.30134	--		--
--		0.01913	-0.30036	--		--
--		0.01901	-0.29937	--		--
--		0.01886	-0.29839	--		--
--		0.01874	-0.29741	--		--
--		0.0186	-0.29643	--		--
--		0.01847	-0.29545	--		--
--		0.01833	-0.29446	--		--
--		0.0182	-0.29348	--		--
--		0.01808	-0.2925	--		--
--		0.01794	-0.29152	--		--
--		0.01782	-0.29053	--		--
--		0.01768	-0.28955	--		--
--		0.01755	-0.28857	--		--
--		0.01741	-0.28759	--		--
--		0.01729	-0.2866	--		--
--		0.01715	-0.28562	--		--
--		0.01702	-0.28464	--		--
--		0.0169	-0.28366	--		--
--		0.01678	-0.28267	--		--
--		0.01665	-0.28169	--		--
--		0.01652	-0.28071	--		--
--		0.01638	-0.27972	--		--
--		0.01626	-0.27874	--		--
--		0.01614	-0.27776	--		--
--		0.01602	-0.27677	--		--
--		0.01588	-0.27579	--		--
--		0.01575	-0.27481	--		--
--		0.01562	-0.27382	--		--
--		0.0155	-0.27284	--		--
--		0.01539	-0.27186	--		--
--		0.01526	-0.27087	--		--
--		0.01514	-0.26989	--		--
--		0.01501	-0.26891	--		--
--		0.01489	-0.26792	--		--
--		0.01477	-0.26694	--		--
--		0.01465	-0.26595	--		--
--		0.01453	-0.26497	--		--
--		0.0144	-0.26399	--		--
--		0.01428	-0.263	--		--
--		0.01417	-0.26202	--		--
--		0.01405	-0.26103	--		--
--		0.01393	-0.26005	--		--
--		0.01381	-0.25907	--		--
--		0.0137	-0.25808	--		--
--		0.01358	-0.2571	--		--
--		0.01346	-0.25611	--		--
--		0.01334	-0.25513	--		--
--		0.01323	-0.25414	--		--
--		0.01312	-0.25316	--		--
--		0.013	-0.25217	--		--
--		0.01289	-0.25119	--		--
--		0.01277	-0.2502	--		--
--		0.01266	-0.24922	--		--
--		0.01255	-0.24823	--		--
--		0.01244	-0.24725	--		--
--		0.01233	-0.24626	--		--
--		0.01222	-0.24528	--		--
--		0.01211	-0.24429	--		--
--		0.012	-0.24331	--		--
--		0.01189	-0.24232	--		--
--		0.01179	-0.24133	--		--
--		0.01168	-0.24035	--		--
--		0.01157	-0.23936	--		--
--		0.01146	-0.23838	--		--
--		0.01135	-0.23739	--		--
--		0.01125	-0.23641	--		--
--		0.01114	-0.23542	--		--
--		0.01104	-0.23443	--		--
--		0.01093	-0.23345	--		--
--		0.01083	-0.23246	--		--
--		0.01072	-0.23148	--		--
--		0.01062	-0.23049	--		--
--		0.01052	-0.2295	--		--
--		0.01041	-0.22852	--		--
--		0.01032	-0.22753	--		--
--		0.01021	-0.22654	--		--
--		0.01011	-0.22556	--		--
--		0.01001	-0.22457	--		--
--		0.00991	-0.22358	--		--
--		0.00982	-0.2226	--		--
--		0.00972	-0.22161	--		--
--		0.00962	-0.22062	--		--
--		0.00952	-0.21963	--		--
--		0.00943	-0.21865	--		--
--		0.00933	-0.21766	--		--
--		0.00924	-0.21667	--		--
--		0.00915	-0.21569	--		--
--		0.00905	-0.2147	--		--
--		0.00896	-0.21371	--		--
--		0.00887	-0.21272	--		--
--		0.00878	-0.21173	--		--
--		0.00869	-0.21075	--		--
--		0.0086	-0.20976	--		--
--		0.00852	-0.20877	--		--
--		0.00843	-0.20778	--		--
--		0.00834	-0.20679	--		--
--		0.00825	-0.2058	--		--
--		0.00817	-0.20481	--		--
--		0.00808	-0.20383	--		--
--		0.008	-0.20284	--		--
--		0.00792	-0.20185	--		--
--		0.00783	-0.20086	--		--
--		0.00775	-0.19987	--		--
--		0.00767	-0.19888	--		--
--		0.00759	-0.19789	--		--
--		0.00751	-0.1969	--		--
--		0.00743	-0.19591	--		--
--		0.00735	-0.19492	--		--
--		0.00727	-0.19393	--		--
--		0.0072	-0.19294	--		--
--		0.00712	-0.19195	--		--
--		0.00704	-0.19096	--		--
--		0.00697	-0.18997	--		--
--		0.00689	-0.18898	--		--
--		0.00682	-0.18799	--		--
--		0.00675	-0.187	--		--
--		0.00668	-0.18601	--		--
--		0.00661	-0.18502	--		--
--		0.00653	-0.18403	--		--
--		0.00646	-0.18304	--		--
--		0.0064	-0.18205	--		--
--		0.00632	-0.18106	--		--
--		0.00626	-0.18007	--		--
--		0.00619	-0.17908	--		--
--		0.00612	-0.17809	--		--
--		0.00606	-0.1771	--		--
--		0.00599	-0.1761	--		--
--		0.00593	-0.17511	--		--
--		0.00586	-0.17412	--		--
--		0.0058	-0.17313	--		--
--		0.00574	-0.17214	--		--
--		0.00568	-0.17115	--		--
--		0.00562	-0.17015	--		--
--		0.00556	-0.16916	--		--
--		0.0055	-0.16817	--		--
--		0.00544	-0.16718	--		--
--		0.00538	-0.16618	--		--
--		0.00533	-0.16519	--		--
--		0.00527	-0.1642	--		--
--		0.00522	-0.16321	--		--
--		0.00516	-0.16221	--		--
--		0.00511	-0.16122	--		--
--		0.00506	-0.16023	--		--
--		0.005	-0.15924	--		--
--		0.00496	-0.15824	--		--
--		0.0049	-0.15725	--		--
--		0.00485	-0.15626	--		--
--		0.0048	-0.15526	--		--
--		0.00475	-0.15427	--		--
--		0.00471	-0.15327	--		--
--		0.00465	-0.15228	--		--
--		0.00461	-0.15129	--		--
--		0.00456	-0.15029	--		--
--		0.00451	-0.1493	--		--
--		0.00447	-0.14831	--		--
--		0.00443	-0.14731	--		--
--		0.00438	-0.14632	--		--
--		0.00434	-0.14532	--		--
--		0.00429	-0.14433	--		--
--		0.00425	-0.14333	--		--
--		0.00421	-0.14234	--		--
--		0.00417	-0.14135	--		--
--		0.00413	-0.14035	--		--
--		0.00409	-0.13936	--		--
--		0.00405	-0.13836	--		--
--		0.00401	-0.13737	--		--
--		0.00398	-0.13637	--		--
--		0.00394	-0.13538	--		--
--		0.0039	-0.13438	--		--
--		0.00386	-0.13339	--		--
--		0.00383	-0.13239	--		--
--		0.00379	-0.1314	--		--
--		0.00375	-0.1304	--		--
--		0.00372	-0.12941	--		--
--		0.00368	-0.12841	--		--
--		0.00365	-0.12742	--		--
--		0.00362	-0.12642	--		--
--		0.00358	-0.12542	--		--
--		0.00355	-0.12443	--		--
--		0.00352	-0.12343	--		--
--		0.00349	-0.12244	--		--
--		0.00345	-0.12144	--		--
--		0.00342	-0.12045	--		--
--		0.00339	-0.11945	--		--
--		0.00336	-0.11845	--		--
--		0.00333	-0.11746	--		--
--		0.00331	-0.11646	--		--
--		0.00328	-0.11546	--		--
--		0.00325	-0.11447	--		--
--		0.00322	-0.11347	--		--
--		0.00319	-0.11248	--		--
--		0.00316	-0.11148	--		--
--		0.00313	-0.11048	--		--
--		0.0031	-0.10949	--		--
--		0.00308	-0.10849	--		--
--		0.00305	-0.10749	--		--
--		0.00303	-0.1065	--		--
--		0.003	-0.1055	--		--
--		0.00297	-0.10451	--		--
--		0.00294	-0.10351	--		--
--		0.00292	-0.10251	--		--
--		0.0029	-0.10152	--		--
--		0.00287	-0.10052	--		--
--		0.00285	-0.09952	--		--
--		0.00282	-0.09853	--		--
--		0.0028	-0.09753	--		--
--		0.00277	-0.09653	--		--
--		0.00274	-0.09554	--		--
--		0.00272	-0.09454	--		--
--		0.0027	-0.09354	--		--
--		0.00267	-0.09255	--		--
--		0.00265	-0.09155	--		--
--		0.00262	-0.09055	--		--
--		0.0026	-0.08955	--		--
--		0.00257	-0.08856	--		--
--		0.00255	-0.08756	--		--
--		0.00253	-0.08656	--		--
--		0.0025	-0.08557	--		--
--		0.00248	-0.08457	--		--
--		0.00245	-0.08357	--		--
--		0.00243	-0.08258	--		--
--		0.00241	-0.08158	--		--
--		0.00238	-0.08058	--		--
--		0.00236	-0.07959	--		--
--		0.00233	-0.07859	--		--
--		0.00231	-0.07759	--		--
--		0.00229	-0.0766	--		--
--		0.00226	-0.0756	--		--
--		0.00224	-0.0746	--		--
--		0.00221	-0.07361	--		--
--		0.00219	-0.07261	--		--
--		0.00217	-0.07161	--		--
--		0.00214	-0.07062	--		--
--		0.00212	-0.06962	--		--
--		0.00209	-0.06862	--		--
--		0.00207	-0.06763	--		--
--		0.00204	-0.06663	--		--
--		0.00202	-0.06563	--		--
--		0.00199	-0.06464	--		--
--		0.00196	-0.06364	--		--
--		0.00194	-0.06264	--		--
--		0.00192	-0.06165	--		--
--		0.00189	-0.06065	--		--
--		0.00187	-0.05965	--		--
--		0.00184	-0.05866	--		--
--		0.00181	-0.05766	--		--
--		0.00179	-0.05666	--		--
--		0.00176	-0.05567	--		--
--		0.00174	-0.05467	--		--
--		0.00171	-0.05367	--		--
--		0.00168	-0.05268	--		--
--		0.00165	-0.05168	--		--
--		0.00163	-0.05068	--		--
--		0.0016	-0.04969	--		--
--		0.00157	-0.04869	--		--
--		0.00154	-0.04769	--		--
--		0.00152	-0.0467	--		--
--		0.00149	-0.0457	--		--
--		0.00146	-0.04471	--		--
--		0.00143	-0.04371	--		--
--		0.0014	-0.04271	--		--
--		0.00138	-0.04172	--		--
--		0.00135	-0.04072	--		--
--		0.00132	-0.03972	--		--
--		0.00129	-0.03873	--		--
--		0.00126	-0.03773	--		--
--		0.00123	-0.03674	--		--
--		0.0012	-0.03574	--		--
--		0.00117	-0.03474	--		--
--		0.00114	-0.03375	--		--
--		0.00111	-0.03275	--		--
--		0.00108	-0.03176	--		--
--		0.00105	-0.03076	--		--
--		0.00102	-0.02976	--		--
--		0.000987669	-0.02877	--		--
--		0.000954065	-0.02777	--		--
--		0.000925339	-0.02678	--		--
--		0.000895257	-0.02578	--		--
--		0.000865176	-0.02479	--		--
--		0.000831978	-0.02379	--		--
--		0.000799322	-0.02279	--		--
--		0.000768699	-0.0218	--		--
--		0.000739973	-0.0208	--		--
--		0.000706233	-0.01981	--		--
--		0.000674661	-0.01881	--		--
--		0.000640379	-0.01781	--		--
--		0.000608808	-0.01682	--		--
--		0.000575339	-0.01582	--		--
--		0.000541057	-0.01483	--		--
--		0.000505285	-0.01383	--		--
--		0.000471274	-0.01284	--		--
--		0.000438753	-0.01184	--		--
--		0.00040393	-0.01085	--		--
--		0.000368157	-0.00985	--		--
--		0.00033252	-0.00886	--		--
--		0.000296883	-0.00786	--		--
--		0.000261518	-0.00687	--		--
--		0.000226152	-0.00587	--		--
--		0.000189702	-0.00487	--		--
--		0.000153388	-0.00388	--		--
--		0.000114702	-0.00288	--		--
--		7.78862e-05	-0.00189	--		--
--		3.87263e-05	-0.000894856	--		--
--		2.24119e-06	0.000100298	--		--
--		3.69241e-05	0.0011	--		--
--		7.72493e-05	0.00209	--		--
--		0.000116734	0.00308	--		--
--		0.000154878	0.00408	--		--
--		0.000194851	0.00507	--		--
--		0.000234553	0.00607	--		--
--		0.000276287	0.00706	--		--
--		0.000315583	0.00806	--		--
--		0.000357995	0.00905	--		--
--		0.0004	0.01005	--		--
--		0.000440921	0.01104	--		--
--		0.000485366	0.01204	--		--
--		0.00052981	0.01303	--		--
--		0.000573171	0.01402	--		--
--		0.000615854	0.01502	--		--
--		0.000661382	0.01601	--		--
--		0.000707859	0.01701	--		--
--		0.000752981	0.018	--		--
--		0.000799729	0.01899	--		--
--		0.000846206	0.01999	--		--
--		0.000892005	0.02098	--		--
--		0.000941599	0.02197	--		--
--		0.000988889	0.02297	--		--
--		0.00104	0.02396	--		--
--		0.00109	0.02496	--		--
--		0.00114	0.02595	--		--
--		0.00119	0.02694	--		--
--		0.00124	0.02794	--		--
--		0.00129	0.02893	--		--
--		0.00134	0.02992	--		--
--		0.00139	0.03091	--		--
--		0.00145	0.03191	--		--
--		0.0015	0.0329	--		--
--		0.00155	0.03389	--		--
--		0.00161	0.03489	--		--
--		0.00166	0.03588	--		--
--		0.00172	0.03687	--		--
--		0.00178	0.03786	--		--
--		0.00183	0.03886	--		--
--		0.00189	0.03985	--		--
--		0.00194	0.04084	--		--
--		0.002	0.04183	--		--
--		0.00206	0.04283	--		--
--		0.00212	0.04382	--		--
--		0.00218	0.04481	--		--
--		0.00224	0.0458	--		--
--		0.0023	0.04679	--		--
--		0.00237	0.04779	--		--
--		0.00243	0.04878	--		--
--		0.00249	0.04977	--		--
--		0.00255	0.05076	--		--
--		0.00262	0.05175	--		--
--		0.00268	0.05274	--		--
--		0.00275	0.05373	--		--
--		0.00282	0.05473	--		--
--		0.00288	0.05572	--		--
--		0.00295	0.05671	--		--
--		0.00302	0.0577	--		--
--		0.00308	0.05869	--		--
--		0.00315	0.05968	--		--
--		0.00322	0.06067	--		--
--		0.00329	0.06166	--		--
--		0.00336	0.06265	--		--
--		0.00343	0.06364	--		--
--		0.00351	0.06463	--		--
--		0.00358	0.06562	--		--
--		0.00365	0.06662	--		--
--		0.00372	0.06761	--		--
--		0.0038	0.0686	--		--
--		0.00388	0.06959	--		--
--		0.00395	0.07058	--		--
--		0.00403	0.07157	--		--
--		0.0041	0.07256	--		--
--		0.00418	0.07354	--		--
--		0.00426	0.07453	--		--
--		0.00434	0.07552	--		--
--		0.00442	0.07651	--		--
--		0.00449	0.0775	--		--
--		0.00458	0.07849	--		--
--		0.00466	0.07948	--		--
--		0.00474	0.08047	--		--
--		0.00482	0.08146	--		--
--		0.0049	0.08245	--		--
--		0.00499	0.08344	--		--
--		0.00507	0.08443	--		--
--		0.00516	0.08541	--		--
--		0.00524	0.0864	--		--
--		0.00533	0.08739	--		--
--		0.00541	0.08838	--		--
--		0.0055	0.08937	--		--
--		0.00559	0.09036	--		--
--		0.00568	0.09135	--		--
--		0.00577	0.09233	--		--
--		0.00586	0.09332	--		--
--		0.00595	0.09431	--		--
--		0.00604	0.0953	--		--
--		0.00612	0.09629	--		--
--		0.00622	0.09727	--		--
--		0.00631	0.09826	--		--
--		0.00641	0.09925	--		--
--		0.0065	0.10024	--		--
--		0.00659	0.10122	--		--
--		0.00668	0.10221	--		--
--		0.00678	0.1032	--		--
--		0.00688	0.10419	--		--
--		0.00698	0.10517	--		--
--		0.00707	0.10616	--		--
--		0.00717	0.10715	--		--
--		0.00726	0.10814	--		--
--		0.00737	0.10912	--		--
--		0.00746	0.11011	--		--
--		0.00756	0.1111	--		--
--		0.00766	0.11208	--		--
--		0.00776	0.11307	--		--
--		0.00786	0.11406	--		--
--		0.00796	0.11504	--		--
--		0.00806	0.11603	--		--
--		0.00816	0.11702	--		--
--		0.00827	0.118	--		--
--		0.00838	0.11899	--		--
--		0.00848	0.11997	--		--
--		0.00858	0.12096	--		--
--		0.00868	0.12195	--		--
--		0.00879	0.12293	--		--
--		0.0089	0.12392	--		--
--		0.009	0.1249	--		--
--		0.00911	0.12589	--		--
--		0.00922	0.12688	--		--
--		0.00932	0.12786	--		--
--		0.00944	0.12885	--		--
--		0.00954	0.12983	--		--
--		0.00965	0.13082	--		--
--		0.00976	0.1318	--		--
--		0.00987	0.13279	--		--
--		0.00998	0.13377	--		--
--		0.01009	0.13476	--		--
--		0.01021	0.13574	--		--
--		0.01031	0.13673	--		--
--		0.01043	0.13771	--		--
--		0.01055	0.1387	--		--
--		0.01066	0.13968	--		--
--		0.01077	0.14067	--		--
--		0.01089	0.14165	--		--
--		0.01101	0.14264	--		--
--		0.01112	0.14362	--		--
--		0.01124	0.14461	--		--
--		0.01135	0.14559	--		--
--		0.01146	0.14658	--		--
--		0.01158	0.14756	--		--
--		0.0117	0.14855	--		--
--		0.01182	0.14953	--		--
--		0.01194	0.15051	--		--
--		0.01205	0.1515	--		--
--		0.01218	0.15248	--		--
--		0.0123	0.15347	--		--
--		0.01242	0.15445	--		--
--		0.01254	0.15543	--		--
--		0.01265	0.15642	--		--
--		0.01278	0.1574	--		--
--		0.0129	0.15839	--		--
--		0.01302	0.15937	--		--
--		0.01314	0.16035	--		--
--		0.01326	0.16134	--		--
--		0.01338	0.16232	--		--
--		0.01352	0.1633	--		--
--		0.01363	0.16429	--		--
--		0.01375	0.16527	--		--
--		0.01388	0.16626	--		--
--		0.01401	0.16724	--		--
--		0.01413	0.16822	--		--
--		0.01427	0.1692	--		--
--		0.01438	0.17019	--		--
--		0.0145	0.17117	--		--
--		0.01463	0.17216	--		--
--		0.01477	0.17314	--		--
--		0.01489	0.17412	--		--
--		0.01501	0.17511	--		--
--		0.01515	0.17609	--		--
--		0.01527	0.17707	--		--
--		0.01541	0.17805	--		--
--		0.01551	0.17904	--		--
--		0.01564	0.18002	--		--
--		0.01577	0.181	--		--
--		0.01591	0.18199	--		--
--		0.01604	0.18297	--		--
--		0.01617	0.18395	--		--
--		0.01629	0.18494	--		--
--		0.01642	0.18592	--		--
--		0.01656	0.1869	--		--
--		0.01669	0.18788	--		--
--		0.01682	0.18887	--		--
--		0.01694	0.18985	--		--
--		0.01709	0.19083	--		--
--		0.01722	0.19181	--		--
--		0.01734	0.1928	--		--
--		0.01747	0.19378	--		--
--		0.0176	0.19476	--		--
--		0.01774	0.19574	--		--
--		0.01789	0.19672	--		--
--		0.01802	0.19771	--		--
--		0.01814	0.19869	--		--
--		0.01828	0.19967	--		--
--		0.01841	0.20065	--		--
--		0.01856	0.20163	--		--
--		0.01869	0.20262	--		--
--		0.01882	0.2036	--		--
--		0.01897	0.20458	--		--
--		0.01911	0.20556	--		--
--		0.01924	0.20654	--		--
--		0.01938	0.20753	--		--
--		0.01951	0.20851	--		--
--		0.01966	0.20949	--		--
--		0.0198	0.21047	--		--
--		0.01993	0.21145	--		--
--		0.02007	0.21243	--		--
--		0.0202	0.21342	--		--
--		0.02035	0.2144	--		--
--		0.02049	0.21538	--		--
--		0.02064	0.21636	--		--
--		0.02077	0.21734	--		--
--		0.02089	0.21832	--		--
--		0.02104	0.2193	--		--
--		0.02119	0.22028	--		--
--		0.02136	0.22126	--		--
--		0.02149	0.22225	--		--
--		0.02161	0.22323	--		--
--		0.02176	0.22421	--		--
--		0.02191	0.22519	--		--
--		0.02206	0.22617	--		--
--		0.02221	0.22715	--		--
--		0.02233	0.22813	--		--
--		0.02249	0.22911	--		--
--		0.02264	0.23009	--		--
--		0.02279	0.23107	--		--
--		0.02291	0.23206	--		--
--		0.02306	0.23304	--		--
--		0.02322	0.23401	--		--
--		0.02336	0.235	--		--
--		0.02351	0.23598	--		--
--		0.02364	0.23696	--		--
--		0.02378	0.23794	--		--
--		0.02394	0.23892	--		--
--		0.02409	0.2399	--		--
--		0.02424	0.24088	--		--
--		0.02438	0.24186	--		--
--		0.02451	0.24284	--		--
--		0.02467	0.24382	--		--
--		0.02482	0.2448	--		--
--		0.02497	0.24578	--		--
--		0.02511	0.24676	--		--
--		0.02524	0.24775	--		--
--		0.02541	0.24872	--		--
--		0.02557	0.2497	--		--
--		0.0257	0.25069	--		--
--		0.02585	0.25167	--		--
--		0.026	0.25265	--		--
--		0.02615	0.25363	--		--
--		0.02631	0.2546	--		--
--		0.02646	0.25558	--		--
--		0.02659	0.25657	--		--
--		0.02675	0.25755	--		--
--		0.02691	0.25853	--		--
--		0.02706	0.25951	--		--
--		0.02721	0.26049	--		--
--		0.02734	0.26147	--		--
--		0.02749	0.26245	--		--
--		0.02766	0.26343	--		--
--		0.02783	0.2644	--		--
--		0.02797	0.26538	--		--
--		0.02812	0.26636	--		--
--		0.02827	0.26735	--		--
--		0.02841	0.26833	--		--
--		0.02858	0.2693	--		--
--		0.02873	0.27028	--		--
--		0.02886	0.27127	--		--
--		0.02902	0.27224	--		--
--		0.02919	0.27322	--		--
--		0.02934	0.2742	--		--
--		0.02947	0.27519	--		--
--		0.02962	0.27617	--		--
--		0.0298	0.27714	--		--
--		0.02996	0.27812	--		--
--		0.03011	0.2791	--		--
--		0.03024	0.28008	--		--
--		0.03039	0.28106	--		--
--		0.03056	0.28204	--		--
--		0.03073	0.28302	--		--
--		0.03088	0.284	--		--
--		0.03102	0.28498	--		--
--		0.03117	0.28596	--		--
--		0.03133	0.28694	--		--
--		0.0315	0.28791	--		--
--		0.03165	0.2889	--		--
--		0.03179	0.28988	--		--
--		0.03194	0.29086	--		--
--		0.03211	0.29183	--		--
--		0.03228	0.29281	--		--
--		0.03244	0.29379	--		--
--		0.03257	0.29477	--		--
--		0.03274	0.29575	--		--
--		0.03291	0.29673	--		--
--		0.03308	0.29771	--		--
--		0.03322	0.29869	--		--
--		0.03337	0.29967	--		--
--		0.03354	0.30065	--		--
--		0.03369	0.30163	--		--
--		0.03386	0.3026	--		--
--		0.03402	0.30358	--		--
--		0.03415	0.30456	--		--
--		0.03432	0.30554	--		--
--		0.03449	0.30652	--		--
--		0.03466	0.3075	--		--
--		0.03481	0.30848	--		--
--		0.03496	0.30946	--		--
--		0.03512	0.31043	--		--
--		0.03528	0.31141	--		--
--		0.03546	0.31239	--		--
--		0.03561	0.31337	--		--
--		0.03575	0.31435	--		--
--		0.03592	0.31533	--		--
--		0.03608	0.31631	--		--
--		0.03625	0.31728	--		--
--		0.0364	0.31827	--		--
--		0.03654	0.31925	--		--
--		0.03672	0.32022	--		--
--		0.0369	0.3212	--		--
--		0.03703	0.32218	--		--
--		0.03718	0.32316	--		--
--		0.03736	0.32414	--		--
--		0.03753	0.32511	--		--
--		0.03768	0.32609	--		--
--		0.03783	0.32707	--		--
--		0.03799	0.32805	--		--
--		0.03817	0.32903	--		--
--		0.03835	0.33001	--		--
--		0.0385	0.33099	--		--
--		0.03864	0.33197	--		--
--		0.03881	0.33294	--		--
--		0.03898	0.33392	--		--
--		0.03916	0.3349	--		--
--		0.03931	0.33588	--		--
--		0.03944	0.33686	--		--
--		0.03962	0.33784	--		--
--		0.03978	0.33882	--		--
--		0.03996	0.33979	--		--
--		0.04011	0.34077	--		--
--		0.04026	0.34175	--		--
--		0.04043	0.34273	--		--
--		0.04061	0.34371	--		--
--		0.04077	0.34468	--		--
--		0.04092	0.34566	--		--
--		0.04107	0.34664	--		--
--		0.04126	0.34762	--		--
--		0.04142	0.3486	--		--
--		0.04159	0.34958	--		--
--		0.04173	0.35056	--		--
--		0.0419	0.35153	--		--
--		0.04207	0.35251	--		--
--		0.04225	0.35349	--		--
--		0.0424	0.35447	--		--
--		0.04255	0.35545	--		--
--		0.04274	0.35642	--		--
--		0.04291	0.3574	--		--
--		0.04308	0.35838	--		--
--		0.04322	0.35936	--		--
--		0.04337	0.36034	--		--
--		0.04355	0.36131	--		--
--		0.04374	0.36229	--		--
--		0.04392	0.36327	--		--
--		0.04405	0.36425	--		--
--		0.04423	0.36522	--		--
--		0.0444	0.3662	--		--
--		0.04458	0.36718	--		--
--		0.04473	0.36816	--		--
--		0.04489	0.36914	--		--
--		0.04505	0.37011	--		--
--		0.04524	0.37109	--		--
--		0.04542	0.37207	--		--
--		0.04556	0.37305	--		--
--		0.04572	0.37403	--		--
--		0.04589	0.375	--		--
--		0.04607	0.37598	--		--
--		0.04622	0.37696	--		--
--		0.04637	0.37794	--		--
--		0.04656	0.37892	--		--
--		0.04673	0.37989	--		--
--		0.0469	0.38087	--		--
--		0.04705	0.38185	--		--
--		0.04721	0.38283	--		--
--		0.0474	0.3838	--		--
--		0.04757	0.38478	--		--
--		0.04775	0.38576	--		--
--		0.04789	0.38674	--		--
--		0.04805	0.38772	--		--
--		0.04822	0.38869	--		--
--		0.04841	0.38967	--		--
--		0.04855	0.39065	--		--
--		0.04871	0.39163	--		--
--		0.04892	0.3926	--		--
--		0.04909	0.39358	--		--

## Sheet: Fig 2a
		0.01 M KOH	buffer	0.1 M	1 M
	d-band vacancies	j0	j0	j0	j0
PtFe/C	0.28054	0.0014	0.0028	0.016	0.038
PtCo/C	0.28242	0.00105	0.0044	0.0195	0.03
PtFe@Pt/C	0.28455	0.0021	0.0054	0.033	0.058
dealloyed PtCo/C	0.28246	0.00115	0.0042	0.025	0.05
Pt/C	0.28286	0.00053	0.0076	0.028	0.04
dealloyed PtNi/C	0.28369	0.00125	0.0038	0.033	0.06
PtNi/C	0.28689	0.0019	0.00405	0.051	0.075
PtNi@Pt/C	0.28761	0.0012	0.0054	0.0354	0.08

## Sheet: Fig 3a
0.1 M KOH	no potential	0V	-0.1	-0.2	-0.3		0.01 M KOH	no potential	0V	-0.1	-0.2	-0.3
Raman Shift	Intensity	Intensity	Intensity	Intensity	Intensity		Raman Shift	Intensity	Intensity	Intensity	Intensity	Intensity
1500.26	0.62124	0.45308	0.7612	0.78608	0.74887		1500.26	0.62522	0.58767	0.52286	0.57797	0.557
1500.69	0.64156	0.47735	0.77385	0.68286	0.74861		1500.69	0.83962	0.60603	0.50847	0.56065	0.56999
1501.12	0.56931	0.51374	0.73028	0.81865	0.68625		1501.12	0.58993	0.56446	0.51758	0.55558	0.62082
1501.55	0.61448	0.47015	0.72438	0.76004	0.71049		1501.55	0.55495	0.54714	0.5589	0.53692	0.48418
1501.98	0.61761	0.40711	0.7548	0.74674	0.79165		1501.98	0.62522	0.56972	0.51149	0.61043	0.55517
1502.42	0.59293	0.47756	0.67238	0.73882	0.68709		1502.42	0.6916	0.60886	0.51298	0.55377	0.57203
1502.85	0.70607	0.49771	0.66075	0.79117	0.74429		1502.85	0.62626	0.56613	0.5398	0.54749	0.57065
1503.28	0.66846	0.48418	0.66542	0.74685	0.71416		1503.28	0.5892	0.61221	0.54096	0.53951	0.55186
1503.71	0.67373	0.50948	0.72688	0.77843	0.73185		1503.71	0.61193	0.64942	0.55719	0.54556	0.57317
1504.14	0.67654	0.49497	0.72702	0.83969	0.72109		1504.14	0.66418	0.57443	0.5088	0.54275	0.58569
1504.57	0.61887	0.44929	0.6639	0.80999	0.70921		1504.57	0.67813	0.60554	0.51064	0.55175	0.53503
1505.01	0.59443	0.47572	0.73843	0.79038	0.7308		1505.01	0.56772	0.64821	0.53266	0.56166	0.55079
1505.44	0.62316	0.52253	0.71792	0.78231	0.72782		1505.44	0.71878	0.59014	0.51818	0.60921	0.58565
1505.87	0.64785	0.47078	0.717	0.77107	0.70029		1505.87	0.60685	0.57102	0.53284	0.58534	0.54477
1506.3	0.53932	0.48102	0.76168	0.75552	0.66722		1506.3	0.67033	0.63274	0.53737	0.55175	0.49369
1506.73	0.60615	0.48474	0.75398	0.64993	0.73612		1506.73	0.53481	0.60909	0.58067	0.52397	0.53925
1507.16	0.60732	0.49938	0.79325	0.71412	0.67067		1507.16	0.63324	0.59028	0.54814	0.53532	0.54166
1507.6	0.63632	0.51978	0.6889	0.76224	0.71606		1507.6	0.64125	0.5396	0.48735	0.58849	0.52249
1508.03	0.62415	0.54813	0.68423	0.7944	0.67756		1508.03	0.69008	0.61376	0.53993	0.59209	0.58948
1508.46	0.67848	0.51023	0.71537	0.76691	0.77745		1508.46	0.97188	0.62121	0.52726	0.54912	0.56937
1508.89	0.60757	0.49738	0.72253	0.77635	0.70493		1508.89	0.775	0.6466	0.58556	0.59993	0.50241
1509.32	0.63129	0.46275	0.70963	0.70323	0.7088		1509.32	0.72157	0.53885	0.51096	0.52625	0.53819
1509.75	0.59188	0.58696	0.67034	0.75624	0.70251		1509.75	0.60081	0.57784	0.51873	0.55598	0.54417
1510.18	0.64338	0.51525	0.71431	0.75385	0.72868		1510.18	0.55529	0.60491	0.51239	0.58023	0.5493
1510.61	0.6618	0.47984	0.78134	0.78781	0.72777		1510.61	0.69402	0.65873	0.57046	0.58922	0.50954
1511.04	0.6334	0.50032	0.73519	0.85413	0.75902		1511.04	0.67053	0.66138	0.56026	0.56592	0.57936
1511.47	0.66349	0.47115	0.75969	0.83325	0.75366		1511.47	0.71688	0.61223	0.52748	0.54596	0.5509
1511.91	0.65317	0.49891	0.70901	0.72112	0.78095		1511.91	0.55633	0.46606	0.55786	0.58244	0.58242
1512.34	0.69333	0.52261	0.73361	0.78189	0.81269		1512.34	0.69378	0.63595	0.57486	0.57327	0.54432
1512.77	0.65832	0.5305	0.7558	0.8298	0.73396		1512.77	0.71255	0.64824	0.55612	0.60977	0.56368
1513.2	0.68028	0.55988	0.73058	0.78114	0.66802		1513.2	0.66159	0.5281	0.54606	0.56222	0.5639
1513.63	0.64415	0.47362	0.70618	0.69083	0.64752		1513.63	0.67378	0.63775	0.54069	0.59247	0.59897
1514.06	0.62419	0.51562	0.7879	0.80594	0.69872		1514.06	0.62281	0.66277	0.54096	0.58036	0.55028
1514.49	0.58714	0.53573	0.71351	0.79076	0.75658		1514.49	0.70307	0.627	0.53802	0.59837	0.50306
1514.92	0.64025	0.53593	0.72603	0.72843	0.73179		1514.92	0.71011	0.60172	0.51323	0.59751	0.50696
1515.35	0.61965	0.52839	0.76749	0.76569	0.76425		1515.35	0.6264	0.6472	0.54859	0.61344	0.49768
1515.78	0.64612	0.47511	0.68213	0.77842	0.58565		1515.78	0.67654	0.60181	0.54862	0.55534	0.51603
1516.21	0.60548	0.48208	0.78908	0.81209	0.71587		1516.21	0.61535	0.66282	0.57238	0.59687	0.55538
1516.65	0.62233	0.45938	0.75451	0.75886	0.71635		1516.65	0.57629	0.6309	0.58719	0.59888	0.541
1517.08	0.66147	0.53662	0.74331	0.80209	0.72706		1517.08	0.64004	0.64318	0.52059	0.57335	0.55297
1517.51	0.62626	0.56257	0.80145	0.78312	0.74805		1517.51	0.58261	0.66266	0.56819	0.58804	0.5754
1517.94	0.64819	0.55547	0.83471	0.80376	0.75929		1517.94	0.70964	0.56996	0.57026	0.57421	0.54962
1518.37	0.6292	0.54003	0.77738	0.77035	0.6804		1518.37	0.59905	0.51336	0.60356	0.56298	0.5678
1518.8	0.68369	0.55751	0.71915	0.79975	0.72365		1518.8	0.56244	0.60451	0.56934	0.55668	0.60432
1519.23	0.64367	0.56973	0.71687	0.80821	0.74273		1519.23	0.66988	0.61351	0.56773	0.58975	0.57179
1519.66	0.64484	0.50478	0.7309	0.83559	0.76184		1519.66	0.65918	0.63134	0.54636	0.58027	0.58962
1520.09	0.69102	0.57801	0.80671	0.82755	0.74867		1520.09	0.72676	0.57165	0.57363	0.58586	0.61135
1520.52	0.68082	0.56981	0.74439	0.76132	0.74174		1520.52	0.57909	0.56577	0.58855	0.65461	0.53734
1520.95	0.65364	0.52414	0.74116	0.78702	0.72296		1520.95	0.53495	0.56873	0.5679	0.60815	0.54132
1521.38	0.65492	0.57298	0.6832	0.82871	0.74624		1521.38	0.71695	0.56599	0.5368	0.60569	0.52491
1521.81	0.59576	0.57475	0.73009	0.82064	0.71578		1521.81	0.71453	0.73083	0.57777	0.6207	0.52977
1522.24	0.66171	0.51158	0.73026	0.75224	0.69228		1522.24	0.69612	0.61185	0.58591	0.63831	0.53672
1522.67	0.65445	0.51892	0.69015	0.81272	0.7147		1522.67	0.64063	0.58767	0.53526	0.58655	0.57095
1523.1	0.64867	0.59107	0.77144	0.81921	0.66592		1523.1	0.69968	0.60983	0.56857	0.58552	0.62999
1523.53	0.64902	0.52877	0.78639	0.78857	0.66968		1523.53	0.60001	0.62943	0.60438	0.60458	0.58978
1523.96	0.62375	0.53318	0.71964	0.81959	0.68877		1523.96	0.76495	0.51289	0.58733	0.62123	0.59755
1524.39	0.70422	0.52104	0.75476	0.7758	0.731		1524.39	0.66237	0.57354	0.57696	0.57093	0.54451
1524.82	0.60113	0.54054	0.73871	0.81011	0.66093		1524.82	0.62536	0.62498	0.61112	0.5788	0.51283
1525.25	0.66095	0.49791	0.74159	0.78119	0.73132		1525.25	0.64823	0.68677	0.61538	0.59789	0.56958
1525.68	0.70004	0.46411	0.78661	0.85611	0.78165		1525.68	0.684	0.61854	0.58401	0.59712	0.56504
1526.11	0.65941	0.50875	0.79276	0.87544	0.75811		1526.11	0.70024	0.59768	0.56373	0.64214	0.58732
1526.54	0.62432	0.5035	0.76289	0.78808	0.749		1526.54	0.66439	0.57124	0.55142	0.63351	0.58426
1526.97	0.5852	0.49677	0.77105	0.77953	0.72328		1526.97	0.60979	0.65088	0.60392	0.60637	0.5665
1527.4	0.65692	0.56645	0.76058	0.84768	0.7419		1527.4	0.63504	0.66918	0.59051	0.60964	0.55749
1527.83	0.6732	0.51619	0.71886	0.80952	0.70759		1527.83	0.70016	0.6761	0.57788	0.57467	0.58628
1528.26	0.61811	0.57472	0.71222	0.8286	0.77891		1528.26	0.75722	0.67683	0.60582	0.6164	0.55399
1528.69	0.63714	0.54593	0.74764	0.83978	0.71548		1528.69	0.7507	0.6724	0.59319	0.63856	0.59431
1529.12	0.67227	0.53473	0.79956	0.79843	0.74064		1529.12	0.63818	0.61681	0.581	0.6318	0.61331
1529.55	0.65752	0.5055	0.84418	0.88892	0.7489		1529.55	0.6992	0.65883	0.57929	0.64691	0.56758
1529.98	0.66126	0.57575	0.7774	0.83319	0.69121		1529.98	0.67541	0.57828	0.62285	0.60342	0.58461
1530.41	0.75809	0.63987	0.76356	0.80881	0.76074		1530.41	0.58565	0.69372	0.60035	0.60609	0.5646
1530.84	0.72377	0.58321	0.73622	0.86179	0.70252		1530.84	0.63514	0.6806	0.58124	0.60164	0.55701
1531.27	0.62348	0.5425	0.78207	0.74415	0.65441		1531.27	0.68276	0.65586	0.56198	0.61403	0.61624
1531.7	0.66535	0.53373	0.75583	0.74285	0.79166		1531.7	0.62336	0.66888	0.61417	0.62513	0.64849
1532.13	0.68888	0.53259	0.82016	0.69271	0.73081		1532.13	0.7301	0.55968	0.60539	0.61664	0.61475
1532.56	0.71059	0.56895	0.72442	0.84115	0.75522		1532.56	0.79261	0.58624	0.57519	0.63272	0.58929
1532.99	0.76299	0.54546	0.74192	0.84146	0.74092		1532.99	0.72552	0.6385	0.58401	0.63397	0.60328
1533.42	0.7214	0.48575	0.82396	0.87282	0.73697		1533.42	0.6725	0.65598	0.6151	0.63172	0.58644
1533.85	0.7638	0.57998	0.75823	0.83928	0.75571		1533.85	0.66808	0.58119	0.60656	0.62565	0.59791
1534.28	0.63756	0.55359	0.85294	0.88299	0.80664		1534.28	0.6573	0.6328	0.55951	0.64207	0.57968
1534.7	0.66682	0.60727	0.78919	0.82182	0.80362		1534.7	0.77718	0.60002	0.643	0.63416	0.60516
1535.13	0.67327	0.51783	0.76535	0.84746	0.72141		1535.13	0.64433	0.64497	0.59749	0.6839	0.55782
1535.56	0.75195	0.49351	0.79859	0.87986	0.71249		1535.56	0.6389	0.65366	0.58916	0.6174	0.5992
1535.99	0.6897	0.53874	0.76919	0.85537	0.80628		1535.99	0.67672	0.62962	0.64988	0.6471	0.62477
1536.42	0.71803	0.5356	0.72534	0.89603	0.70906		1536.42	0.73946	0.7384	0.63677	0.66197	0.57901
1536.85	0.70983	0.48857	0.74314	0.87835	0.77034		1536.85	0.85246	0.65357	0.61295	0.68003	0.58972
1537.28	0.59457	0.57739	0.83096	0.79851	0.7629		1537.28	0.60629	0.75423	0.63686	0.6741	0.64992
1537.71	0.68995	0.4799	0.83096	0.88144	0.78089		1537.71	0.66301	0.63088	0.61601	0.64402	0.60978
1538.14	0.73547	0.47932	0.80769	0.86898	0.76454		1538.14	0.70877	0.61127	0.66962	0.67194	0.61084
1538.57	0.68228	0.55502	0.79453	0.91311	0.74633		1538.57	0.85301	0.6762	0.59848	0.62085	0.63992
1538.99	0.69582	0.57794	0.81764	0.81029	0.77564		1538.99	0.69826	0.73184	0.63574	0.64165	0.66683
1539.42	0.73502	0.57929	0.83413	0.80716	0.81886		1539.42	0.67081	0.66442	0.65137	0.68005	0.64734
1539.85	0.7053	0.56768	0.76217	0.86474	0.764		1539.85	0.82966	0.62689	0.6159	0.62996	0.63712
1540.28	0.78473	0.55057	0.88643	0.87519	0.77354		1540.28	0.65416	0.65985	0.63165	0.66881	0.60252
1540.71	0.70765	0.53812	0.87778	0.82092	0.75828		1540.71	0.67464	0.71311	0.58798	0.63762	0.63247
1541.14	0.68651	0.50407	0.79633	0.84992	0.78835		1541.14	0.75476	0.66122	0.59467	0.63795	0.60512
1541.57	0.74431	0.56823	0.84787	0.81714	0.7924		1541.57	0.69233	0.5968	0.67517	0.68343	0.61732
1542	0.6727	0.56787	0.80971	0.87523	0.79326		1542	0.71612	0.52074	0.68334	0.67176	0.65541
1542.43	0.72044	0.5753	0.76104	0.79186	0.7609		1542.43	0.71709	0.61587	0.65839	0.6577	0.66841
1542.85	0.79715	0.61109	0.73776	0.89061	0.78055		1542.85	0.72662	0.73963	0.64852	0.66214	0.62402
1543.28	0.74984	0.6075	0.78632	0.90317	0.76366		1543.28	0.72739	0.67842	0.625	0.69802	0.62021
1543.71	0.76703	0.61919	0.80845	0.85587	0.80592		1543.71	0.77745	0.66749	0.64146	0.65399	0.66065
1544.14	0.81507	0.5804	0.81441	0.79724	0.76851		1544.14	0.86816	0.69864	0.67763	0.65705	0.65833
1544.57	0.73881	0.55121	0.95892	0.85678	0.74639		1544.57	0.64662	0.66039	0.67029	0.73019	0.67312
1545	0.70361	0.55331	0.81089	0.81959	0.72141		1545	0.67585	0.60922	0.68648	0.6903	0.66206
1545.43	0.708	0.53005	0.88884	0.80928	0.76353		1545.43	0.75885	0.6504	0.63723	0.67857	0.70815
1545.86	0.74316	0.58017	0.81704	0.84461	0.76166		1545.86	0.70662	0.63761	0.63428	0.69372	0.70796
1546.28	0.75311	0.57827	0.75413	0.9088	0.72862		1546.28	0.72812	0.65125	0.70126	0.71108	0.65016
1546.71	0.71511	0.63673	0.82357	0.82986	0.75635		1546.71	0.69505	0.68554	0.68039	0.68508	0.65809
1547.14	0.73042	0.57059	0.78882	0.84949	0.80246		1547.14	0.77449	0.66437	0.6566	0.66796	0.68839
1547.57	0.75619	0.66243	0.82214	0.83618	0.77154		1547.57	0.74158	0.6885	0.65626	0.70836	0.65
1548	0.72414	0.589	0.79824	0.85537	0.76118		1548	0.78816	0.78046	0.67589	0.72355	0.69642
1548.42	0.77066	0.60087	0.82371	0.8727	0.72159		1548.42	0.69171	0.64258	0.70867	0.6932	0.68002
1548.85	0.70572	0.61327	0.82046	0.7839	0.75371		1548.85	0.84051	0.68958	0.72206	0.7372	0.69218
1549.28	0.72547	0.53997	0.85621	0.88536	0.67071		1549.28	0.71147	0.75118	0.65321	0.70048	0.67928
1549.71	0.69458	0.62616	0.79336	0.88539	0.70235		1549.71	0.78122	0.6738	0.64733	0.68849	0.66491
1550.14	0.76407	0.56616	0.84413	0.89963	0.73499		1550.14	0.78284	0.64895	0.66218	0.7371	0.70551
1550.57	0.75422	0.60783	0.86358	0.84071	0.77542		1550.57	0.76506	0.73901	0.7048	0.72395	0.68748
1551	0.74189	0.59716	0.78389	0.84089	0.71676		1551	0.73031	0.71757	0.74599	0.71347	0.61022
1551.42	0.75568	0.64659	0.85509	0.90002	0.80729		1551.42	0.83892	0.73329	0.68811	0.73554	0.66493
1551.85	0.84422	0.57432	0.85604	0.91789	0.83193		1551.85	0.81448	0.64576	0.66094	0.71789	0.71304
1552.28	0.83449	0.65129	0.82889	0.87287	0.77631		1552.28	0.81019	0.55661	0.68442	0.7391	0.69282
1552.71	0.78255	0.62372	0.87826	0.84419	0.71717		1552.71	0.76173	0.77261	0.72766	0.7271	0.72529
1553.13	0.76811	0.60737	0.82033	0.90465	0.80466		1553.13	0.81191	0.71015	0.75085	0.69804	0.71706
1553.56	0.83103	0.65794	0.81194	0.90375	0.77683		1553.56	0.8104	0.65429	0.74362	0.74477	0.70066
1553.99	0.80642	0.54691	0.89905	0.84494	0.82485		1553.99	0.67725	0.7197	0.69916	0.73365	0.70517
1554.42	0.72178	0.73193	0.88283	0.89991	0.75422		1554.42	0.92153	0.7762	0.73628	0.76217	0.68224
1554.85	0.77113	0.62015	0.89738	0.8881	0.78164		1554.85	0.81137	0.65202	0.74612	0.77283	0.75679
1555.27	0.755	0.63607	0.80741	0.89671	0.83534		1555.27	0.88075	0.75368	0.76451	0.78274	0.70091
1555.7	0.79685	0.61393	0.93062	0.84785	0.82953		1555.7	0.68387	0.71732	0.67649	0.73552	0.65925
1556.13	0.88278	0.60295	0.9231	0.84415	0.84687		1556.13	0.83372	0.74726	0.73296	0.7501	0.71885
1556.56	0.79142	0.63847	0.86104	0.98753	0.79468		1556.56	0.5297	0.71009	0.75119	0.74016	0.70757
1556.98	0.78669	0.67134	0.87907	0.84066	0.73174		1556.98	0.73301	0.68903	0.72021	0.7442	0.75433
1557.41	0.71224	0.66157	0.88907	0.94679	0.78439		1557.41	0.78132	0.64662	0.75801	0.76688	0.72177
1557.84	0.8173	0.65211	0.89866	1	0.81342		1557.84	0.79783	0.69451	0.78979	0.81106	0.73698
1558.27	0.81231	0.70032	0.84442	0.85892	0.79369		1558.27	0.86282	0.75862	0.7378	0.7811	0.7795
1558.69	0.74736	0.56061	0.83189	0.84856	0.77259		1558.69	0.82363	0.70526	0.7152	0.70696	0.80048
1559.12	0.79668	0.6517	0.80584	0.87266	0.72136		1559.12	0.76398	0.72701	0.72431	0.80702	0.71532
1559.55	0.69467	0.65285	0.85597	0.90722	0.75231		1559.55	0.84777	0.74645	0.76033	0.79671	0.75578
1559.98	0.76935	0.61262	0.86392	0.95222	0.78211		1559.98	0.77372	0.7166	0.73739	0.84701	0.72794
1560.4	0.76124	0.61309	0.89153	0.95579	0.82773		1560.4	0.81552	0.76315	0.76875	0.81879	0.74487
1560.83	0.83089	0.61792	0.88668	0.85011	0.7869		1560.83	0.90086	0.75508	0.77284	0.75922	0.7394
1561.26	0.78714	0.66618	0.89194	0.92653	0.78316		1561.26	0.7354	0.73455	0.76502	0.75902	0.74965
1561.69	0.79305	0.68009	0.84431	0.83429	0.81826		1561.69	0.83071	0.81235	0.75906	0.78415	0.69835
1562.11	0.83613	0.66182	0.87531	0.92072	0.7724		1562.11	0.74238	0.71595	0.81167	0.7849	0.81597
1562.54	0.79253	0.63653	0.83721	0.92194	0.80435		1562.54	0.81132	0.87648	0.79561	0.81572	0.70875
1562.97	0.78517	0.59533	0.87454	0.95162	0.81604		1562.97	0.92684	0.76308	0.77671	0.793	0.73133
1563.4	0.73686	0.63288	0.937	0.91392	0.80933		1563.4	0.78337	0.76524	0.76808	0.78486	0.75239
1563.82	0.77522	0.63755	0.91652	0.86626	0.834		1563.82	0.79783	0.66691	0.82939	0.77941	0.7399
1564.25	0.80027	0.69829	0.88587	0.92326	0.73101		1564.25	0.79519	0.79824	0.79812	0.76139	0.77697
1564.68	0.85599	0.706	0.87434	0.90102	0.78463		1564.68	0.85443	0.69668	0.77101	0.79688	0.7689
1565.1	0.85972	0.76754	0.90653	0.92032	0.8654		1565.1	0.79863	0.80501	0.78094	0.78215	0.7285
1565.53	0.81285	0.70606	0.92374	0.92624	0.71652		1565.53	0.8589	0.64136	0.79297	0.86799	0.77971
1565.96	0.77953	0.72007	0.90077	0.92237	0.81338		1565.96	0.77839	0.76553	0.79288	0.79417	0.80932
1566.38	0.84263	0.68799	0.91422	0.98341	0.75923		1566.38	0.80535	0.81528	0.83001	0.80936	0.75209
1566.81	0.79461	0.61524	0.84751	0.8953	0.81932		1566.81	0.88914	0.74086	0.79676	0.82847	0.84441
1567.24	0.85529	0.757	0.90043	0.91808	0.79322		1567.24	0.83414	0.7877	0.81694	0.84912	0.77782
1567.66	0.83106	0.69111	0.85935	0.92927	0.79068		1567.66	0.82641	0.80828	0.80678	0.7824	0.76627
1568.09	0.81972	0.72345	0.86843	0.88497	0.70486		1568.09	0.79856	0.79486	0.82487	0.8308	0.80872
1568.52	0.92306	0.73074	0.88331	0.92186	0.75223		1568.52	0.89251	0.81354	0.84219	0.85139	0.8339
1568.95	0.747	0.64085	0.93226	0.91196	0.76179		1568.95	0.87588	0.79597	0.87232	0.869	0.80631
1569.37	0.78956	0.69412	0.95829	0.96303	0.76594		1569.37	0.9747	0.70191	0.85291	0.88078	0.78968
1569.8	0.80407	0.73862	0.80187	0.88612	0.80128		1569.8	0.81649	0.81397	0.8517	0.80093	0.8204
1570.23	0.90053	0.70121	0.91926	0.92459	0.81778		1570.23	0.91467	0.75267	0.84602	0.81229	0.78891
1570.65	0.86254	0.78035	0.90337	0.91991	0.75857		1570.65	0.86788	0.86681	0.87312	0.85765	0.8131
1571.08	0.92595	0.74434	0.95303	0.88856	0.80185		1571.08	0.7928	0.78731	0.86443	0.88565	0.79882
1571.5	0.90779	0.69312	0.88785	0.88544	0.74427		1571.5	0.7335	0.83838	0.88566	0.8502	0.78235
1571.93	0.92605	0.79235	0.89496	0.86978	0.8277		1571.93	0.89254	0.79121	0.85206	0.85966	0.81449
1572.36	0.89812	0.78668	0.89044	0.87388	0.80173		1572.36	0.94983	0.904	0.84784	0.87107	0.81411
1572.78	0.80499	0.74428	0.94257	0.85425	0.79014		1572.78	0.82627	0.88388	0.86269	0.82739	0.82033
1573.21	0.88885	0.74473	1	0.93475	0.71275		1573.21	0.81047	0.84698	0.85017	0.8681	0.81499
1573.64	0.94476	0.84063	0.93071	0.89384	0.74709		1573.64	0.87971	0.78722	0.88517	0.86502	0.79669
1574.06	0.89014	0.71361	0.93576	0.87176	0.83397		1574.06	0.83892	0.78817	0.86459	0.91798	0.81545
1574.49	0.88533	0.79491	0.87871	0.90262	0.78206		1574.49	0.84683	0.85748	0.86267	0.90109	0.8832
1574.92	0.95617	0.83686	0.99326	0.86245	0.73252		1574.92	0.94602	0.76855	0.84054	0.91848	0.81478
1575.34	0.98817	0.93243	0.91949	0.92771	0.67031		1575.34	0.86577	0.75679	0.86298	0.89228	0.86886
1575.77	0.91377	0.86371	0.88932	0.86451	0.72356		1575.77	0.81336	0.85899	0.8917	0.87782	0.87789
1576.19	0.9748	0.87805	0.90768	0.9493	0.76048		1576.19	0.85027	0.84206	0.87827	0.87729	0.86584
1576.62	0.94724	0.92227	0.9054	0.9308	0.69584		1576.62	0.96579	0.83514	0.91785	0.86983	0.84493
1577.05	0.92643	0.82526	0.84803	0.87972	0.731		1577.05	0.89198	0.81758	0.90339	0.97767	0.88516
1577.47	0.91224	0.97669	0.89844	0.92403	0.75226		1577.47	0.90038	0.76966	0.96305	0.8747	0.8537
1577.9	0.9244	0.92284	0.94179	0.94656	0.79282		1577.9	0.91539	0.91428	0.92217	0.87794	0.86096
1578.33	0.84051	0.97397	0.89253	0.91853	0.72885		1578.33	0.94387	0.89422	0.92673	0.91252	0.88088
1578.75	0.90722	0.92192	0.90962	0.89489	0.75718		1578.75	0.92715	0.84273	0.95052	0.87686	0.87961
1579.18	0.99809	0.96683	0.846	0.906	0.78574		1579.18	0.89552	0.84874	0.90593	0.9261	0.89232
1579.6	0.93274	0.98835	0.85637	0.85074	0.79207		1579.6	0.83112	0.78127	0.87057	0.88328	0.90027
1580.03	0.88936	1	0.90718	0.94759	0.71845		1580.03	0.94851	0.79601	0.93533	0.89699	0.91527
1580.46	1	0.89544	0.9197	0.89945	0.78127		1580.46	0.96461	0.88709	0.90909	0.88949	0.91157
1580.88	0.99652	0.92346	0.9204	0.9447	0.72173		1580.88	0.85866	0.90231	0.96217	0.90067	0.85321
1581.31	0.9454	0.96844	0.95239	0.90545	0.74631		1581.31	0.96461	0.84531	0.86619	0.91108	0.90553
1581.73	0.92839	0.9645	0.91897	0.94313	0.7509		1581.73	0.96221	0.86446	0.92246	0.91316	0.87936
1582.16	0.92389	0.94754	0.92646	0.93919	0.78195		1582.16	0.92247	0.90853	0.94534	0.95614	0.92353
1582.58	0.89833	0.87604	0.92024	0.87119	0.76002		1582.58	0.92216	0.88486	0.93176	0.91988	0.91507
1583.01	0.97404	0.8853	0.88566	0.85609	0.79874		1583.01	0.96814	0.94335	0.94986	0.97277	0.88445
1583.44	0.90164	0.83229	0.84503	0.92038	0.79184		1583.44	0.97498	0.87463	0.9234	0.85996	0.91177
1583.86	0.91802	0.94245	0.92637	0.82421	0.78386		1583.86	0.95725	0.77676	0.92127	0.97058	0.96481
1584.29	0.94201	0.88418	0.94217	0.86286	0.78716		1584.29	0.94907	0.87078	0.89336	0.94209	0.9256
1584.71	0.91503	0.91136	0.90277	0.89634	0.7254		1584.71	0.94884	0.92023	0.93215	0.91126	0.93083
1585.14	0.94525	0.88886	0.92814	0.94399	0.70677		1585.14	0.93606	0.89117	0.97088	0.96758	0.90612
1585.56	0.95221	0.93286	0.84326	0.95704	0.77682		1585.56	0.88012	0.8762	0.94207	0.94394	0.92372
1585.99	0.95946	0.85878	0.93199	0.95619	0.81222		1585.99	0.84836	0.84549	0.90597	0.94607	0.94347
1586.42	0.94527	0.86164	0.84933	0.96477	0.75115		1586.42	0.83424	0.9111	0.90081	0.93873	0.93948
1586.84	0.87763	0.84014	0.91979	0.86906	0.77379		1586.84	0.864	0.80304	0.95398	0.95155	0.93612
1587.26	0.90185	0.81779	0.8952	0.96311	0.74319		1587.26	0.94858	0.85855	0.92469	0.96185	0.92983
1587.69	0.94005	0.78945	0.90938	0.8974	0.77048		1587.69	0.92139	0.8827	0.90531	0.99231	0.93069
1588.12	0.91433	0.85851	0.86394	0.93144	0.73355		1588.12	0.85963	0.874	0.92245	0.96422	0.94053
1588.54	0.90811	0.84782	0.81865	0.92291	0.82097		1588.54	0.95399	0.8451	0.93781	0.92816	0.92536
1588.97	0.84864	0.79601	0.95094	0.9148	0.81223		1588.97	0.88921	0.71054	0.92499	1	0.93052
1589.39	0.83238	0.74801	0.95408	0.92466	0.75014		1589.39	0.94501	1	0.97397	0.94265	0.89016
1589.82	0.89101	0.76304	0.89062	0.91665	0.83899		1589.82	0.86733	0.80511	0.9337	0.95957	0.93638
1590.24	0.90009	0.77398	0.88233	0.93321	0.74205		1590.24	0.89698	0.90114	0.92649	0.96705	0.93826
1590.67	0.90785	0.77578	0.90821	0.88639	0.7734		1590.67	0.94161	0.84127	0.94597	0.96553	0.97921
1591.09	0.85784	0.75656	0.88255	0.84627	0.84895		1591.09	0.97844	0.82252	0.8974	0.97195	0.96413
1591.52	0.89503	0.71509	0.90276	0.91839	0.76524		1591.52	0.93334	0.85971	0.91404	0.93978	0.93027
1591.94	0.94268	0.80159	0.92198	0.90369	0.74481		1591.94	0.99606	0.95918	0.94781	0.93285	0.95225
1592.37	0.81893	0.751	0.87353	0.92022	0.76722		1592.37	0.90631	0.86924	0.94091	0.93132	0.94095
1592.79	0.8495	0.73795	0.9299	0.88686	0.7332		1592.79	0.87877	0.84774	0.93852	0.98395	0.93438
1593.22	0.87188	0.79704	0.90996	0.83606	0.7476		1593.22	0.94546	0.79601	0.94338	0.93712	0.99138
1593.64	0.88036	0.73807	0.86952	0.9063	0.78998		1593.64	0.98677	0.94071	0.94611	0.92802	0.95986
1594.07	0.84973	0.74989	0.86566	0.8764	0.73429		1594.07	0.90635	0.91811	0.9722	0.92634	0.94473
1594.49	0.90995	0.83111	0.98711	0.95501	0.76296		1594.49	0.86254	0.83638	1	0.95445	0.93104
1594.92	0.94103	0.77123	0.93555	0.90987	0.73753		1594.92	0.92715	0.91195	0.92287	0.95409	0.89241
1595.34	0.85892	0.75202	0.89101	0.87958	0.7556		1595.34	0.96346	0.81955	0.93196	0.95706	0.89661
1595.77	0.85249	0.738	0.94536	0.83994	0.77087		1595.77	0.85885	0.79538	0.93239	0.94628	0.93736
1596.19	0.83575	0.75602	0.91144	0.94415	0.73923		1596.19	0.91831	0.8161	0.91667	0.96325	1
1596.61	0.87671	0.67595	0.88469	0.9699	0.77022		1596.61	0.92337	0.83	0.92501	0.95962	0.95636
1597.04	0.84542	0.7879	0.90056	0.99185	0.7168		1597.04	0.94245	0.82516	0.93494	0.95154	0.95081
1597.47	0.85536	0.725	0.83126	0.92303	0.77274		1597.47	0.81454	0.82696	0.91998	0.96684	0.97574
1597.89	0.85939	0.77725	0.95734	0.81858	0.8004		1597.89	0.8431	0.89071	0.97387	0.9683	0.97964
1598.31	0.83085	0.75743	0.85362	0.90699	0.70079		1598.31	0.97484	0.91768	0.85956	0.93618	0.994
1598.74	0.80726	0.70065	0.89825	0.86501	0.75946		1598.74	0.9283	0.8254	0.91025	0.93998	0.93755
1599.16	0.88513	0.67754	0.85666	0.82195	0.71141		1599.16	0.84505	0.95166	0.89784	0.93691	0.95184
1599.59	0.87578	0.71828	0.87126	0.81884	0.75893		1599.59	0.95483	0.83198	0.90923	0.88862	0.95549
1600.01	0.82118	0.70999	0.91374	0.85693	0.76339		1600.01	0.84947	0.85971	0.87025	0.89096	0.96498
1600.44	0.77081	0.73463	0.85406	0.85181	0.72305		1600.44	0.93797	0.82939	0.90336	0.88945	0.97665
1600.86	0.82188	0.63907	0.87399	0.88852	0.7675		1600.86	1	0.90716	0.92694	0.89861	0.94359
1601.28	0.74032	0.65539	0.85386	0.88125	0.78362		1601.28	0.9843	0.83493	0.90581	0.94886	0.89756
1601.71	0.79551	0.69094	0.89972	0.87973	0.71474		1601.71	0.9403	0.8797	0.8373	0.9329	0.91696
1602.13	0.78756	0.69074	0.83459	0.79449	0.73528		1602.13	0.97883	0.83526	0.92857	0.90242	0.89812
1602.56	0.74274	0.73253	0.88792	0.83568	0.71776		1602.56	0.87444	0.79914	0.91801	0.8581	0.94077
1602.98	0.8349	0.76255	0.87988	0.85084	0.7259		1602.98	0.89285	0.73889	0.91859	0.90398	0.92203
1603.41	0.86826	0.7589	0.86973	0.89656	0.76373		1603.41	0.84603	0.82743	0.91728	0.92216	0.92258
1603.83	0.87612	0.68853	0.83917	0.84199	0.71791		1603.83	0.86195	0.84251	0.93368	0.90147	0.89289
1604.25	0.76537	0.7868	0.87094	0.84066	0.76808		1604.25	0.80157	0.83875	0.85749	0.86683	0.89908
1604.68	0.78422	0.7236	0.91926	0.71984	0.72301		1604.68	0.95166	0.86935	0.84378	0.89656	0.92175
1605.1	0.74124	0.63048	0.82805	0.87103	0.7853		1605.1	0.88574	0.83841	0.86725	0.92787	0.89982
1605.53	0.73224	0.71169	0.80224	0.87346	0.70069		1605.53	0.91356	0.91008	0.84138	0.87591	0.93163
1605.95	0.77005	0.75017	0.8328	0.85155	0.74162		1605.95	0.94139	0.83943	0.84228	0.86556	0.87927
1606.38	0.71868	0.68146	0.82848	0.88973	0.77846		1606.38	0.82894	0.7965	0.85669	0.87362	0.83927
1606.8	0.73063	0.72241	0.81473	0.84471	0.73238		1606.8	0.8717	0.79344	0.91255	0.85384	0.81299
1607.22	0.76562	0.70543	0.83399	0.86814	0.83087		1607.22	0.84094	0.81625	0.84702	0.85995	0.89659
1607.65	0.78351	0.67754	0.79737	0.79457	0.74363		1607.65	0.8666	0.81569	0.85665	0.84186	0.91349
1608.07	0.78641	0.69797	0.8217	0.83252	0.83994		1608.07	0.9223	0.91144	0.78733	0.8629	0.83162
1608.49	0.78437	0.61971	0.82513	0.90143	0.69018		1608.49	0.87347	0.76331	0.82931	0.88371	0.86475
1608.92	0.78849	0.63861	0.83604	0.81796	0.74577		1608.92	0.92833	0.73542	0.84916	0.88006	0.87151
1609.34	0.70913	0.63709	0.84247	0.78265	0.84021		1609.34	0.77916	0.77966	0.84723	0.82191	0.85981
1609.76	0.73063	0.6881	0.86151	0.81514	0.70036		1609.76	0.82984	0.71974	0.877	0.82409	0.85332
1610.19	0.75693	0.67254	0.82067	0.80465	0.77868		1610.19	0.89158	0.84522	0.82463	0.82773	0.86877
1610.61	0.67849	0.65479	0.82504	0.82574	0.70053		1610.61	0.86837	0.72138	0.84956	0.76997	0.82104
1611.04	0.76236	0.64059	0.80061	0.80144	0.70706		1611.04	0.8246	0.72855	0.82104	0.85069	0.86119
1611.46	0.80614	0.67699	0.84585	0.80919	0.6559		1611.46	0.84527	0.75939	0.82928	0.83401	0.80076
1611.88	0.7392	0.66748	0.84768	0.81992	0.70165		1611.88	0.94925	0.73599	0.76193	0.87741	0.81654
1612.31	0.70763	0.63087	0.78434	0.79752	0.80985		1612.31	0.83716	0.73435	0.79079	0.82989	0.82559
1612.73	0.81101	0.65104	0.73899	0.80524	0.742		1612.73	0.81115	0.79197	0.78184	0.79526	0.86782
1613.15	0.78869	0.65695	0.80231	0.82213	0.76132		1613.15	0.8025	0.76157	0.76523	0.80244	0.83995
1613.58	0.74498	0.59677	0.74617	0.87129	0.7137		1613.58	0.77939	0.8427	0.77066	0.76746	0.84608
1614	0.73524	0.61534	0.79015	0.90282	0.73732		1614	0.8475	0.73965	0.7507	0.78678	0.81461
1614.42	0.673	0.64588	0.84044	0.73786	0.73207		1614.42	0.94017	0.74447	0.72796	0.861	0.78496
1614.85	0.72484	0.65477	0.77451	0.80854	0.79192		1614.85	0.83436	0.90044	0.72832	0.81012	0.7863
1615.27	0.68513	0.55317	0.77029	0.78538	0.84484		1615.27	0.72981	0.68921	0.75542	0.8273	0.82192
1615.69	0.61518	0.59654	0.74994	0.84443	0.77317		1615.69	0.82194	0.75948	0.76239	0.81282	0.81956
1616.12	0.63116	0.59431	0.75002	0.83705	0.81614		1616.12	0.74048	0.71124	0.76717	0.73567	0.83588
1616.54	0.68011	0.65445	0.77331	0.73531	0.73447		1616.54	0.77204	0.72145	0.79835	0.74988	0.80879
1616.96	0.72414	0.59107	0.80406	0.80698	0.75286		1616.96	0.70133	0.74536	0.78413	0.74877	0.77659
1617.39	0.67466	0.58569	0.78487	0.83482	0.69923		1617.39	0.78501	0.6497	0.73617	0.76198	0.76183
1617.81	0.66641	0.61379	0.7817	0.8555	0.71747		1617.81	0.81233	0.58775	0.69271	0.76129	0.7805
1618.23	0.58353	0.64996	0.91835	0.80457	0.83405		1618.23	0.7918	0.58445	0.70493	0.73467	0.76181
1618.65	0.67228	0.57614	0.74859	0.73969	0.80042		1618.65	0.79451	0.68802	0.6829	0.71703	0.80887
1619.08	0.65857	0.59473	0.78422	0.72107	0.79243		1619.08	0.79934	0.75967	0.67623	0.73497	0.7642
1619.5	0.69307	0.5528	0.74359	0.80393	0.83194		1619.5	0.79751	0.76164	0.73642	0.73216	0.77078
1619.92	0.65819	0.60004	0.79531	0.85861	0.75278		1619.92	0.76704	0.63355	0.70758	0.66521	0.73867
1620.35	0.54631	0.62383	0.74786	0.81183	0.7004		1620.35	0.69731	0.82305	0.72911	0.6918	0.71309
1620.77	0.62576	0.58232	0.74345	0.76796	0.76141		1620.77	0.63139	0.67256	0.64564	0.6728	0.67723
1621.19	0.64144	0.63375	0.76034	0.84915	0.76904		1621.19	0.59468	0.66413	0.66731	0.69496	0.70804
1621.62	0.57867	0.5638	0.71092	0.74524	0.7352		1621.62	0.78892	0.64436	0.65629	0.69926	0.67658
1622.04	0.53147	0.57934	0.78128	0.76885	0.7344		1622.04	0.77655	0.71446	0.65316	0.69387	0.71142
1622.46	0.61244	0.6094	0.77697	0.77879	0.78628		1622.46	0.69494	0.69927	0.6183	0.65254	0.7199
1622.88	0.64637	0.5371	0.72957	0.80343	0.82228		1622.88	0.75626	0.67993	0.6771	0.66403	0.70592
1623.31	0.66875	0.56305	0.70965	0.69897	0.73582		1623.31	0.66486	0.65312	0.64608	0.64739	0.68603
1623.73	0.56917	0.56057	0.7203	0.76643	0.67575		1623.73	0.79836	0.57475	0.64908	0.67691	0.6549
1624.15	0.62612	0.54086	0.65448	0.78535	0.70443		1624.15	0.67258	0.60723	0.60926	0.6606	0.65347
1624.57	0.6026	0.54492	0.68313	0.71631	0.773		1624.57	0.72387	0.58394	0.62928	0.67712	0.69337
1625	0.57588	0.56127	0.64912	0.7737	0.78061		1625	0.62754	0.65318	0.63913	0.62267	0.6536
1625.42	0.58561	0.50797	0.76586	0.76573	0.77202		1625.42	0.64362	0.57058	0.66144	0.66252	0.61518
1625.84	0.62973	0.52832	0.72658	0.7316	0.70745		1625.84	0.62472	0.63235	0.61626	0.63386	0.63869
1626.27	0.55233	0.51999	0.72282	0.81469	0.81444		1626.27	0.58542	0.53519	0.60064	0.62946	0.62928
1626.69	0.51201	0.50542	0.67893	0.79606	0.75885		1626.69	0.76301	0.57004	0.63208	0.60312	0.60606
1627.11	0.62748	0.56547	0.72402	0.80463	0.81283		1627.11	0.68395	0.66157	0.5847	0.58264	0.6615
1627.53	0.63558	0.51727	0.72029	0.80774	0.78294		1627.53	0.66148	0.64489	0.62036	0.59802	0.61201
1627.95	0.54756	0.49122	0.77056	0.82302	0.73107		1627.95	0.72122	0.52706	0.59589	0.6212	0.64935
1628.38	0.51793	0.4929	0.72956	0.78667	0.78662		1628.38	0.60484	0.61473	0.67418	0.596	0.60089
1628.8	0.61071	0.4843	0.72953	0.84015	0.68823		1628.8	0.67476	0.57982	0.59864	0.6212	0.62788
1629.22	0.63745	0.50112	0.69523	0.73724	0.79463		1629.22	0.59821	0.55253	0.57039	0.55161	0.59226
1629.64	0.49973	0.51143	0.67782	0.71663	0.7316		1629.64	0.58957	0.6335	0.62323	0.57482	0.5617
1630.06	0.51689	0.46107	0.6505	0.781	0.75132		1630.06	0.66432	0.59698	0.55776	0.5895	0.58394
1630.49	0.57726	0.54967	0.69693	0.78248	0.80344		1630.49	0.58481	0.57539	0.56788	0.59215	0.55127
1630.91	0.47725	0.49877	0.69387	0.82907	0.76882		1630.91	0.69527	0.48218	0.51932	0.55918	0.56429
1631.33	0.48054	0.43895	0.61243	0.75303	0.7611		1631.33	0.62095	0.63363	0.53967	0.5499	0.56178
1631.75	0.58906	0.51588	0.71644	0.73629	0.74846		1631.75	0.67854	0.55522	0.54234	0.5519	0.61103
1632.18	0.47339	0.48014	0.70149	0.78303	0.74723		1632.18	0.63865	0.57235	0.54909	0.59487	0.59922
1632.6	0.54829	0.48613	0.64466	0.79309	0.74001		1632.6	0.69459	0.54634	0.5252	0.55564	0.5811
1633.02	0.53765	0.4835	0.70188	0.75671	0.75736		1633.02	0.63203	0.63404	0.54761	0.54467	0.53307
1633.44	0.49646	0.45212	0.5828	0.71622	0.81832		1633.44	0.5773	0.58228	0.53796	0.53491	0.5861
1633.86	0.51625	0.51557	0.69155	0.81224	0.7409		1633.86	0.59666	0.58024	0.54336	0.49557	0.53029
1634.29	0.59677	0.5052	0.64694	0.74039	0.81791		1634.29	0.60606	0.47775	0.55236	0.52087	0.53189
1634.71	0.52698	0.5388	0.61546	0.74235	0.77004		1634.71	0.57263	0.51025	0.51467	0.49805	0.50352
1635.13	0.5196	0.43334	0.65032	0.77764	0.75644		1635.13	0.51695	0.57217	0.46536	0.46534	0.50974
1635.55	0.49084	0.457	0.7014	0.74962	0.76096		1635.55	0.55116	0.58683	0.51373	0.50189	0.51353
1635.97	0.44627	0.47631	0.66681	0.7602	0.82052		1635.97	0.54974	0.54247	0.52157	0.49719	0.53647
1636.39	0.48823	0.48718	0.69116	0.72101	0.81968		1636.39	0.5951	0.45905	0.5004	0.49824	0.55946
1636.81	0.51477	0.42539	0.62171	0.67768	0.74087		1636.81	0.58973	0.52154	0.52338	0.49476	0.49301
1637.24	0.56973	0.51286	0.56848	0.70731	0.83614		1637.24	0.54109	0.50415	0.48985	0.50641	0.4845
1637.66	0.44212	0.44349	0.67997	0.70653	0.8044		1637.66	0.48317	0.49825	0.48433	0.51919	0.51164
1638.08	0.5027	0.42908	0.68017	0.81151	0.72788		1638.08	0.51883	0.4993	0.43231	0.49009	0.50079
1638.5	0.41615	0.52292	0.62649	0.7671	0.77494		1638.5	0.60507	0.50758	0.49023	0.43427	0.46311
1638.92	0.54924	0.37849	0.60255	0.73238	0.84391		1638.92	0.6086	0.45045	0.4761	0.41718	0.44091
1639.34	0.55242	0.41035	0.66471	0.6558	0.83351		1639.34	0.55316	0.49618	0.43871	0.4492	0.43466
1639.77	0.53952	0.42513	0.68324	0.72319	0.78911		1639.77	0.5288	0.50288	0.47712	0.4506	0.42684
1640.19	0.42819	0.39839	0.64879	0.76248	0.7731		1640.19	0.50521	0.48125	0.40813	0.47324	0.41713
1640.61	0.47526	0.4314	0.63468	0.73031	0.78421		1640.61	0.61291	0.52982	0.45192	0.46572	0.45324
1641.03	0.54216	0.38836	0.5777	0.77021	0.71451		1641.03	0.56006	0.4369	0.40871	0.43427	0.45042
1641.45	0.47079	0.38099	0.61122	0.79003	0.7265		1641.45	0.48433	0.40047	0.42704	0.4448	0.42363
1641.87	0.48796	0.40943	0.5977	0.78088	0.77538		1641.87	0.55527	0.45278	0.43918	0.4473	0.44555
1642.29	0.4178	0.48964	0.62864	0.77189	0.7774		1642.29	0.50194	0.44144	0.42011	0.41626	0.4397
1642.72	0.45066	0.39153	0.61676	0.67762	0.80294		1642.72	0.63537	0.47078	0.42187	0.39876	0.47303
1643.14	0.45165	0.3456	0.61316	0.75722	0.84884		1643.14	0.50871	0.46363	0.42643	0.40206	0.41919
1643.56	0.40516	0.38428	0.67066	0.67205	0.80473		1643.56	0.53134	0.48187	0.4094	0.41437	0.43197
1643.98	0.462	0.43024	0.6298	0.73306	0.74971		1643.98	0.55834	0.50854	0.40215	0.41376	0.40513
1644.4	0.42405	0.42647	0.63294	0.81204	0.82697		1644.4	0.51314	0.51052	0.43507	0.42485	0.43549
1644.82	0.4856	0.41346	0.6096	0.81805	0.7867		1644.82	0.51889	0.46728	0.39836	0.41731	0.45028
1645.24	0.4517	0.37019	0.6638	0.82168	0.77854		1645.24	0.52826	0.43249	0.4046	0.41039	0.41427
1645.66	0.3699	0.40424	0.65054	0.73795	0.77919		1645.66	0.50922	0.40054	0.42101	0.39341	0.37732
1646.08	0.44927	0.38253	0.58476	0.72931	0.80925		1646.08	0.5198	0.423	0.4082	0.39116	0.42515
1646.51	0.40776	0.37763	0.56618	0.75377	0.79268		1646.51	0.45193	0.46795	0.39085	0.41275	0.38902
1646.93	0.41708	0.32307	0.6173	0.80645	0.84098		1646.93	0.44371	0.39213	0.38769	0.40058	0.39336
1647.35	0.41042	0.30517	0.69945	0.74537	0.80669		1647.35	0.5324	0.44682	0.3708	0.37103	0.39468
1647.77	0.34383	0.33127	0.62291	0.73673	0.76027		1647.77	0.54317	0.42064	0.36541	0.36791	0.39402
1648.19	0.42313	0.36193	0.57609	0.78517	0.76591		1648.19	0.55887	0.36181	0.37807	0.34955	0.42098
1648.61	0.44091	0.34368	0.57869	0.73385	0.81375		1648.61	0.49803	0.42255	0.36941	0.33094	0.39646
1649.03	0.34284	0.34704	0.61877	0.73497	0.79197		1649.03	0.47556	0.40202	0.38057	0.348	0.38868
1649.45	0.37859	0.38396	0.58295	0.77041	0.79502		1649.45	0.56696	0.38744	0.37716	0.35646	0.39285
1649.87	0.39261	0.33019	0.61596	0.77251	0.83831		1649.87	0.50327	0.34638	0.37536	0.36857	0.37361
1650.29	0.42235	0.36282	0.61803	0.7516	0.80342		1650.29	0.50656	0.41409	0.33889	0.37071	0.36102
1650.71	0.39141	0.43107	0.56307	0.73791	0.80467		1650.71	0.55985	0.45446	0.34265	0.38311	0.34746
1651.13	0.34099	0.35691	0.6009	0.73895	0.84748		1651.13	0.54333	0.49029	0.3283	0.36761	0.3446
1651.55	0.40753	0.32281	0.64301	0.71496	0.84455		1651.55	0.42673	0.40909	0.343	0.36856	0.34299
1651.98	0.43993	0.33665	0.62595	0.70592	0.84828		1651.98	0.48791	0.37625	0.32876	0.35039	0.31698
1652.4	0.46315	0.3986	0.58925	0.7522	0.87453		1652.4	0.47214	0.36502	0.3244	0.35883	0.36127
1652.81	0.41277	0.36705	0.49344	0.76096	0.85185		1652.81	0.4504	0.39357	0.34112	0.36294	0.34098
1653.24	0.37143	0.33869	0.50713	0.69608	0.79147		1653.24	0.48553	0.38566	0.36289	0.33122	0.33871
1653.66	0.34313	0.30899	0.55988	0.76884	0.85664		1653.66	0.46123	0.45923	0.3162	0.32109	0.32337
1654.08	0.3588	0.33733	0.62367	0.76076	0.8697		1654.08	0.51161	0.41088	0.32006	0.35237	0.32058
1654.5	0.33511	0.3467	0.5877	0.76705	0.81031		1654.5	0.5424	0.40268	0.3301	0.32852	0.32693
1654.92	0.33184	0.32366	0.58412	0.77739	0.8563		1654.92	0.41592	0.3659	0.32627	0.35091	0.2911
1655.34	0.38392	0.3235	0.6162	0.74647	0.88913		1655.34	0.31601	0.38863	0.33751	0.33645	0.3225
1655.76	0.39308	0.34159	0.60651	0.74568	0.8776		1655.76	0.50327	0.35535	0.32109	0.33242	0.32201
1656.18	0.41113	0.343	0.58084	0.75125	0.87485		1656.18	0.55751	0.38112	0.29789	0.30497	0.31272
1656.6	0.37476	0.33451	0.61422	0.73186	0.82145		1656.6	0.5273	0.40546	0.28005	0.3058	0.29027
1657.02	0.36449	0.33001	0.58594	0.72194	0.82051		1657.02	0.49888	0.39479	0.26839	0.31472	0.30166
1657.44	0.35899	0.32266	0.57123	0.75418	0.7919		1657.44	0.47114	0.32881	0.31718	0.30947	0.33147
1657.86	0.33701	0.35003	0.55974	0.81909	0.83835		1657.86	0.42903	0.4109	0.30616	0.30281	0.30917
1658.28	0.2601	0.31796	0.56687	0.80698	0.84257		1658.28	0.40309	0.4324	0.32594	0.33959	0.29106
1658.7	0.26999	0.3229	0.53177	0.73613	0.8384		1658.7	0.38105	0.37311	0.31467	0.34896	0.27142
1659.12	0.37908	0.31762	0.51104	0.71313	0.88132		1659.12	0.41497	0.44614	0.28726	0.31727	0.29423
1659.54	0.32143	0.35147	0.52601	0.73395	0.86587		1659.54	0.54311	0.41209	0.26915	0.26832	0.28767
1659.96	0.30963	0.33798	0.57001	0.73012	0.84883		1659.96	0.46488	0.38229	0.26328	0.29447	0.32595
1660.38	0.32848	0.33586	0.52545	0.73066	0.85724		1660.38	0.37333	0.42195	0.29451	0.27982	0.3028
1660.8	0.36112	0.36397	0.51147	0.75327	0.78322		1660.8	0.38264	0.38164	0.25764	0.27755	0.28748
1661.22	0.34264	0.32237	0.57628	0.79289	0.86365		1661.22	0.38354	0.2786	0.24352	0.28999	0.28908
1661.64	0.394	0.32289	0.56001	0.76077	0.75832		1661.64	0.39264	0.33098	0.28482	0.28977	0.27061
1662.06	0.37353	0.32845	0.54304	0.7196	0.81345		1662.06	0.40552	0.40711	0.26248	0.2657	0.27491
1662.48	0.31729	0.2515	0.60081	0.7406	0.89292		1662.48	0.41239	0.35013	0.28555	0.26365	0.26041
1662.9	0.30244	0.30651	0.57257	0.77332	0.83415		1662.9	0.46664	0.33092	0.23336	0.25721	0.2625
1663.32	0.3103	0.28912	0.518	0.82307	0.82516		1663.32	0.47605	0.32565	0.24982	0.24489	0.27657
1663.74	0.32899	0.31688	0.53747	0.72448	0.79495		1663.74	0.45678	0.30781	0.25767	0.31789	0.2827
1664.16	0.29747	0.32672	0.57514	0.80301	0.85398		1664.16	0.43957	0.34486	0.23778	0.25156	0.29117
1664.57	0.32781	0.30589	0.57023	0.78748	0.86531		1664.57	0.37501	0.36018	0.26857	0.24763	0.28402
1665	0.32935	0.28207	0.5805	0.77922	0.88509		1665	0.39514	0.42215	0.27347	0.26646	0.23025
1665.42	0.38099	0.23484	0.55221	0.75969	0.85227		1665.42	0.4445	0.36385	0.27309	0.24558	0.2053
1665.83	0.31986	0.24948	0.53086	0.73495	0.81484		1665.83	0.40582	0.35993	0.29142	0.25495	0.24037
1666.25	0.28461	0.27572	0.53372	0.73658	0.90581		1666.25	0.33435	0.36622	0.28382	0.25191	0.2792
1666.67	0.29465	0.34161	0.55203	0.7721	0.88833		1666.67	0.46003	0.34483	0.222	0.2496	0.24953
1667.09	0.29246	0.23037	0.52278	0.77895	0.87454		1667.09	0.46924	0.39291	0.2343	0.25232	0.2446
1667.51	0.33632	0.28027	0.58245	0.83174	0.87016		1667.51	0.62025	0.28104	0.27392	0.26386	0.265
1667.93	0.33129	0.30421	0.53042	0.77825	0.89326		1667.93	0.45541	0.30303	0.2349	0.27032	0.27464
1668.35	0.36662	0.29559	0.49198	0.75483	0.8277		1668.35	0.32887	0.39224	0.22398	0.23515	0.26752
1668.77	0.24957	0.25622	0.5245	0.71152	0.90213		1668.77	0.32303	0.39921	0.238	0.2569	0.22284
1669.19	0.2458	0.22016	0.54621	0.78968	0.86365		1669.19	0.44685	0.36427	0.23598	0.23671	0.24842
1669.61	0.36222	0.28124	0.54295	0.63813	0.8241		1669.61	0.42155	0.38457	0.25178	0.23711	0.24105
1670.03	0.33541	0.27234	0.50244	0.63137	0.88333		1670.03	0.50207	0.32493	0.25567	0.25046	0.23405
1670.45	0.30557	0.30161	0.62636	0.74293	0.87293		1670.45	0.64288	0.33246	0.22347	0.21898	0.21374
1670.87	0.27851	0.28317	0.54144	0.73468	0.79223		1670.87	0.45828	0.28316	0.22681	0.23187	0.23152
1671.28	0.33523	0.30325	0.46898	0.7401	0.90351		1671.28	0.43102	0.27146	0.25126	0.25039	0.21353
1671.7	0.32558	0.29793	0.57366	0.7086	0.91306		1671.7	0.53151	0.33405	0.20575	0.24325	0.22651
1672.12	0.2844	0.25829	0.48867	0.70526	0.82025		1672.12	0.32896	0.35821	0.17567	0.24554	0.22075
1672.54	0.28937	0.28561	0.5513	0.75028	0.85561		1672.54	0.40331	0.32881	0.20506	0.20174	0.19603
1672.96	0.32332	0.27307	0.54331	0.67976	0.81899		1672.96	0.39683	0.35876	0.23465	0.22797	0.19485
1673.38	0.34158	0.26428	0.48109	0.77518	0.85771		1673.38	0.34907	0.28613	0.20764	0.24672	0.22315
1673.8	0.27863	0.32614	0.54061	0.75914	0.75363		1673.8	0.32938	0.31143	0.24327	0.18622	0.23902
1674.22	0.20302	0.22296	0.55869	0.72946	0.85036		1674.22	0.35535	0.30512	0.18937	0.2002	0.20362
1674.64	0.27385	0.24797	0.53102	0.75821	0.87467		1674.64	0.37844	0.20883	0.23751	0.22462	0.2224
1675.05	0.26172	0.18593	0.5407	0.77546	0.87528		1675.05	0.1481	0.3594	0.20093	0.21191	0.19351
1675.47	0.32108	0.25457	0.51496	0.78174	0.83027		1675.47	0.34114	0.34923	0.2154	0.23132	0.21194
1675.89	0.27423	0.28185	0.52767	0.82366	0.81509		1675.89	0.31092	0.3227	0.23379	0.21585	0.20034
1676.31	0.29801	0.22306	0.50951	0.68351	0.81126		1676.31	0.54621	0.33191	0.14504	0.20775	0.18255
1676.73	0.28503	0.24394	0.55134	0.74744	0.85939		1676.73	0.41076	0.27841	0.21107	0.21537	0.19438
1677.15	0.31858	0.28508	0.5513	0.73554	0.8305		1677.15	0.36717	0.38657	0.21836	0.20076	0.22785
1677.57	0.30268	0.3082	0.48668	0.81126	0.87007		1677.57	0.38039	0.33501	0.18686	0.19613	0.16719
1677.99	0.27828	0.31642	0.51211	0.78926	0.86553		1677.99	0.39934	0.3153	0.1806	0.23499	0.1612
1678.4	0.27911	0.28115	0.55802	0.8073	0.87907		1678.4	0.34567	0.37921	0.16235	0.21656	0.19649
1678.82	0.31077	0.28312	0.49064	0.76895	0.8645		1678.82	0.33772	0.28472	0.19381	0.17505	0.22167
1679.24	0.21622	0.23824	0.56694	0.75715	0.83229		1679.24	0.31015	0.27928	0.21858	0.21183	0.19691
1679.66	0.2863	0.24092	0.51695	0.67336	0.84211		1679.66	0.3534	0.35533	0.19258	0.19924	0.21368
1680.08	0.28485	0.2131	0.54188	0.70155	0.92676		1680.08	0.37485	0.26804	0.22398	0.20485	0.22277
1680.5	0.24515	0.25374	0.56345	0.75418	0.87887		1680.5	0.41138	0.319	0.21188	0.17033	0.20076
1680.91	0.27628	0.2867	0.49842	0.69013	0.84727		1680.91	0.29636	0.32214	0.21829	0.20754	0.17692
1681.33	0.21294	0.2865	0.5041	0.88023	0.94075		1681.33	0.35258	0.31857	0.22987	0.18879	0.17431
1681.75	0.23723	0.20249	0.54487	0.78628	0.87847		1681.75	0.39693	0.27938	0.20275	0.20746	0.20546
1682.17	0.17448	0.26473	0.4992	0.72692	0.91048		1682.17	0.31922	0.25814	0.2233	0.19883	0.20218
1682.59	0.24225	0.22476	0.54957	0.70811	0.86603		1682.59	0.30144	0.33385	0.13057	0.18619	0.19659
1683.01	0.21552	0.27808	0.48827	0.78004	0.83379		1683.01	0.31155	0.21409	0.20431	0.19221	0.19533
1683.42	0.28141	0.27058	0.55096	0.69919	0.875		1683.42	0.36414	0.27806	0.18991	0.17277	0.15377
1683.84	0.28216	0.25334	0.5421	0.64812	0.82835		1683.84	0.31297	0.27999	0.17042	0.18178	0.20724
1684.26	0.35666	0.26525	0.51718	0.81051	0.85246		1684.26	0.34418	0.32179	0.24839	0.17099	0.16084
1684.68	0.22577	0.26173	0.52357	0.68123	0.81651		1684.68	0.41364	0.26738	0.17331	0.19292	0.17769
1685.1	0.23577	0.22577	0.52728	0.70735	0.90441		1685.1	0.24652	0.32605	0.16811	0.14468	0.15698
1685.52	0.24	0.18871	0.4854	0.76448	0.85428		1685.52	0.31993	0.40551	0.16684	0.19802	0.16307
1685.93	0.21688	0.22003	0.52203	0.75154	0.87282		1685.93	0.34008	0.41149	0.12357	0.14739	0.21313
1686.35	0.21147	0.24827	0.42425	0.68244	0.8226		1686.35	0.39532	0.26911	0.21102	0.19807	0.21038
1686.77	0.23326	0.20346	0.47584	0.71347	0.90982		1686.77	0.29153	0.29227	0.18333	0.14691	0.16593
1687.19	0.28641	0.20045	0.52095	0.73352	0.88378		1687.19	0.25643	0.24214	0.15232	0.18676	0.18976
1687.6	0.30427	0.15574	0.50088	0.79969	0.86983		1687.6	0.31851	0.34872	0.16637	0.20355	0.16122
1688.02	0.23701	0.20695	0.43935	0.6548	0.8545		1688.02	0.35889	0.2929	0.13254	0.19014	0.15852
1688.44	0.30704	0.20975	0.48855	0.69015	0.89773		1688.44	0.35074	0.35064	0.18625	0.15369	0.12528
1688.86	0.29044	0.29799	0.434	0.74889	0.93174		1688.86	0.27745	0.27785	0.15694	0.19635	0.16524
1689.28	0.23933	0.25416	0.45667	0.65877	0.91837		1689.28	0.27785	0.2933	0.15785	0.1701	0.1824
1689.69	0.29552	0.27851	0.51501	0.732	0.9029		1689.69	0.2918	0.23052	0.20279	0.16241	0.15297
1690.11	0.25085	0.196	0.49564	0.74584	0.96018		1690.11	0.37015	0.32051	0.15734	0.17033	0.15953
1690.53	0.21733	0.16605	0.44764	0.72679	0.84871		1690.53	0.35962	0.27046	0.18464	0.17362	0.20831
1690.95	0.23605	0.13599	0.46156	0.85967	0.92732		1690.95	0.33695	0.26951	0.15453	0.16196	0.17621
1691.36	0.2669	0.29638	0.54245	0.80279	0.85617		1691.36	0.40096	0.27986	0.1894	0.17934	0.15921
1691.78	0.28993	0.26057	0.44434	0.78627	0.84672		1691.78	0.32747	0.30355	0.16598	0.15645	0.1762
1692.2	0.27121	0.19502	0.44447	0.7323	0.87474		1692.2	0.27541	0.30586	0.17692	0.16415	0.17051
1692.62	0.20575	0.15184	0.48867	0.78863	0.94017		1692.62	0.32854	0.24637	0.14358	0.16822	0.16568
1693.03	0.26606	0.17796	0.47173	0.70452	0.86562		1693.03	0.21355	0.24728	0.14161	0.17676	0.16084
1693.45	0.25546	0.22232	0.50066	0.75165	0.94639		1693.45	0.27362	0.27789	0.1701	0.1317	0.15403
1693.87	0.23422	0.18829	0.51514	0.78161	0.95004		1693.87	0.36379	0.16351	0.1377	0.1443	0.16436
1694.29	0.21142	0.16817	0.49701	0.75677	0.86215		1694.29	0.21778	0.29039	0.13873	0.14704	0.10969
1694.7	0.16237	0.18465	0.50874	0.83336	0.9371		1694.7	0.28551	0.31906	0.1394	0.16645	0.15744
1695.12	0.16145	0.2244	0.47158	0.75173	0.8436		1695.12	0.20577	0.29172	0.16531	0.1593	0.16809
1695.54	0.26168	0.21897	0.43444	0.68828	0.93874		1695.54	0.23352	0.20617	0.1786	0.18029	0.16943
1695.95	0.32036	0.22614	0.49803	0.77605	0.87796		1695.95	0.39676	0.25755	0.16137	0.18066	0.16167
1696.37	0.21278	0.23509	0.60465	0.8126	0.88856		1696.37	0.27153	0.19143	0.12364	0.1652	0.12004
1696.79	0.21691	0.20897	0.50265	0.78612	1		1696.79	0.37757	0.29433	0.11858	0.15065	0.12892
1697.21	0.21837	0.20897	0.50278	0.7595	0.90873		1697.21	0.12287	0.27615	0.14277	0.15149	0.13133
1697.62	0.22343	0.17756	0.49195	0.70847	0.89812		1697.62	0.18367	0.25035	0.16187	0.16662	0.13011
1698.04	0.206	0.19923	0.55297	0.73123	0.92805		1698.04	0.28051	0.37879	0.1365	0.14982	0.14135
1698.46	0.23818	0.21246	0.49507	0.71772	0.91249		1698.46	0.30959	0.34288	0.17802	0.14285	0.15084
1698.87	0.09642	0.22268	0.53357	0.66532	0.85967		1698.87	0.30491	0.26572	0.15883	0.13454	0.16653
1699.29	0.09903	0.20446	0.49071	0.67519	0.91854		1699.29	0.34304	0.30025	0.10905	0.14986	0.18635
1699.71	0.25996	0.1662	0.44503	0.75586	0.8921		1699.71	0.29477	0.23105	0.14067	0.13979	0.11899
1700.12	0.19282	0.17735	0.44563	0.80574	0.87437		1700.12	0.3208	0.25778	0.17912	0.14396	0.10886
1700.54	0.19855	0.19057	0.49925	0.81342	0.87771		1700.54	0.29632	0.44064	0.14415	0.14887	0.1184
1700.96	0.22279	0.19716	0.4873	0.84009	0.9263		1700.96	0.2813	0.37183	0.129	0.13128	0.16477
1701.38	0.18843	0.22753	0.43554	0.76339	0.89908		1701.38	0.29831	0.29126	0.13679	0.13018	0.15383
1701.79	0.21348	0.23017	0.36996	0.82455	0.92367		1701.79	0.30327	0.22591	0.15255	0.12546	0.15837
1702.21	0.21362	0.21148	0.45784	0.72093	0.99222		1702.21	0.31018	0.20663	0.14908	0.13568	0.18468
1702.63	0.22513	0.16431	0.47894	0.73708	0.95476		1702.63	0.34867	0.23863	0.15217	0.15229	0.15845
1703.04	0.22646	0.18223	0.46186	0.74355	0.89621		1703.04	0.31896	0.06143	0.16227	0.14856	0.14819
1703.46	0.20252	0.1375	0.43947	0.81002	0.95724		1703.46	0.30767	0.12822	0.16244	0.12474	0.10377
1703.88	0.20792	0.16583	0.44561	0.81331	0.85981		1703.88	0.25015	0.17465	0.1434	0.16399	0.14494
1704.29	0.25402	0.19936	0.46713	0.73917	0.85851		1704.29	0.25403	0.19421	0.10679	0.14018	0.12592
1704.71	0.23335	0.21446	0.41685	0.69308	0.86129		1704.71	0.30231	0.29918	0.09236	0.14214	0.12816
1705.13	0.21513	0.19554	0.43371	0.73861	0.91238		1705.13	0.35046	0.28612	0.13575	0.14765	0.13551
1705.54	0.23248	0.18285	0.43596	0.71721	0.83498		1705.54	0.3637	0.28347	0.14513	0.14485	0.12251
1705.96	0.2328	0.17708	0.45794	0.71847	0.84615		1705.96	0.29721	0.21908	0.10869	0.13486	0.11488
1706.37	0.20469	0.16252	0.43718	0.69014	0.8584		1706.37	0.26383	0.19411	0.14604	0.13047	0.13217
1706.79	0.20619	0.17642	0.47816	0.72977	0.93832		1706.79	0.23993	0.26556	0.12779	0.14923	0.11716
1707.21	0.20227	0.20344	0.49749	0.76704	0.97598		1707.21	0.2741	0.25738	0.13087	0.17087	0.09109
1707.62	0.25091	0.18047	0.44983	0.77506	0.93863		1707.62	0.32776	0.22818	0.11828	0.14076	0.1009
1708.04	0.25836	0.16191	0.40657	0.77324	0.87206		1708.04	0.30038	0.25464	0.11584	0.11633	0.13879
1708.46	0.20896	0.16505	0.41224	0.75842	0.89189		1708.46	0.31116	0.27467	0.15958	0.12853	0.1429
1708.87	0.22781	0.14841	0.4639	0.82777	0.87487		1708.87	0.26955	0.28019	0.1376	0.14232	0.13847
1709.29	0.21577	0.13356	0.48556	0.77416	0.93731		1709.29	0.27055	0.25259	0.13944	0.13483	0.11013
1709.71	0.18565	0.12443	0.45483	0.75754	0.94652		1709.71	0.29034	0.26598	0.15143	0.14793	0.10174
1710.12	0.14139	0.10786	0.46151	0.76079	0.87025		1710.12	0.22478	0.24615	0.13984	0.14878	0.12427
1710.54	0.18781	0.17311	0.44479	0.75475	0.87581		1710.54	0.22314	0.23604	0.18185	0.14806	0.12401
1710.95	0.17795	0.17337	0.49186	0.74302	0.83987		1710.95	0.30763	0.26017	0.19301	0.14913	0.10571
1711.37	0.17907	0.14504	0.47601	0.7376	0.83546		1711.37	0.15398	0.23363	0.12641	0.12501	0.11779
1711.79	0.20458	0.18896	0.4892	0.76473	0.87015		1711.79	0.13673	0.2058	0.09765	0.13474	0.12267
1712.2	0.20032	0.17668	0.49847	0.78265	0.87323		1712.2	0.24059	0.24438	0.12674	0.11811	0.12503
1712.62	0.23247	0.18116	0.48614	0.72485	0.91227		1712.62	0.21398	0.28358	0.14204	0.12366	0.14452
1713.03	0.17851	0.16326	0.49833	0.66152	0.89588		1713.03	0.21379	0.25342	0.13424	0.13541	0.14661
1713.45	0.18578	0.1441	0.44989	0.61348	0.87586		1713.45	0.29874	0.1344	0.11649	0.11155	0.1085
1713.87	0.21194	0.19144	0.41938	0.68105	0.89032		1713.87	0.3865	0.10612	0.12615	0.12292	0.10491
1714.28	0.18235	0.21646	0.42171	0.77422	0.86861		1714.28	0.29276	0.17944	0.12344	0.1116	0.11397
1714.7	0.20039	0.18422	0.43715	0.72643	0.86028		1714.7	0.25497	0.24508	0.10805	0.10816	0.10006
1715.11	0.18983	0.17333	0.43639	0.70289	0.92356		1715.11	0.26584	0.27569	0.11057	0.11359	0.09483
1715.53	0.16142	0.15411	0.4179	0.70285	0.91231		1715.53	0.16163	0.22704	0.09976	0.10684	0.11188
1715.94	0.17053	0.10749	0.4538	0.70305	0.88104		1715.94	0.1809	0.2237	0.09859	0.11285	0.13679
1716.36	0.15589	0.13989	0.48735	0.72237	0.9023		1716.36	0.27072	0.22798	0.11303	0.09521	0.14529
1716.78	0.18041	0.14232	0.44219	0.81669	0.87215		1716.78	0.27449	0.20433	0.12481	0.08778	0.10596
1717.19	0.24834	0.13033	0.38404	0.83932	0.89467		1717.19	0.2276	0.22002	0.13662	0.09596	0.0805
1717.61	0.23479	0.1577	0.36858	0.75405	0.89981		1717.61	0.26317	0.25264	0.11494	0.10724	0.08898
1718.02	0.19712	0.17847	0.3885	0.73735	0.89557		1718.02	0.3305	0.31624	0.11334	0.13376	0.08521
1718.44	0.1383	0.16087	0.43153	0.71721	0.90659		1718.44	0.32984	0.31466	0.12314	0.12733	0.09324
1718.85	0.14345	0.19616	0.46409	0.71189	0.90423		1718.85	0.2872	0.26754	0.10075	0.09775	0.10069
1719.27	0.18995	0.21495	0.48151	0.70824	0.92116		1719.27	0.2276	0.29084	0.10032	0.10829	0.12683
1719.68	0.1662	0.14467	0.50066	0.73953	0.90587		1719.68	0.22248	0.25322	0.10444	0.11316	0.11831
1720.1	0.14477	0.17354	0.499	0.74113	0.83637		1720.1	0.26233	0.26423	0.1345	0.11022	0.12641
1720.35	0.14542	0.20544	0.4222	0.73186	0.82841		1720.35	0.29094	0.27107	0.12949	0.12033	0.12061
1720.76	0.18203	0.18441	0.48205	0.72186	0.91277		1720.76	0.33717	0.22924	0.14769	0.11382	0.10092
1721.18	0.19237	0.14708	0.48747	0.66897	0.96333		1721.18	0.3055	0.25135	0.18342	0.13259	0.097
1721.6	0.21134	0.12902	0.41347	0.78708	0.93937		1721.6	0.25725	0.25009	0.04279	0.10771	0.11524
1722.02	0.21339	0.15821	0.49046	0.65222	0.93804		1722.02	0.25817	0.21678	0.12483	0.11678	0.11574
1722.44	0.22998	0.19639	0.45313	0.68289	0.95739		1722.44	0.30517	0.20835	0.11156	0.12089	0.07138
1722.86	0.17227	0.14953	0.47182	0.66147	0.93988		1722.86	0.24176	0.0443	0.13748	0.12316	0.07776
1723.27	0.20277	0.1603	0.39511	0.66855	0.96021		1723.27	0.29016	0.24803	0.10108	0.10083	0.0824
1723.69	0.10451	0.14006	0.40351	0.67795	0.92466		1723.69	0.27357	0.27022	0.12499	0.11343	0.12952
1724.11	0.21869	0.16594	0.39258	0.74218	0.80599		1724.11	0.30294	0.19679	0.15501	0.1042	0.13528
1724.53	0.1233	0.18578	0.40355	0.74318	0.79193		1724.53	0.28719	0.26345	0.07085	0.09634	0.12179
1724.95	0.28752	0.14235	0.336	0.54853	0.8399		1724.95	0.27737	0.18194	0.12286	0.13019	0.14509
1725.37	0.24112	0.158	0.46621	0.74882	0.86307		1725.37	0.30422	0.29277	0.06396	0.12509	0.09693
1725.78	0.16971	0.10923	0.47359	0.63948	0.93287		1725.78	0.32136	0.2385	0.085	0.09523	0.11135
1726.2	0.23375	0.14466	0.41813	0.68635	0.9894		1726.2	0.31826	0.15834	0.12643	0.10363	0.10602
1726.62	0.2884	0.13603	0.45599	0.7045	0.88217		1726.62	0.27611	0.13139	0.08357	0.10865	0.09945
1727.04	0.14735	0.14639	0.41154	0.67797	0.82774		1727.04	0.27373	0.201	0.10012	0.10325	0.06796
1727.45	0.2103	0.14864	0.38619	0.66329	0.92661		1727.45	0.35145	0.22133	0.08919	0.09435	0.11013
1727.87	0.0873	0.17706	0.46085	0.63076	0.76128		1727.87	0.23197	0.23952	0.08374	0.11569	0.07993
1728.29	0.18308	0	0.4318	0.64677	0.79345		1728.29	0.23459	0.35208	0.07478	0.10988	0.11663
1728.71	0.23844	0.11767	0.45431	0.63787	0.79669		1728.71	0.34502	0.20352	0.06985	0.10353	0.09073
1729.12	0.16509	0.12874	0.37787	0.59643	0.84599		1729.12	0.25678	0.25235	0.07129	0.13584	0.05452
1729.54	0.17633	0.1408	0.45449	0.68601	0.75293		1729.54	0.21463	0.27935	0.08236	0.09044	0.10157
1729.96	0.18811	0.19992	0.41535	0.66495	0.75242		1729.96	0.26586	0.20407	0.14017	0.10764	0.06632
1730.38	0.1413	0.16416	0.4382	0.72259	0.9282		1730.38	0.30911	0.21516	0.07262	0.11929	0.12278
1730.8	0.14932	0.14213	0.37121	0.57475	0.85998		1730.8	0.33405	0.20793	0.06644	0.09299	0.06792
1731.21	0.16159	0.15309	0.43125	0.73857	0.89633		1731.21	0.32232	0.2381	0.11925	0.09403	0.12399
1731.63	0.16443	0.16732	0.47931	0.60923	0.88781		1731.63	0.30585	0.20637	0.11258	0.08992	0.13176
1732.05	0.17149	0.13853	0.44485	0.71272	0.75858		1732.05	0.34886	0.2277	0.07075	0.08174	0.04374
1732.47	0.13763	0.17784	0.43869	0.66763	0.79257		1732.47	0.26386	0.25111	0.10448	0.12325	0.06046
1732.88	0.19804	0.12976	0.40638	0.72154	0.91131		1732.88	0.26897	0.19038	0.03229	0.12015	0.06651
1733.3	0.14534	0.23376	0.34737	0.70289	0.91269		1733.3	0.31668	0.25261	0.11468	0.13773	0.08934
1733.72	0.24355	0.17997	0.37197	0.69324	0.7991		1733.72	0.28256	0.19309	0.13759	0.08806	0.0748
1734.13	0.1208	0.18515	0.41787	0.64634	0.80351		1734.13	0.21812	0.29645	0.0721	0.10969	0.09653
1734.55	0.24483	0.12358	0.48012	0.78554	0.93568		1734.55	0.26611	0.26174	0.07594	0.06546	0.07076
1734.97	0.17814	0.19487	0.38287	0.67908	0.84579		1734.97	0.34069	0.24931	0.081	0.11035	0.07488
1735.39	0.10215	0.13162	0.32111	0.60037	0.81874		1735.39	0.26656	0.19762	0.09979	0.10091	0.08042
1735.8	0.15768	0.12883	0.41149	0.70724	0.89073		1735.8	0.31954	0.24562	0.07767	0.09409	0.08749
1736.22	0.25618	0.15112	0.2587	0.62511	0.77261		1736.22	0.22751	0.27579	0.09849	0.13119	0.06932
1736.64	0.15852	0.10779	0.51907	0.60719	0.85524		1736.64	0.2685	0.17345	0.1009	0.07898	0.08202
1737.05	0.20837	0.10618	0.38261	0.69757	0.94184		1737.05	0.31117	0.2516	0.10937	0.09469	0.08358
1737.47	0.16959	0.13898	0.36003	0.61014	0.78629		1737.47	0.16152	0.31353	0.09213	0.08494	0.06557
1737.89	0.27947	0.1553	0.34078	0.61651	0.80498		1737.89	0.17641	0.22992	0.03992	0.09603	0.11378
1738.31	0.25099	0.15336	0.48057	0.68034	0.86087		1738.31	0.35217	0.27442	0.04953	0.09389	0.09434
1738.72	0.15004	0.14867	0.44244	0.64122	0.8946		1738.72	0.27398	0.20349	0.10019	0.1137	0.08396
1739.14	0.19399	0.17311	0.4146	0.55744	0.801		1739.14	0.19915	0.27763	0.08401	0.08677	0.07276
1739.56	0.08856	0.20069	0.39941	0.60399	0.92012		1739.56	0.21728	0.27039	0.06704	0.11598	0.08829
1739.97	0.14682	0.12883	0.37778	0.63325	0.82533		1739.97	0.27929	0.14642	0.07447	0.09734	0.11362
1740.39	0.18305	0.12429	0.34997	0.65238	0.84608		1740.39	0.33219	0.1919	0.11828	0.10354	0.06204
1740.81	0.13067	0.09455	0.3566	0.72735	0.77464		1740.81	0.25188	0.24937	0.09311	0.10564	0.0802
1741.22	0.11104	0.16202	0.35721	0.57395	0.73159		1741.22	0.24049	0.26508	0.08661	0.1282	0.09153
1741.64	0.18669	0.15779	0.3588	0.7314	0.84036		1741.64	0.35924	0.28796	0.07545	0.08246	0.06297
1742.06	0.13775	0.18119	0.46189	0.62448	0.88042		1742.06	0.26427	0.22296	0.07052	0.11677	0.05239
1742.48	0.21406	0.13584	0.3508	0.66959	0.85677		1742.48	0.24317	0.23508	0.08262	0.11373	0.08696
1742.89	0.16417	0.20478	0.42657	0.7023	0.89577		1742.89	0.24635	0.25301	0.08332	0.0842	0.0886
1743.31	0.06912	0.1167	0.40551	0.70654	0.80562		1743.31	0.30443	0.22342	0.07138	0.10023	0.10088
1743.72	0.20874	0.16799	0.40769	0.66708	0.80514		1743.72	0.20688	0.21852	0.12166	0.10879	0.07701
1744.14	0.15915	0.19918	0.33785	0.61426	0.87285		1744.14	0.29668	0.16504	0.09941	0.10374	0.09154
1744.56	0.18741	0.18407	0.426	0.66084	0.81273		1744.56	0.26914	0.17373	0.08715	0.07554	0.08024
1744.97	0.17731	0.16369	0.33321	0.73256	0.87301		1744.97	0.31561	0.19751	0.07395	0.08363	0.10508
1745.39	0.21489	0.21913	0.34098	0.62388	0.74976		1745.39	0.2724	0.23233	0.10649	0.11114	0.07484
1745.81	0.10948	0.16896	0.34693	0.6193	0.79844		1745.81	0.18512	0.27001	0.09493	0.10031	0.08451
1746.22	0.13564	0.11401	0.3303	0.58381	0.88383		1746.22	0.14926	0.15449	0.0394	0.09735	0.12538
1746.64	0.16525	0.13141	0.43817	0.71555	0.8084		1746.64	0.25583	0.21769	0.02763	0.09302	0.05678
1747.06	0.17012	0.14061	0.40713	0.5894	0.85343		1747.06	0.22796	0.22548	0.10792	0.07423	0.08173
1747.47	0.19416	0.1788	0.37021	0.56844	0.78063		1747.47	0.25858	0.19758	0.11469	0.09613	0.05155
1747.89	0.21641	0.07861	0.36867	0.62425	0.90114		1747.89	0.33855	0.29988	0.07336	0.06353	0.13797
1748.31	0.14803	0.15609	0.37043	0.60681	0.83151		1748.31	0.22107	0.33028	0.07966	0.0778	0.02567
1748.72	0.14731	0.18518	0.32974	0.58663	0.79246		1748.72	0.34741	0.31352	0.04997	0.08956	0.11172
1749.14	0.21643	0.12269	0.43782	0.52133	0.84412		1749.14	0.26272	0.2927	0.08667	0.0879	0.03207
1749.55	0.1202	0.12568	0.40176	0.60205	0.92149		1749.55	0.23795	0.18763	0.08175	0.07554	0.09352
1749.97	0.13854	0.21092	0.34231	0.61475	0.87766		1749.97	0.27366	0.24544	0.07433	0.08888	0.07247
1750.39	0.21165	0.13669	0.33936	0.58577	0.80264		1750.39	0.18751	0.15895	0.0527	0.09915	0.0873
1750.8	0.25954	0.1609	0.28189	0.52197	0.77075		1750.8	0.2269	0.21648	0.09869	0.07483	0.10552
1751.22	0.16056	0.19249	0.35328	0.56554	0.74977		1751.22	0.41796	0.23535	0.0794	0.08432	0.07385
1751.63	0.17784	0.11171	0.38851	0.52291	0.81547		1751.63	0.23223	0.23672	0.05943	0.08331	0.06928
1752.05	0.15795	0.12587	0.34276	0.61899	0.73142		1752.05	0.2356	0.1216	0.10328	0.08206	0.02034
1752.47	0.13205	0.11675	0.38608	0.58504	0.82751		1752.47	0.22189	0.20693	0.12378	0.11302	0.10036
1752.88	0.06895	0.06762	0.37397	0.53402	0.90676		1752.88	0.2421	0.29078	0.09054	0.07348	0.06454
1753.3	0.09412	0.11869	0.4014	0.7118	0.91156		1753.3	0.25379	0.2163	0.10426	0.07507	0.08275
1753.71	0.1115	0.12748	0.38296	0.63225	0.8655		1753.71	0.31645	0.03042	0.10232	0.06218	0.09069
1754.13	0.19752	0.17334	0.34807	0.58454	0.73775		1754.13	0.31842	0.04246	0.08372	0.07521	0.09826
1754.55	0.19608	0.16042	0.34834	0.6242	0.84867		1754.55	0.23014	0.21479	0.10143	0.08014	0.06955
1754.96	0.1683	0.12001	0.41828	0.6678	0.80667		1754.96	0.27588	0.30019	0.08482	0.07833	0.09273
1755.38	0.17683	0.11114	0.33958	0.62548	0.77269		1755.38	0.27799	0.19381	0.09608	0.08466	0.07297
1755.79	0.20185	0.13968	0.39052	0.59721	0.71652		1755.79	0.3364	0.24277	0.07234	0.09523	0.07276
1756.21	0.132	0.18693	0.36396	0.59604	0.8497		1756.21	0.31215	0.3329	0.09252	0.05891	0.06897
1756.62	0.12378	0.146	0.40624	0.50711	0.89265		1756.62	0.20853	0.29483	0.09294	0.10503	0.07447
1757.04	0.18789	0.14073	0.35325	0.60387	0.75675		1757.04	0.17218	0.13756	0.08904	0.07561	0.04351
1757.46	0.22762	0.15696	0.30767	0.57891	0.84988		1757.46	0.29589	0.24442	0.08544	0.08767	0.06984
1757.87	0.11434	0.20872	0.34775	0.60215	0.78775		1757.87	0.21423	0.21603	0.08251	0.09122	0.08462
1758.29	0.19285	0.17101	0.37085	0.62584	0.83444		1758.29	0.31377	0.22616	0.07842	0.07327	0.04737
1758.7	0.10824	0.11181	0.36185	0.49147	0.7513		1758.7	0	0.26253	0.06205	0.05646	0.06028
1759.12	0.11285	0.12359	0.37701	0.5976	0.77607		1759.12	0.38882	0.21989	0.08224	0.06316	0.08379
1759.53	0.13835	0.16418	0.3297	0.57988	0.81403		1759.53	0.28441	0.13688	0.11486	0.1033	0.04267
1759.95	0.13903	0.21361	0.39138	0.62453	0.79585		1759.95	0.49388	0.18144	0.07685	0.09946	0.07373
1760.36	0.20467	0.16716	0.39911	0.5764	0.74159		1760.36	0.00721	0.17395	0.03398	0.11538	0.08605
1760.78	0.13539	0.10572	0.38012	0.62241	0.77477		1760.78	0.20408	0.24473	0.04849	0.07249	0.09347
1761.19	0.15144	0.1612	0.3834	0.63328	0.76769		1761.19	0.26869	0.23223	0.09283	0.0999	0.10296
1761.61	0.1634	0.08995	0.41927	0.69019	0.87587		1761.61	0.28078	0.18573	0.06231	0.05081	0.0733
1762.03	0.20435	0.11496	0.36341	0.61962	0.7975		1762.03	0.40552	0.20542	0.09372	0.10138	0.07637
1762.44	0.15286	0.16129	0.4276	0.58776	0.75401		1762.44	0.19344	0.19526	0.05985	0.09357	0.08489
1762.85	0.14036	0.19639	0.41727	0.53588	0.73069		1762.85	0.29216	0.21803	0.0685	0.06099	0.04593
1763.27	0.14179	0.15389	0.30092	0.54704	0.79006		1763.27	0.26153	0.23375	0.04987	0.07125	0.09132
1763.68	0.16386	0.20294	0.35146	0.58258	0.76291		1763.68	0.20635	0.27855	0.06118	0.09109	0.04355
1764.1	0.15521	0.19959	0.31334	0.64195	0.78449		1764.1	0.22839	0.24334	0.07558	0.06684	0.06622
1764.51	0.16609	0.14637	0.32949	0.60807	0.74682		1764.51	0.26007	0.25083	0.05747	0.07207	0.05741
1764.93	0.13161	0.16291	0.46842	0.50089	0.78418		1764.93	0.23269	0.25059	0.12135	0.10621	0.04763
1765.34	0.21376	0.20699	0.36988	0.66407	0.79731		1765.34	0.22932	0.21565	0.05724	0.07804	0.0586
1765.76	0.13335	0.16899	0.33481	0.55781	0.79005		1765.76	0.22129	0.25811	0.04638	0.07303	0.04648
1766.18	0.14831	0.12883	0.31655	0.51245	0.84181		1766.18	0.21801	0.23902	0.06296	0.08868	0.03394
1766.59	0.20092	0.14185	0.35686	0.60408	0.81015		1766.59	0.25933	0.24355	0.09082	0.07164	0.0887
1767.01	0.15131	0.18613	0.40419	0.61726	0.7766		1767.01	0.29433	0.2574	0.07155	0.09923	0.04996
1767.42	0.11069	0.13841	0.375	0.59451	0.7852		1767.42	0.27559	0.18635	0.08686	0.05566	0.08746
1767.84	0.11465	0.1206	0.38604	0.54193	0.7194		1767.84	0.2449	0.17041	0.06008	0.08713	0.07485
1768.25	0.16116	0.10329	0.40449	0.53075	0.85126		1768.25	0.15465	0.24543	0.10558	0.09817	0.04161
1768.66	0.1475	0.09876	0.36662	0.47522	0.68239		1768.66	0.22279	0.28133	0	0.09724	0.05645
1769.08	0.16362	0.15375	0.32245	0.57292	0.8195		1769.08	0.19006	0.21913	0.13299	0.08086	0.03472
1769.49	0.07798	0.16865	0.35476	0.55891	0.82513		1769.49	0.2871	0.25639	0.06472	0.10774	0.08672
1769.91	0.1259	0.12654	0.35031	0.51165	0.83185		1769.91	0.30768	0.10766	0.08408	0.06304	0.0785
1770.32	0.15818	0.16209	0.34483	0.53984	0.74464		1770.32	0.17185	0.51737	0.06993	0.06315	0.06912
1770.74	0.18954	0.1387	0.40733	0.51806	0.82637		1770.74	0.31633	0.30262	0.08959	0.07844	0.0869
1771.15	0.17487	0.17565	0.32575	0.50218	0.78685		1771.15	0.2886	0.17367	0.0841	0.04541	0.08096
1771.57	0.13445	0.16949	0.31825	0.50252	0.76496		1771.57	0.23504	0.19967	0.05451	0.08442	0.05916
1771.98	0.18596	0.14308	0.32837	0.57481	0.73292		1771.98	0.22857	0.15131	0.05836	0.06218	0.06861
1772.4	0.14446	0.16788	0.43885	0.61337	0.86528		1772.4	0.18652	0.25635	0.11079	0.0898	0.07685
1772.81	0.15973	0.16324	0.34195	0.42103	0.80706		1772.81	0.26009	0.20979	0.10522	0.10426	0.08938
1773.22	0.11562	0.11049	0.36743	0.52562	0.75571		1773.22	0.29254	0.1915	0.07679	0.08267	0.03929
1773.64	0.12135	0.10944	0.3562	0.55165	0.81836		1773.64	0.24763	0.17405	0.07584	0.07987	0.05897
1774.05	0.10997	0.1856	0.39547	0.54655	0.70526		1774.05	0.32383	0.26721	0.04123	0.06687	0.04457
1774.47	0.16905	0.12105	0.36986	0.53621	0.7412		1774.47	0.3135	0.13656	0.04523	0.06812	0.05
1774.88	0.12199	0.12363	0.2862	0.57409	0.77005		1774.88	0.19064	0.24465	0.08257	0.06823	0.03887
1775.3	0.20835	0.12477	0.38645	0.55198	0.72068		1775.3	0.25205	0.21205	0.08033	0.12419	0.08688
1775.71	0.1289	0.09782	0.38964	0.54727	0.76582		1775.71	0.26715	0.17332	0.03756	0.0902	0.04445
1776.12	0.15771	0.10738	0.26405	0.55052	0.76615		1776.12	0.21937	0.21774	0.05947	0.07478	0.08
1776.54	0.10185	0.10899	0.35334	0.53455	0.85233		1776.54	0.25896	0.3261	0.07751	0.09249	0.06401
1776.95	0.17702	0.11157	0.34321	0.58292	0.74053		1776.95	0.32276	0.12069	0.06301	0.07297	0.07078
1777.37	0.15684	0.16827	0.40212	0.48634	0.75411		1777.37	0.15786	0.23446	0.0752	0.09477	0.06167
1777.78	0.15585	0.1596	0.36968	0.55657	0.79417		1777.78	0.23084	0.21408	0.06977	0.09383	0.0513
1778.2	0.18603	0.17913	0.38494	0.47768	0.78234		1778.2	0.20873	0.21765	0.05462	0.08604	0.04677
1778.61	0.13328	0.1493	0.35252	0.50924	0.76497		1778.61	0.26231	0.30107	0.05132	0.1257	0.10356
1779.02	0.23257	0.13481	0.3319	0.5175	0.69777		1779.02	0.20773	0.20204	0.03741	0.09354	0.08113
1779.44	0.16538	0.12324	0.3112	0.49606	0.75598		1779.44	0.26872	0.26708	0.09183	0.06122	0.06379
1779.85	0.15072	0.17789	0.34481	0.53431	0.66866		1779.85	0.22548	0.17856	0.03248	0.073	0.03668
1780.27	0.14189	0.1584	0.34888	0.48554	0.81038		1780.27	0.25023	0.29239	0.0926	0.07439	0.04363
1780.68	0.11296	0.1689	0.28235	0.48388	0.81021		1780.68	0.31787	0.21001	0.03792	0.10568	0.08249
1781.09	0.1469	0.11364	0.38739	0.48981	0.80387		1781.09	0.24648	0.23463	0.09514	0.05072	0.03611
1781.51	0.12772	0.1237	0.30699	0.47942	0.85577		1781.51	0.24712	0.22128	0.08482	0.09257	0.06387
1781.92	0.14844	0.14445	0.3806	0.49739	0.80959		1781.92	0.27255	0.25136	0.08055	0.04867	0.06598
1782.33	0.2168	0.15819	0.3666	0.5366	0.70486		1782.33	0.30869	0.17938	0.09292	0.07367	0.03889
1782.75	0.18381	0.15783	0.36987	0.54485	0.75869		1782.75	0.29212	0.19532	0.07629	0.06937	0.06833
1783.16	0.10208	0.14603	0.33837	0.47975	0.78637		1783.16	0.24862	0.16616	0.08545	0.06709	0.06414
1783.57	0.14749	0.14532	0.26028	0.54478	0.73844		1783.57	0.32432	0.18876	0.07247	0.05664	0.02452
1783.99	0.09327	0.08919	0.39174	0.47372	0.85004		1783.99	0.28456	0.26258	0.07949	0.06404	0.04319
1784.4	0.13536	0.16595	0.35737	0.51011	0.7577		1784.4	0.21096	0.24659	0.05913	0.04848	0.09844
1784.82	0.16691	0.1457	0.32573	0.4831	0.72154		1784.82	0.22785	0.18866	0.05095	0.06324	0.07022
1785.23	0.11089	0.13285	0.28636	0.52802	0.7271		1785.23	0.25579	0.22623	0.00734	0.0993	0.04944
1785.64	0.15266	0.13879	0.35044	0.49893	0.7153		1785.64	0.21754	0.20685	0.05513	0.0375	0.08813
1786.06	0.19058	0.11221	0.36051	0.4999	0.76545		1786.06	0.26961	0.24424	0.10361	0.05803	0.08148
1786.47	0.13616	0.1667	0.31577	0.44725	0.75768		1786.47	0.34952	0.23305	0.07137	0.08189	0.02502
1786.88	0.10266	0.16371	0.31606	0.52316	0.8379		1786.88	0.27068	0.20802	0.10235	0.08847	0.06315
1787.3	0.20992	0.10542	0.34709	0.48465	0.81835		1787.3	0.38587	0.24677	0.05183	0.06274	0.0663
1787.71	0.13368	0.14742	0.29893	0.46679	0.71805		1787.71	0.28364	0.23329	0.03342	0.07675	0.02446
1788.12	0.13683	0.13485	0.27988	0.59072	0.74853		1788.12	0.3224	0.19035	0.06644	0.08311	0.05969
1788.54	0.09617	0.11965	0.28256	0.40439	0.79279		1788.54	0.1813	0.27803	0.03985	0.08987	0.08008
1788.95	0.20666	0.14605	0.32337	0.5298	0.76567		1788.95	0.20522	0.18894	0.0623	0.08121	0.07151
1789.36	0.18469	0.17322	0.35916	0.45234	0.75223		1789.36	0.23731	0.17871	0.10102	0.06492	0.02172
1789.78	0.15617	0.1385	0.33638	0.56798	0.75346		1789.78	0.21341	0.19394	0.07105	0.08038	0.07688
1790.19	0.14099	0.14761	0.33076	0.51919	0.66275		1790.19	0.21471	0.25878	0.0674	0.07952	0.07608
1790.6	0.12543	0.13312	0.37252	0.53048	0.74099		1790.6	0.28093	0.23936	0.07856	0.0618	0.05173
1791.01	0.18955	0.09544	0.38192	0.4424	0.72256		1791.01	0.34596	0.2574	0.07788	0.05413	0.06713
1791.43	0.10302	0.13033	0.33082	0.5327	0.80851		1791.43	0.25392	0.21474	0.06754	0.06735	0.07174
1791.84	0.12866	0.12658	0.30285	0.5188	0.85504		1791.84	0.41067	0.26724	0.06657	0.06681	0.05071
1792.25	0.17876	0.22813	0.28723	0.49074	0.83459		1792.25	0.3514	0.31638	0.10343	0.07456	0.02522
1792.67	0.14537	0.17017	0.30715	0.38863	0.76725		1792.67	0.28991	0.23039	0.09102	0.09849	0.07371
1793.08	0.08722	0.12251	0.32345	0.47148	0.73808		1793.08	0.3025	0.29906	0.13942	0.06629	0.06726
1793.49	0.13546	0.15217	0.28793	0.56153	0.69669		1793.49	0.25564	0.2474	0.08374	0.06373	0.03929
1793.91	0.17693	0.17815	0.34116	0.47726	0.72219		1793.91	0.226	0.26081	0.11675	0.07739	0.05427
1794.32	0.09983	0.08611	0.37129	0.45675	0.75631		1794.32	0.275	0.20738	0.0607	0.05138	0.06867
1794.73	0.1366	0.17904	0.30842	0.45578	0.70413		1794.73	0.22837	0	0.05611	0.06266	0.05211
1795.14	0.11076	0.1594	0.29143	0.48799	0.73375		1795.14	0.25329	0.33127	0.07092	0.08236	0.07029
1795.56	0.1234	0.06104	0.31907	0.49272	0.73095		1795.56	0.15811	0.29904	0.04634	0.06421	0.04254
1795.97	0.0933	0.19127	0.26932	0.49318	0.75356		1795.97	0.27324	0.1838	0.07792	0.0753	0.05823
1796.38	0.19185	0.21246	0.30981	0.39861	0.77453		1796.38	0.16499	0.20134	0.06661	0.04126	0.07386
1796.79	0.20723	0.13773	0.33563	0.40489	0.76096		1796.79	0.33337	0.17352	0.05588	0.03565	0.05682
1797.21	0.20297	0.13129	0.32676	0.46492	0.71847		1797.21	0.23004	0.30363	0.07515	0.06806	0.03974
1797.62	0.19793	0.13503	0.30936	0.41229	0.74345		1797.62	0.31135	0.15467	0.07804	0.06815	0.0265
1798.03	0.17543	0.11235	0.36497	0.49499	0.64374		1798.03	0.22543	0.19683	0.10282	0.07919	0.05333
1798.45	0.1716	0.11931	0.46564	0.44434	0.73288		1798.45	0.18238	0.22754	0.07131	0.06506	0.0484
1798.86	0.15594	0.13424	0.34371	0.42542	0.74905		1798.86	0.21818	0.16377	0.05855	0.04309	0.03576
1799.27	0.16192	0.1046	0.3411	0.48517	0.7681		1799.27	0.29389	0.21936	0.07066	0.08842	0.02563
1799.68	0.18575	0.1537	0.29037	0.51665	0.72484		1799.68	0.30214	0.30795	0.09615	0.04847	0.0414
1800.1	0.10065	0.14259	0.32116	0.47764	0.75249		1800.1	0.21241	0.18886	0.05921	0.04263	0.08105
1800.51	0.17713	0.13866	0.30892	0.41124	0.71126		1800.51	0.25495	0.2798	0.06983	0.0524	0.08949
1800.92	0.13344	0.14579	0.34108	0.49529	0.71417		1800.92	0.42146	0.20308	0.07884	0.04999	0.05985
1801.33	0.19744	0.15868	0.31736	0.43318	0.69447		1801.33	0.30237	0.29703	0.07885	0.04464	0.04406
1801.75	0.12816	0.16314	0.27346	0.40318	0.71677		1801.75	0.34744	0.19481	0.06155	0.06973	0.09378
1802.16	0.13439	0.14546	0.33703	0.41847	0.70934		1802.16	0.28705	0.18599	0.05879	0.07015	0.03828
1802.57	0.09625	0.14718	0.30675	0.4823	0.77302		1802.57	0.34007	0.1715	0.09209	0.03725	0.05357
1802.98	0.13182	0.09732	0.36165	0.52619	0.69226		1802.98	0.26359	0.24348	0.08002	0.04978	0.0646
1803.39	0.07216	0.17334	0.26758	0.46776	0.71818		1803.39	0.21103	0.2918	0.05618	0.06729	0.03936
1803.81	0.12624	0.14675	0.27984	0.44695	0.78917		1803.81	0.23844	0.21356	0.07838	0.07103	0.04864
1804.22	0.10955	0.11412	0.29202	0.47427	0.67534		1804.22	0.27155	0.26337	0.06586	0.06524	0.08325
1804.63	0.11008	0.11826	0.28339	0.48082	0.76628		1804.63	0.20943	0.25271	0.06132	0.07035	0.06619
1805.04	0.17795	0.11353	0.29446	0.43129	0.72661		1805.04	0.23121	0.25187	0.09293	0.06736	0.08797
1805.45	0.15422	0.10804	0.29296	0.52122	0.66443		1805.45	0.28933	0.15051	0.05786	0.07388	0.05796
1805.87	0.15666	0.14752	0.40816	0.48578	0.76314		1805.87	0.2184	0.20643	0.09144	0.07784	0.04761
1806.28	0.08485	0.25416	0.31735	0.48952	0.68411		1806.28	0.1866	0.22108	0.08242	0.05707	0.0624
1806.69	0.11547	0.14882	0.31027	0.55167	0.747		1806.69	0.20557	0.22041	0.0637	0.03655	0.06742
1807.1	0.09183	0.1275	0.30513	0.4541	0.70773		1807.1	0.21336	0.24621	0.03695	0.06947	0.02235
1807.51	0.09967	0.09918	0.38075	0.44342	0.68043		1807.51	0.26025	0.25012	0.09322	0.08467	0.03736
1807.92	0.11143	0.22582	0.33203	0.45674	0.69238		1807.92	0.23526	0.13915	0.05601	0.06564	0.04026
1808.34	0.11359	0.11819	0.2938	0.40758	0.79669		1808.34	0.31868	0.16289	0.05809	0.05044	0.06062
1808.75	0.138	0.15819	0.28885	0.52409	0.69486		1808.75	0.2357	0.2507	0.06401	0.0631	0.03911
1809.16	0.19248	0.17179	0.30243	0.38704	0.66975		1809.16	0.30059	0.20355	0.07957	0.06136	0.03461
1809.57	0.13359	0.10894	0.29468	0.39573	0.70644		1809.57	0.26034	0.2634	0.04577	0.08291	0.02253
1809.98	0.17047	0.14238	0.2629	0.38921	0.67007		1809.98	0.20278	0.28493	0.06151	0.08531	0.04507
1810.4	0.13366	0.13902	0.31579	0.40805	0.7172		1810.4	0.2493	0.23394	0.03483	0.073	0.08071
1810.81	0.09726	0.18571	0.35825	0.42444	0.67969		1810.81	0.28628	0.15893	0.04698	0.05841	0.05121
1811.22	0.09319	0.21018	0.29345	0.46428	0.6885		1811.22	0.18274	0.13762	0.06286	0.04949	0.06221
1811.63	0.10797	0.20465	0.30825	0.40155	0.6075		1811.63	0.32965	0.21937	0.06578	0.06425	0.04182
1812.04	0.10993	0.1704	0.34569	0.51417	0.74499		1812.04	0.30011	0.24437	0.04869	0.06946	0.04841
1812.45	0.18847	0.1878	0.27711	0.48404	0.68914		1812.45	0.31289	0.1565	0.03097	0.05923	0.05359
1812.87	0.1051	0.21706	0.34218	0.38472	0.7689		1812.87	0.28466	0.18628	0.04624	0.05513	0.03669
1813.28	0.12079	0.12072	0.24484	0.40354	0.74408		1813.28	0.32476	0.26036	0.08472	0.05908	0.014
[truncated: 461 more rows]

## Sheet: Fig 3b
0.1 M KOH	0V	-0.1	-0.2		0.01 M KOH	0V	-0.1	-0.2
[truncated: 954 more rows]

## Sheet: Fig 3c
0.1 M KOH	no potential	0V	-0.1	-0.2	-0.3	-0.4		0.01 M KOH	no potential	0V	-0.1	-0.2	-0.3	-0.4
[truncated: 2,706 more rows]

[truncated: 5 more sheets: Fig 4a, Fig 4b, Fig 4c, Fig 5a, Fig 5b]
