# Supplementary material for: Anomalous hydrogen evolution behavior in high-pH environment induced by locally generated hydronium ions
Source: Nat Commun. 2019 Oct 25;10:4876. doi: 10.1038/s41467-019-12773-7 (PMC6814866; doi:10.1038/s41467-019-12773-7)
Supplement: Supplementary file 3 — Source data 2 [file 41467_2019_12773_MOESM3_ESM.xlsx]

## Sheet: Fig S1
Pt/C						Pt/C
PtNi/C						PtNi/C
dealloyed PtCo/C						dealloyed PtCo/C

## Sheet: Fig S2
	Pt/C	PtNi/C	dealloyed PtCo/C
2 theta	Intensity	Intensity	Intensity
20	3187	4636	4867
20.02	3200	4498	5003
20.04	3234	4406	5073
20.06	3310	4462	4960
20.08	3320	4409	4978
20.1	3258	4433	4922
20.12	3296	4586	4882
20.14	3196	4393	4918
20.16	3262	4474	4936
20.18	3252	4507	4958
20.2	3151	4415	5006
20.22	3199	4414	4988
20.24	3237	4426	4872
20.26	3341	4531	4995
20.28	3324	4527	5007
20.3	3313	4492	4989
20.32	3267	4475	5003
20.34	3187	4622	5005
20.36	3220	4509	4941
20.38	3254	4478	4999
20.4	3208	4469	5018
20.42	3237	4403	4950
20.44	3221	4514	4974
20.46	3331	4496	5045
20.48	3287	4462	4899
20.5	3270	4490	5039
20.52	3229	4636	5073
20.54	3208	4528	5003
20.56	3266	4481	4954
20.58	3279	4523	4978
20.6	3151	4452	5023
20.62	3173	4483	4988
20.64	3087	4564	5034
20.66	3202	4449	4990
20.68	3248	4568	4837
20.7	3236	4579	5078
20.72	3263	4508	5033
20.74	3186	4502	4929
20.76	3239	4362	4981
20.78	3268	4590	5038
20.8	3201	4412	4939
20.82	3212	4445	5000
20.84	3143	4440	5004
20.86	3270	4576	4942
20.88	3208	4549	5054
20.9	3209	4437	5037
20.92	3149	4643	5132
20.94	3251	4563	4996
20.96	3210	4492	5044
20.98	3190	4569	4966
21	3212	4660	5086
21.02	3142	4542	4989
21.04	3238	4454	5151
21.06	3181	4393	5076
21.08	3165	4387	4879
21.1	3202	4495	5029
21.12	3204	4603	4927
21.14	3236	4513	4956
21.16	3220	4581	5102
21.18	3149	4592	5141
21.2	3182	4555	5027
21.22	3134	4607	5082
21.24	3177	4537	5034
21.26	3175	4569	4980
21.28	3213	4631	5064
21.3	3192	4553	5102
21.32	3136	4578	4954
21.34	3217	4523	5029
21.36	3172	4598	5049
21.38	3114	4530	5041
21.4	3188	4522	5009
21.42	3134	4385	5128
21.44	3216	4495	5107
21.46	3138	4447	5157
21.48	3104	4447	4949
21.5	3142	4562	4971
21.52	3231	4565	5063
21.54	3201	4539	5165
21.56	3218	4468	5064
21.58	3126	4552	5059
21.6	3205	4643	5007
21.62	3178	4497	4984
21.64	3150	4540	5147
21.66	3203	4453	5055
21.68	3169	4600	5094
21.7	3095	4545	5150
21.72	3130	4636	5059
21.74	3186	4641	5097
21.76	3158	4490	5076
21.78	3160	4538	5119
21.8	3214	4593	5116
21.82	3199	4561	5102
21.84	3107	4600	5143
21.86	3224	4607	5157
21.88	3173	4482	5095
21.9	3237	4600	5077
21.92	3176	4517	5107
21.94	3118	4619	5103
21.96	3141	4651	5166
21.98	3138	4460	5171
22	3187	4543	5121
22.02	3163	4541	5201
22.04	3162	4443	5307
22.06	3126	4657	5109
22.08	3094	4563	5179
22.1	3208	4679	5336
22.12	3208	4697	5195
22.14	3274	4652	5168
22.16	3219	4554	5173
22.18	3252	4585	5250
22.2	3143	4677	5181
22.22	3028	4648	5070
22.24	3162	4617	5096
22.26	3198	4627	5143
22.28	3124	4672	5148
22.3	3116	4619	5049
22.32	3212	4615	5160
22.34	3147	4618	5197
22.36	3260	4631	5140
22.38	3269	4555	5166
22.4	3176	4800	5203
22.42	3144	4590	5232
22.44	3210	4618	5242
22.46	3155	4678	5263
22.48	3192	4735	5194
22.5	3143	4581	5137
22.52	3127	4629	5243
22.54	3191	4597	5215
22.56	3101	4789	5314
22.58	3205	4789	5215
22.6	3249	4724	5249
22.62	3149	4543	5343
22.64	3176	4660	5150
22.66	3155	4664	5230
22.68	3142	4615	5130
22.7	3203	4649	5314
22.72	3126	4655	5245
22.74	3128	4689	5405
22.76	3174	4749	5261
22.78	3158	4791	5379
22.8	3158	4707	5279
22.82	3147	4687	5304
22.84	3123	4708	5332
22.86	3231	4733	5153
22.88	3225	4699	5200
22.9	3199	4855	5383
22.92	3143	4755	5349
22.94	3113	4678	5417
22.96	3189	4699	5320
22.98	3092	4673	5366
23	3089	4683	5490
23.02	3238	4692	5343
23.04	3109	4818	5450
23.06	3088	4786	5294
23.08	3118	4687	5345
23.1	3179	4698	5439
23.12	3132	4792	5417
23.14	3073	4746	5495
23.16	3195	4777	5449
23.18	2985	4769	5398
23.2	3022	4802	5394
23.22	3132	4669	5462
23.24	3201	4754	5421
23.26	3193	4775	5502
23.28	3192	4697	5291
23.3	3144	4715	5468
23.32	3163	4870	5363
23.34	3208	4775	5490
23.36	3065	4823	5309
23.38	3223	4869	5341
23.4	3146	4806	5454
23.42	3158	4815	5422
23.44	3197	4856	5430
23.46	3133	4827	5407
23.48	3189	4812	5444
23.5	3221	4875	5444
23.52	3150	4832	5532
23.54	3084	4827	5606
23.56	3184	4893	5545
23.58	3142	4867	5535
23.6	3153	4730	5531
23.62	3135	4812	5470
23.64	3256	4876	5538
23.66	3201	4851	5656
23.68	3265	4761	5605
23.7	3163	4909	5678
23.72	3034	4825	5606
23.74	3140	4870	5593
23.76	3227	4780	5546
23.78	3167	4949	5452
23.8	3206	4909	5629
23.82	3132	4902	5526
23.84	3180	4850	5587
23.86	3208	4982	5648
23.88	3205	4917	5612
23.9	3219	4812	5556
23.92	3207	4964	5610
23.94	3251	4975	5569
23.96	3145	4982	5597
23.98	3216	4826	5579
24	3107	4794	5600
24.02	3223	4872	5638
24.04	3164	4813	5722
24.06	3217	4931	5489
24.08	3266	4890	5584
24.1	3167	5017	5455
24.12	3111	4993	5668
24.14	3143	4988	5616
24.16	3263	4874	5510
24.18	3189	4925	5676
24.2	3151	5085	5607
24.22	3235	4861	5626
24.24	3225	4876	5618
24.26	3133	5019	5643
24.28	3124	4992	5655
24.3	3275	4974	5754
24.32	3235	5027	5756
24.34	3238	4981	5630
24.36	3210	4965	5673
24.38	3163	5037	5766
24.4	3256	5008	5630
24.42	3254	4936	5605
24.44	3135	4965	5704
24.46	3168	4865	5683
24.48	3185	5016	5704
24.5	3221	5046	5807
24.52	3182	4932	5747
24.54	3215	4926	5731
24.56	3180	4993	5627
24.58	3247	5009	5597
24.6	3183	4936	5594
24.62	3276	4908	5624
24.64	3217	4962	5794
24.66	3298	5044	5677
24.68	3238	5137	5769
24.7	3311	5030	5722
24.72	3207	5041	5746
24.74	3178	5032	5703
24.76	3200	4971	5743
24.78	3247	5035	5701
24.8	3209	4935	5759
24.82	3209	5021	5809
24.84	3273	4986	5697
24.86	3205	4969	5670
24.88	3180	4932	5703
24.9	3256	4949	5731
24.92	3214	4943	5662
24.94	3170	4989	5705
24.96	3233	4779	5758
24.98	3226	4911	5693
25	3152	4971	5735
25.02	3277	4988	5706
25.04	3260	4976	5708
25.06	3222	4937	5730
25.08	3290	5124	5702
25.1	3187	5090	5737
25.12	3165	5088	5790
25.14	3171	4999	5658
25.16	3138	5021	5816
25.18	3186	4915	5705
25.2	3154	4931	5770
25.22	3212	4935	5797
25.24	3174	5023	5732
25.26	3177	5035	5723
25.28	3265	4934	5639
25.3	3220	4984	5623
25.32	3087	5095	5894
25.34	3168	4984	5658
25.36	3221	4953	5709
25.38	3150	4873	5726
25.4	3092	4923	5613
25.42	3250	4899	5708
25.44	3126	4904	5632
25.46	3157	4818	5789
25.48	3142	4795	5645
25.5	3136	4934	5670
25.52	3161	4902	5630
25.54	3147	4938	5645
25.56	3079	4903	5677
25.58	3153	4839	5566
25.6	3144	4921	5628
25.62	3057	4850	5632
25.64	3089	4880	5733
25.66	3118	4881	5624
25.68	3030	4947	5513
25.7	3094	4835	5622
25.72	3072	4680	5487
25.74	3111	4848	5530
25.76	3083	4779	5537
25.78	3020	4736	5593
25.8	3079	4890	5692
25.82	3042	4826	5302
25.84	3055	4781	5525
25.86	3042	4840	5435
25.88	2972	4793	5502
25.9	3014	4713	5605
25.92	2923	4754	5468
25.94	3020	4777	5499
25.96	3042	4793	5421
25.98	3002	4681	5364
26	3012	4652	5323
26.02	3046	4794	5438
26.04	2958	4746	5381
26.06	2881	4729	5379
26.08	2972	4665	5385
26.1	3039	4670	5451
26.12	2966	4678	5453
26.14	2919	4692	5287
26.16	2969	4648	5307
26.18	2995	4680	5387
26.2	2971	4647	5341
26.22	2858	4588	5202
26.24	2920	4591	5322
26.26	2920	4634	5307
26.28	2930	4684	5249
26.3	2889	4591	5385
26.32	2910	4553	5401
26.34	2966	4554	5344
26.36	2843	4641	5171
26.38	2809	4656	5199
26.4	2849	4499	5175
26.42	2893	4409	5252
26.44	2878	4527	5247
26.46	2885	4612	5235
26.48	2869	4521	5228
26.5	2895	4383	5070
26.52	2833	4493	5173
26.54	2786	4480	5185
26.56	2756	4472	5042
26.58	2748	4413	4986
26.6	2809	4366	5164
26.62	2808	4385	5038
26.64	2778	4438	5097
26.66	2807	4269	4992
26.68	2775	4226	5016
26.7	2689	4380	5007
26.72	2716	4371	4831
26.74	2777	4353	4942
26.76	2668	4284	4913
26.78	2773	4394	4885
26.8	2724	4311	4869
26.82	2737	4220	4959
26.84	2677	4314	4974
26.86	2650	4177	4798
26.88	2696	4274	4724
26.9	2692	4337	4851
26.92	2708	4223	4937
26.94	2715	4216	4819
26.96	2674	4213	4743
26.98	2605	4301	4759
27	2661	4196	4668
27.02	2650	4158	4670
27.04	2645	4192	4685
27.06	2636	4090	4645
27.08	2663	4135	4684
27.1	2563	4317	4677
27.12	2601	4080	4611
27.14	2554	4137	4702
27.16	2577	4089	4712
27.18	2541	4097	4649
27.2	2668	4028	4568
27.22	2521	4084	4703
27.24	2550	4123	4743
27.26	2546	4046	4596
27.28	2558	4109	4576
27.3	2631	4072	4594
27.32	2503	4020	4497
27.34	2524	4058	4533
27.36	2460	4185	4649
27.38	2499	4083	4507
27.4	2455	3975	4515
27.42	2457	3930	4494
27.44	2489	3907	4473
27.46	2496	3955	4435
27.48	2479	3927	4424
27.5	2505	3872	4417
27.52	2459	4005	4477
27.54	2395	3931	4425
27.56	2407	3827	4351
27.58	2405	3941	4443
27.6	2385	3943	4399
27.62	2397	3900	4291
27.64	2408	3890	4306
27.66	2431	3854	4335
27.68	2347	3832	4412
27.7	2338	3929	4509
27.72	2402	3917	4290
27.74	2374	3786	4269
27.76	2364	3719	4339
27.78	2360	3755	4241
27.8	2342	3834	4247
27.82	2361	3853	4217
27.84	2387	3734	4311
27.86	2339	3724	4271
27.88	2324	3797	4293
27.9	2291	3684	4273
27.92	2297	3786	4219
27.94	2311	3733	4219
27.96	2324	3649	4166
27.98	2352	3736	4136
28	2271	3659	4187
28.02	2298	3648	4198
28.04	2262	3677	4181
28.06	2321	3694	4073
28.08	2282	3704	4044
28.1	2362	3691	4152
28.12	2241	3558	4094
28.14	2248	3759	4087
28.16	2243	3707	4160
28.18	2219	3679	4105
28.2	2282	3606	4057
28.22	2220	3582	4038
28.24	2380	3643	4086
28.26	2312	3555	4064
28.28	2279	3652	3989
28.3	2169	3637	4010
28.32	2128	3590	4050
28.34	2168	3646	4050
28.36	2241	3722	4109
28.38	2188	3619	3995
28.4	2148	3569	4002
28.42	2143	3564	3984
28.44	2171	3633	3979
28.46	2142	3492	3968
28.48	2151	3523	3834
28.5	2214	3488	3949
28.52	2128	3490	3956
28.54	2120	3469	4049
28.56	2108	3537	3977
28.58	2182	3533	4006
28.6	2135	3465	3957
28.62	2139	3488	3946
28.64	2095	3366	3860
28.66	2167	3396	3802
28.68	2100	3503	3886
28.7	2120	3471	3934
28.72	2131	3519	3937
28.74	2169	3503	3977
28.76	2100	3475	3815
28.78	2064	3482	3879
28.8	2200	3407	3763
28.82	2110	3461	3911
28.84	2069	3468	3756
28.86	2051	3363	3831
28.88	2184	3478	3960
28.9	2083	3467	3795
28.92	2068	3433	3802
28.94	2058	3428	3800
28.96	2064	3452	3803
28.98	2101	3450	3785
29	2126	3443	3850
29.02	2016	3354	3833
29.04	2067	3434	3769
29.06	2046	3441	3767
29.08	2116	3412	3840
29.1	2054	3366	3841
29.12	2024	3416	3761
29.14	2078	3446	3759
29.16	2018	3428	3731
29.18	2018	3381	3728
29.2	2016	3367	3786
29.22	1979	3401	3712
29.24	2006	3366	3674
29.26	1924	3371	3722
29.28	2011	3315	3747
29.3	2011	3387	3744
29.32	2022	3381	3788
29.34	1926	3377	3794
29.36	1949	3313	3651
29.38	1907	3386	3610
29.4	1945	3259	3622
29.42	1970	3265	3730
29.44	1912	3284	3628
29.46	1962	3295	3777
29.48	1981	3276	3634
29.5	1988	3328	3651
29.52	1932	3365	3585
29.54	2001	3243	3625
29.56	1892	3269	3610
29.58	1961	3332	3649
29.6	1958	3263	3705
29.62	1918	3285	3679
29.64	1850	3202	3586
29.66	2026	3302	3687
29.68	1902	3296	3707
29.7	1957	3227	3623
29.72	1911	3171	3576
29.74	1884	3291	3593
29.76	1847	3280	3630
29.78	1926	3317	3515
29.8	1997	3189	3511
29.82	1876	3167	3586
29.84	1960	3198	3571
29.86	1891	3238	3540
29.88	1965	3156	3610
29.9	2029	3246	3627
29.92	1932	3226	3541
29.94	1904	3217	3582
29.96	1888	3273	3547
29.98	1942	3163	3496
30	1891	3173	3593
30.02	1877	3217	3530
30.04	1830	3198	3574
30.06	1870	3240	3529
30.08	1845	3219	3483
30.1	1878	3204	3592
30.12	1912	3158	3531
30.14	1860	3084	3514
30.16	1845	3103	3482
30.18	1838	3081	3557
30.2	1810	3229	3538
30.22	1865	3119	3531
30.24	1853	3115	3541
30.26	1860	3183	3464
30.28	1881	3254	3490
30.3	1842	3152	3457
30.32	1869	3123	3470
30.34	1852	3129	3538
30.36	1891	3231	3586
30.38	1866	3171	3531
30.4	1869	3174	3453
30.42	1826	3161	3511
30.44	1812	3210	3551
30.46	1894	3160	3509
30.48	1896	3199	3582
30.5	1908	3144	3516
30.52	1869	3173	3508
30.54	1888	3123	3426
30.56	1867	3066	3454
30.58	1868	3127	3490
30.6	1854	3092	3431
30.62	1821	3177	3491
30.64	1804	3122	3491
30.66	1843	3092	3438
30.68	1876	3116	3515
30.7	1860	3095	3478
30.72	1852	3060	3516
30.74	1786	3103	3506
30.76	1789	3076	3477
30.78	1816	3208	3471
30.8	1746	3118	3439
30.82	1804	3128	3461
30.84	1844	3147	3508
30.86	1783	3103	3443
30.88	1824	3201	3346
30.9	1867	3130	3445
30.92	1852	3113	3510
30.94	1734	3081	3490
30.96	1791	3075	3560
30.98	1833	2987	3480
31	1733	3082	3559
31.02	1809	3145	3493
31.04	1824	3117	3520
31.06	1771	3040	3461
31.08	1807	3048	3437
31.1	1856	3078	3463
31.12	1809	3130	3469
31.14	1784	3106	3455
31.16	1776	3024	3390
31.18	1738	3112	3436
31.2	1807	3037	3443
31.22	1823	3003	3509
31.24	1827	3088	3478
31.26	1823	2992	3456
31.28	1806	3060	3456
31.3	1836	3021	3436
31.32	1785	3009	3369
31.34	1754	3004	3462
31.36	1761	2997	3419
31.38	1740	3042	3443
31.4	1774	3117	3399
31.42	1811	3165	3423
31.44	1734	3121	3444
31.46	1761	3103	3621
31.48	1779	3057	3534
31.5	1743	3108	3402
31.52	1863	3039	3425
31.54	1692	3014	3496
31.56	1808	3091	3452
31.58	1756	3018	3398
31.6	1734	3055	3399
31.62	1772	3064	3446
31.64	1764	3054	3449
31.66	1716	3035	3418
31.68	1778	3048	3480
31.7	1817	3041	3507
31.72	1762	3035	3416
31.74	1714	3151	3392
31.76	1764	3035	3385
31.78	1759	3030	3435
31.8	1768	3047	3448
31.82	1794	3082	3522
31.84	1732	3125	3411
31.86	1747	2916	3393
31.88	1761	3097	3393
31.9	1811	2987	3372
31.92	1730	2946	3440
31.94	1823	2955	3437
31.96	1745	3043	3498
31.98	1691	3136	3428
32	1724	3044	3440
32.02	1687	3085	3430
32.04	1729	3142	3466
32.06	1786	3086	3358
32.08	1728	3068	3373
32.1	1741	2972	3423
32.12	1692	3024	3430
32.14	1694	3072	3434
32.16	1730	3078	3371
32.18	1726	3035	3396
32.2	1705	2958	3417
32.22	1737	2979	3335
32.24	1717	3041	3405
32.26	1708	3028	3402
32.28	1731	3062	3396
32.3	1757	3059	3399
32.32	1751	3067	3394
32.34	1710	3060	3358
32.36	1695	3166	3332
32.38	1730	3114	3404
32.4	1726	3059	3343
32.42	1735	3014	3487
32.44	1783	2980	3446
32.46	1783	2982	3487
32.48	1710	3027	3417
32.5	1659	3079	3419
32.52	1678	3022	3509
32.54	1726	3043	3396
32.56	1745	2989	3420
32.58	1693	2959	3436
32.6	1717	3002	3430
32.62	1728	3078	3369
32.64	1708	3036	3373
32.66	1763	3050	3401
32.68	1725	2998	3484
32.7	1692	2934	3458
32.72	1738	2968	3417
32.74	1740	3036	3386
32.76	1753	3060	3406
32.78	1714	3013	3412
32.8	1654	2971	3416
32.82	1759	3041	3469
32.84	1667	3064	3455
32.86	1686	3010	3395
32.88	1708	3065	3271
32.9	1777	3077	3301
32.92	1690	3065	3406
32.94	1702	3001	3436
32.96	1693	2966	3436
32.98	1722	2971	3442
33	1779	2976	3431
33.02	1816	3041	3421
33.04	1713	2950	3497
33.06	1743	2957	3471
33.08	1715	2926	3373
33.1	1702	2989	3392
33.12	1732	2995	3446
33.14	1619	3064	3517
33.16	1716	3046	3436
33.18	1732	3061	3462
33.2	1751	3061	3454
33.22	1764	3065	3407
33.24	1668	3092	3337
33.26	1711	3046	3370
33.28	1743	3058	3436
33.3	1732	2945	3442
33.32	1778	2975	3366
33.34	1733	2984	3311
33.36	1730	3011	3459
33.38	1703	2965	3494
33.4	1695	3074	3498
33.42	1778	2919	3465
33.44	1736	3085	3506
33.46	1729	3015	3457
33.48	1685	3100	3443
33.5	1707	3031	3431
33.52	1776	3009	3434
33.54	1826	2982	3410
33.56	1773	3009	3407
33.58	1755	3075	3352
33.6	1779	3083	3436
33.62	1737	2959	3411
33.64	1771	3035	3442
33.66	1673	2926	3455
33.68	1683	2977	3463
33.7	1770	3062	3421
33.72	1748	2983	3464
33.74	1686	3154	3551
33.76	1715	3107	3469
33.78	1716	3088	3421
33.8	1760	2966	3437
33.82	1684	3080	3308
33.84	1694	2989	3365
33.86	1769	2927	3461
33.88	1737	3031	3500
33.9	1820	2964	3449
33.92	1821	3029	3470
33.94	1717	2951	3440
33.96	1782	3012	3437
33.98	1801	2956	3456
34	1707	2996	3412
34.02	1724	3038	3387
34.04	1820	3026	3444
34.06	1708	3074	3388
34.08	1731	3037	3449
34.1	1763	3051	3479
34.12	1734	3120	3412
34.14	1766	3044	3372
34.16	1736	3052	3471
34.18	1736	3098	3374
34.2	1794	3009	3403
34.22	1718	2991	3431
34.24	1716	3102	3449
34.26	1765	3046	3486
34.28	1753	3014	3382
34.3	1735	2998	3520
34.32	1746	3067	3533
34.34	1735	3088	3456
34.36	1702	2981	3489
34.38	1827	3080	3531
34.4	1761	3001	3560
34.42	1758	3037	3526
34.44	1786	2981	3526
34.46	1828	3068	3451
34.48	1810	3115	3415
34.5	1794	3016	3452
34.52	1712	3005	3509
34.54	1718	2990	3458
34.56	1762	3070	3536
34.58	1831	3155	3447
34.6	1784	3048	3476
34.62	1834	3063	3454
34.64	1754	3047	3492
34.66	1786	2962	3467
34.68	1729	3023	3521
34.7	1765	3056	3472
34.72	1823	3077	3447
34.74	1801	3055	3493
34.76	1816	3023	3604
34.78	1861	3106	3559
34.8	1811	3007	3538
34.82	1827	3057	3476
34.84	1866	2925	3554
34.86	1788	3132	3516
34.88	1871	3069	3413
34.9	1796	3117	3539
34.92	1814	3089	3556
34.94	1830	3096	3551
34.96	1795	3126	3480
34.98	1759	3003	3539
35	1804	3085	3483
35.02	1845	3108	3493
35.04	1776	3144	3476
35.06	1890	3083	3502
35.08	1811	3020	3453
35.1	1828	2976	3428
35.12	1873	3109	3511
35.14	1854	3140	3572
35.16	1879	3053	3487
35.18	1833	3176	3521
35.2	1853	3057	3501
35.22	1949	3039	3580
35.24	1912	3063	3447
35.26	1906	3133	3513
35.28	1889	3077	3594
35.3	1925	3105	3586
35.32	1945	3000	3510
35.34	1940	3083	3498
35.36	1877	3032	3530
35.38	1899	3081	3548
35.4	1877	3099	3581
35.42	1957	3162	3641
35.44	1937	3077	3470
35.46	1892	3043	3511
35.48	1915	3041	3438
35.5	1870	3096	3534
35.52	1933	3119	3610
35.54	1923	3161	3544
35.56	1931	3104	3637
35.58	1911	3047	3539
35.6	1903	3000	3543
35.62	1912	3069	3573
35.64	1885	3148	3580
35.66	1884	3079	3553
35.68	1948	3154	3639
35.7	1923	3219	3607
35.72	1943	3052	3499
35.74	1948	3061	3653
35.76	1949	3113	3718
35.78	1942	3225	3665
35.8	1963	3149	3684
35.82	1965	3234	3694
35.84	1904	3199	3765
35.86	1920	3098	3761
35.88	1998	3202	3760
35.9	1990	3106	3598
35.92	1930	3179	3625
35.94	1923	3213	3629
35.96	1959	3202	3663
35.98	1945	3215	3634
36	1971	3169	3684
36.02	1988	3199	3652
36.04	1932	3188	3630
36.06	2027	3154	3656
36.08	2021	3160	3672
36.1	1977	3211	3675
36.12	1987	3185	3587
36.14	2000	3169	3650
36.16	1977	3218	3697
36.18	2052	3141	3734
36.2	2089	3151	3788
36.22	2017	3285	3712
36.24	2032	3183	3736
36.26	2011	3282	3724
36.28	2054	3204	3748
36.3	2123	3183	3834
36.32	2204	3212	3730
36.34	2155	3261	3623
36.36	2108	3285	3732
36.38	2005	3214	3816
36.4	2103	3210	3680
36.42	2089	3228	3783
36.44	2080	3153	3721
36.46	2159	3291	3648
36.48	2119	3195	3658
36.5	2175	3194	3775
36.52	2122	3270	3849
36.54	2135	3232	3827
36.56	2164	3190	3818
36.58	2179	3272	3721
36.6	2183	3240	3882
36.62	2164	3203	3814
36.64	2154	3274	3877
36.66	2201	3202	3771
36.68	2225	3191	3741
36.7	2184	3359	3830
36.72	2159	3336	3879
36.74	2247	3250	3806
36.76	2182	3271	3840
36.78	2184	3338	3833
36.8	2207	3282	3824
36.82	2258	3280	3888
36.84	2222	3309	3802
36.86	2279	3293	3887
36.88	2221	3256	3912
36.9	2254	3330	3852
36.92	2221	3296	3877
36.94	2371	3274	3905
36.96	2313	3297	3870
36.98	2345	3341	3932
37	2292	3343	3901
37.02	2340	3306	3813
37.04	2352	3288	3955
37.06	2375	3241	3857
37.08	2363	3300	3871
37.1	2422	3368	3965
37.12	2392	3458	3955
37.14	2483	3345	3909
37.16	2361	3377	4017
37.18	2353	3266	4017
37.2	2411	3376	4032
37.22	2472	3478	3950
37.24	2501	3389	3935
37.26	2467	3384	3954
37.28	2437	3409	4082
37.3	2429	3378	3993
37.32	2509	3353	3902
37.34	2596	3411	3977
37.36	2509	3509	4063
37.38	2618	3427	4014
37.4	2485	3327	4121
37.42	2568	3274	3972
37.44	2530	3377	4105
37.46	2594	3399	4073
37.48	2522	3390	4074
37.5	2588	3490	4203
37.52	2588	3448	4157
37.54	2604	3526	4153
37.56	2674	3521	4110
37.58	2635	3493	4194
37.6	2698	3429	4185
37.62	2784	3465	4218
37.64	2717	3530	4124
37.66	2766	3608	4150
37.68	2830	3583	4174
37.7	2808	3434	4133
37.72	2742	3504	4224
37.74	2791	3488	4262
37.76	2739	3606	4203
37.78	2771	3526	4274
37.8	2829	3538	4211
37.82	2825	3450	4226
37.84	2872	3512	4273
37.86	2952	3565	4305
37.88	2858	3577	4341
37.9	2878	3552	4220
37.92	2925	3643	4360
37.94	3013	3653	4342
37.96	2953	3591	4378
37.98	3125	3625	4297
38	3030	3597	4308
38.02	3065	3710	4345
38.04	3127	3694	4394
38.06	3173	3692	4402
38.08	3119	3635	4390
38.1	3073	3713	4525
38.12	3063	3729	4497
38.14	3105	3793	4497
38.16	3215	3726	4490
38.18	3147	3808	4566
38.2	3162	3881	4548
38.22	3330	3725	4698
38.24	3267	3754	4767
38.26	3270	3678	4719
38.28	3361	3824	4666
38.3	3342	3907	4642
38.32	3329	3863	4619
38.34	3348	3858	4805
38.36	3533	3896	4748
38.38	3415	3874	4825
38.4	3494	3912	4795
38.42	3514	3934	4824
38.44	3538	4045	4749
38.46	3629	3935	4893
38.48	3553	3900	4911
38.5	3441	4060	4873
38.52	3554	4163	5001
38.54	3587	4111	4928
38.56	3667	4162	4991
38.58	3669	4110	5051
38.6	3677	4082	5095
38.62	3729	4190	5113
38.64	3719	4178	5096
38.66	3765	4204	5241
38.68	3804	4217	5178
38.7	3812	4149	5242
38.72	3787	4212	5336
38.74	3938	4349	5341
38.76	3927	4232	5441
38.78	3875	4288	5419
38.8	3876	4431	5501
38.82	3780	4319	5515
38.84	3904	4376	5551
38.86	3898	4374	5607
38.88	4090	4330	5655
38.9	4074	4518	5630
38.92	3998	4501	5675
38.94	4097	4644	5717
38.96	4120	4680	5675
38.98	4084	4647	5929
39	4212	4756	5857
39.02	4245	4626	6017
39.04	4228	4777	6056
39.06	4197	4690	6026
39.08	4220	4732	6012
39.1	4192	4816	5975
39.12	4372	4900	6118
39.14	4355	5025	6194
39.16	4383	4908	6236
39.18	4420	4929	6424
39.2	4376	4992	6425
39.22	4339	4994	6435
39.24	4463	4993	6421
39.26	4478	5139	6422
39.28	4549	5149	6570
39.3	4471	5236	6586
39.32	4486	5253	6804
39.34	4578	5339	6868
39.36	4667	5318	6852
39.38	4631	5326	6756
39.4	4592	5371	6940
39.42	4717	5364	6861
39.44	4621	5518	7003
39.46	4656	5562	7027
39.48	4665	5531	7102
39.5	4604	5683	7111
39.52	4651	5707	7368
39.54	4699	5614	7413
39.56	4570	5601	7418
39.58	4915	5785	7550
39.6	4738	5790	7555
39.62	4679	5924	7693
39.64	4750	6035	7616
39.66	4743	5843	7636
39.68	4818	5931	7818
39.7	4914	5896	7965
39.72	4804	6106	7862
39.74	4870	6131	8006
39.76	4908	6158	8112
39.78	4916	6118	8172
39.8	4953	6280	8297
39.82	4870	6270	8184
39.84	4890	6506	8300
39.86	4833	6423	8150
39.88	4863	6450	8505
39.9	4981	6555	8480
39.92	4861	6590	8468
39.94	4955	6570	8559
39.96	5111	6676	8530
39.98	4970	6661	8633
40	5092	6738	8724
40.02	5052	6699	8856
40.04	5073	6813	8820
40.06	4950	6992	8826
40.08	5036	7029	8887
40.1	4867	6928	9146
40.12	4972	7120	9098
40.14	4996	6962	9101
40.16	4914	7022	9148
40.18	4919	6987	9182
40.2	4978	7238	9322
40.22	4977	7316	9385
40.24	4949	7171	9298
40.26	4909	7190	9455
40.28	4856	7446	9491
40.3	4968	7437	9568
40.32	4877	7396	9534
40.34	4854	7530	9531
40.36	4825	7524	9577
40.38	4842	7450	9644
40.4	4768	7533	9776
40.42	4851	7527	9659
40.44	4884	7447	9874
40.46	4949	7606	9819
40.48	4770	7602	9739
40.5	4800	7692	9879
40.52	4814	7891	9829
40.54	4820	7706	9802
40.56	4723	7825	9961
40.58	4650	7759	10095
40.6	4628	7775	10045
40.62	4656	7880	10103
40.64	4618	7814	9982
40.66	4622	7878	9918
40.68	4674	7887	10004
40.7	4595	7852	10193
40.72	4590	7967	9974
40.74	4566	7954	10061
40.76	4552	8030	9980
40.78	4591	8062	9998
40.8	4477	8014	10125
40.82	4425	8163	9913
40.84	4465	8033	10059
40.86	4566	8030	10059
40.88	4536	7972	9968
40.9	4371	8032	9995
40.92	4530	8131	9980
40.94	4428	8058	10060
40.96	4327	8109	9933
40.98	4195	8126	9971
41	4399	8297	9846
41.02	4220	8145	9883
41.04	4188	7945	9923
41.06	4140	8005	9893
41.08	4191	8078	9589
41.1	4186	8192	9732
41.12	4191	8010	9949
41.14	4148	8134	9791
41.16	4161	8116	9780
41.18	3994	8123	9649
41.2	4094	8017	9547
41.22	4135	8203	9518
41.24	4026	7904	9639
41.26	3891	8063	9598
41.28	4042	7958	9465
41.3	4000	8123	9404
41.32	3891	8087	9488
41.34	3899	8000	9487
41.36	3911	7888	9307
41.38	3806	7825	9211
41.4	3839	7821	9239
41.42	3827	7791	9261
41.44	3823	7800	9107
41.46	3784	7938	9027
41.48	3802	7863	8918
41.5	3738	7810	8927
41.52	3757	7676	8875
41.54	3620	7744	8824
41.56	3663	7645	8718
41.58	3521	7673	8639
41.6	3548	7607	8645
41.62	3581	7615	8474
41.64	3509	7529	8430
41.66	3531	7549	8351
41.68	3513	7610	8353
41.7	3458	7556	8383
41.72	3410	7438	8324
41.74	3473	7426	8247
41.76	3526	7391	8062
41.78	3434	7363	8009
41.8	3371	7239	7863
41.82	3332	7318	7931
41.84	3339	7169	7825
41.86	3303	7328	7709
41.88	3265	7121	7631
41.9	3326	7105	7630
41.92	3302	7151	7499
41.94	3169	6965	7589
41.96	3247	6968	7491
41.98	3246	6838	7446
42	3172	6856	7271
42.02	3109	6818	7155
42.04	3230	6937	7137
42.06	3186	6759	7050
42.08	3170	6793	7044
42.1	3181	6777	6937
42.12	3126	6824	6866
42.14	3006	6700	6837
42.16	2965	6654	6905
42.18	3011	6623	6783
42.2	3088	6526	6759
42.22	3122	6466	6610
42.24	2991	6405	6674
42.26	2939	6343	6632
42.28	2941	6364	6580
42.3	2961	6345	6531
42.32	2946	6215	6249
42.34	3019	6245	6343
42.36	2828	6202	6204
42.38	2895	6023	6207
42.4	2892	6134	6197
42.42	2765	6064	6055
42.44	2813	6079	6003
42.46	2771	5905	5962
42.48	2839	5826	6018
42.5	2810	5796	6016
42.52	2831	5843	5905
42.54	2700	5722	5891
42.56	2759	5745	5858
42.58	2737	5740	5675
42.6	2642	5579	5624
42.62	2656	5688	5629
42.64	2729	5583	5612
42.66	2753	5566	5572
42.68	2717	5649	5592
42.7	2612	5438	5468
42.72	2696	5380	5286
42.74	2631	5349	5347
42.76	2592	5359	5410
42.78	2560	5455	5289
42.8	2725	5365	5321
42.82	2594	5274	5332
42.84	2700	5149	5253
42.86	2641	5285	5299
42.88	2651	5128	5109
42.9	2649	5011	5123
42.92	2543	5174	5150
42.94	2642	5204	5036
42.96	2590	5018	5083
42.98	2535	4853	4873
43	2558	5096	5009
43.02	2508	5007	5022
43.04	2539	4936	4908
43.06	2495	4981	4923
43.08	2508	4866	4838
43.1	2495	4794	4934
43.12	2498	4771	4888
43.14	2549	4678	4816
43.16	2515	4714	4902
43.18	2480	4648	4820
43.2	2517	4710	4697
43.22	2435	4653	4610
43.24	2517	4613	4740
43.26	2439	4540	4715
43.28	2534	4598	4625
43.3	2490	4579	4759
43.32	2499	4565	4535
43.34	2517	4561	4573
43.36	2512	4454	4610
43.38	2461	4439	4682
43.4	2421	4415	4604
43.42	2423	4369	4601
43.44	2435	4341	4485
43.46	2424	4469	4574
43.48	2296	4403	4541
43.5	2430	4387	4520
43.52	2407	4271	4516
43.54	2391	4300	4501
43.56	2502	4383	4497
43.58	2385	4192	4411
43.6	2443	4251	4458
43.62	2320	4128	4480
43.64	2412	4103	4381
43.66	2407	4262	4384
43.68	2476	4177	4398
43.7	2357	4170	4387
43.72	2392	4087	4481
43.74	2344	4158	4384
43.76	2372	4020	4390
43.78	2511	4138	4403
43.8	2487	4033	4391
43.82	2376	3971	4490
43.84	2377	3983	4325
43.86	2444	3999	4429
43.88	2445	3909	4354
43.9	2379	4004	4405
43.92	2423	4035	4395
43.94	2449	3895	4456
43.96	2339	3977	4366
43.98	2398	3921	4366
44	2489	3971	4395
44.02	2495	4044	4318
44.04	2440	3910	4243
44.06	2386	3983	4342
44.08	2447	3954	4312
44.1	2395	3846	4266
44.12	2362	3973	4379
44.14	2448	3913	4254
44.16	2496	3776	4276
44.18	2456	3897	4354
44.2	2418	3968	4362
44.22	2498	3937	4222
44.24	2419	3939	4239
44.26	2557	3847	4267
44.28	2518	3904	4369
44.3	2449	4005	4402
44.32	2536	4038	4316
44.34	2532	3927	4303
44.36	2478	4024	4304
44.38	2486	3922	4358
44.4	2441	4072	4272
44.42	2487	4019	4346
44.44	2540	4000	4348
44.46	2503	4068	4403
44.48	2492	4096	4278
44.5	2485	4045	4322
44.52	2505	4084	4098
44.54	2477	4066	4206
44.56	2566	4121	4323
44.58	2494	4179	4296
44.6	2542	4147	4279
44.62	2542	4100	4381
44.64	2527	4130	4359
44.66	2520	4202	4207
44.68	2510	4096	4362
44.7	2580	4191	4315
44.72	2559	4009	4340
44.74	2554	4110	4357
44.76	2507	3983	4317
44.78	2621	3978	4308
44.8	2640	4012	4290
44.82	2574	4017	4326
44.84	2590	3968	4328
44.86	2532	3942	4292
44.88	2555	3881	4319
44.9	2683	3889	4236
44.92	2596	3790	4314
44.94	2670	3760	4412
44.96	2625	3815	4336
44.98	2624	3738	4245
45	2794	3787	4349
45.02	2705	3828	4430
45.04	2685	3839	4314
45.06	2668	3815	4387
45.08	2670	3788	4359
45.1	2747	3722	4410
45.12	2726	3784	4266
45.14	2700	3720	4323
45.16	2687	3715	4464
45.18	2741	3803	4396
45.2	2681	3726	4397
45.22	2677	3775	4412
45.24	2735	3650	4449
45.26	2729	3755	4362
45.28	2699	3836	4397
45.3	2724	3822	4426
45.32	2684	3795	4384
45.34	2787	3827	4494
45.36	2769	3759	4467
45.38	2732	3694	4494
45.4	2720	3775	4535
45.42	2796	3814	4484
45.44	2828	3838	4590
45.46	2800	3817	4564
45.48	2782	3872	4651
45.5	2771	3943	4567
45.52	2779	3886	4630
45.54	2876	3860	4596
45.56	2789	3788	4695
45.58	2890	3950	4663
45.6	2800	3899	4764
45.62	2902	3810	4662
45.64	2824	3965	4738
45.66	2757	3920	4777
45.68	2808	3910	4746
45.7	2750	3902	4577
45.72	2777	3968	4624
45.74	2881	4037	4727
45.76	2973	4050	4666
45.78	2748	3971	4948
45.8	2782	3970	4833
45.82	2858	4037	4840
45.84	2863	3979	4828
45.86	2874	4035	4849
45.88	2787	4097	4834
45.9	2884	4102	4895
45.92	2816	4015	4900
45.94	2837	4120	4867
45.96	2929	4112	5000
45.98	2858	4117	4962
46	2874	4094	5139
46.02	2840	3995	5063
46.04	2891	3999	5002
46.06	2784	4156	5026
46.08	2872	4141	5049
46.1	2892	4172	5093
46.12	3007	4095	5175
46.14	2977	4259	5045
46.16	2929	4348	5104
46.18	2860	4282	5213
46.2	2895	4227	5214
46.22	2869	4294	5186
46.24	2896	4352	5243
46.26	2875	4263	5179
46.28	2960	4258	5189
46.3	2893	4336	5071
46.32	2886	4347	5236
46.34	2900	4409	5305
46.36	2996	4358	5321
46.38	2858	4320	5199
46.4	2951	4323	5300
46.42	2852	4424	5331
46.44	2896	4347	5249
46.46	2911	4336	5282
46.48	2871	4442	5343
46.5	2930	4465	5423
46.52	2954	4519	5366
46.54	2963	4555	5434
46.56	2903	4548	5488
46.58	2998	4568	5415
46.6	2889	4558	5476
46.62	2857	4606	5483
46.64	2828	4538	5536
46.66	2909	4596	5436
46.68	2931	4633	5583
46.7	2840	4495	5595
46.72	2848	4697	5590
46.74	2914	4637	5687
46.76	2768	4510	5550
46.78	2866	4610	5495
46.8	2804	4590	5644
46.82	2871	4680	5625
46.84	2802	4702	5493
46.86	2796	4720	5587
46.88	2832	4724	5704
46.9	2781	4695	5630
46.92	2906	4722	5487
46.94	2825	4733	5673
46.96	2818	4608	5809
46.98	2758	4719	5830
47	2782	4635	5736
47.02	2765	4742	5611
47.04	2880	4958	5639
47.06	2716	4913	5726
47.08	2738	4891	5701
47.1	2750	4901	5725
47.12	2790	4853	5670
47.14	2672	4888	5708
47.16	2718	4871	5755
47.18	2683	4857	5730
47.2	2603	4760	5673
47.22	2651	4952	5668
47.24	2675	4846	5785
47.26	2694	4923	5801
47.28	2712	4896	5654
47.3	2671	4851	5654
47.32	2544	4894	5630
47.34	2648	4886	5616
47.36	2536	4824	5643
47.38	2608	4932	5597
47.4	2576	4917	5585
47.42	2582	4898	5701
47.44	2594	4860	5702
47.46	2558	4902	5696
47.48	2562	4860	5796
47.5	2501	4913	5643
47.52	2520	4928	5656
47.54	2547	4865	5609
47.56	2531	4818	5757
47.58	2465	4951	5556
47.6	2471	4815	5644
47.62	2515	4829	5531
47.64	2528	4868	5506
47.66	2473	4977	5475
47.68	2493	4877	5617
47.7	2427	4803	5435
47.72	2419	4883	5469
47.74	2490	4882	5408
47.76	2420	4891	5400
47.78	2488	4909	5440
47.8	2462	4761	5357
47.82	2309	4868	5472
47.84	2418	4930	5388
47.86	2379	4940	5369
47.88	2463	4782	5391
47.9	2382	4849	5315
47.92	2378	4790	5458
47.94	2291	4733	5386
47.96	2234	4830	5199
47.98	2331	4771	5280
48	2289	4811	5329
48.02	2283	4833	5216
48.04	2312	4847	5254
48.06	2282	4784	5216
48.08	2172	4819	5228
48.1	2277	4741	5093
48.12	2264	4804	5073
48.14	2201	4640	5119
48.16	2264	4807	5030
48.18	2201	4739	5114
48.2	2253	4752	5042
48.22	2168	4643	4995
48.24	2141	4797	4934
48.26	2149	4653	4897
48.28	2072	4746	4896
48.3	2150	4618	4828
48.32	2168	4704	4819
48.34	2135	4608	4999
48.36	2122	4743	4784
48.38	2113	4597	4758
48.4	2140	4599	4862
48.42	2093	4527	4842
48.44	2067	4577	4771
48.46	2088	4450	4743
48.48	2034	4505	4760
48.5	2030	4402	4679
48.52	2034	4458	4651
48.54	1976	4466	4554
48.56	1970	4549	4485
48.58	2012	4476	4545
48.6	1994	4422	4458
48.62	1964	4355	4591
48.64	2021	4284	4503
48.66	2001	4269	4473
48.68	1983	4375	4442
48.7	1963	4326	4524
48.72	1980	4255	4499
48.74	1944	4348	4374
48.76	1904	4354	4408
48.78	1903	4210	4380
48.8	1915	4256	4450
48.82	1900	4291	4304
48.84	1911	4127	4222
48.86	1899	4166	4241
48.88	1880	4245	4199
48.9	1843	4136	4129
48.92	1889	4029	4161
48.94	1799	4015	4225
48.96	1865	4132	4084
48.98	1861	4255	4065
49	1859	4203	4014
49.02	1894	4094	4162
49.04	1776	4043	4042
49.06	1769	3970	3946
49.08	1833	4008	3960
49.1	1831	3921	3956
49.12	1775	3920	4011
49.14	1848	3936	3991
49.16	1736	3944	3910
49.18	1710	3842	3895
49.2	1779	3895	3900
49.22	1711	3889	3894
49.24	1744	3840	3762
49.26	1742	3884	3786
49.28	1730	3965	3846
49.3	1755	3814	3781
49.32	1707	3782	3868
49.34	1682	3809	3740
49.36	1739	3717	3706
49.38	1696	3654	3657
49.4	1724	3728	3660
49.42	1631	3699	3681
49.44	1594	3657	3583
49.46	1571	3781	3651
49.48	1685	3583	3614
49.5	1663	3625	3635
49.52	1642	3612	3576
49.54	1654	3591	3549
49.56	1639	3594	3528
49.58	1713	3609	3640
49.6	1620	3644	3531
49.62	1586	3564	3541
49.64	1578	3543	3636
49.66	1614	3421	3523
49.68	1607	3530	3465
49.7	1639	3494	3479
49.72	1564	3477	3478
49.74	1541	3496	3435
49.76	1553	3515	3443
49.78	1570	3490	3508
49.8	1613	3385	3412
49.82	1580	3422	3342
49.84	1661	3401	3373
49.86	1558	3343	3402
49.88	1601	3342	3433
49.9	1599	3414	3306
49.92	1591	3316	3324
49.94	1638	3348	3359
49.96	1608	3234	3286
49.98	1565	3277	3334
50	1545	3325	3313
50.02	1520	3283	3289
50.04	1522	3292	3255
50.06	1507	3276	3248
50.08	1424	3279	3210
50.1	1549	3175	3251
50.12	1480	3190	3280
50.14	1474	3210	3224
50.16	1512	3172	3292
50.18	1457	3236	3231
50.2	1533	3236	3231
50.22	1502	3119	3196
50.24	1494	3143	3216
50.26	1515	3096	3225
50.28	1512	3168	3244
50.3	1485	3129	3128
50.32	1483	3136	3233
50.34	1452	3103	3198
50.36	1472	3022	3141
50.38	1479	3082	3175
50.4	1464	3145	3145
50.42	1493	3154	3210
50.44	1506	3093	3132
50.46	1457	3092	3212
50.48	1468	2992	3136
50.5	1490	3097	3152
50.52	1470	2935	3089
50.54	1410	2985	3097
50.56	1471	2970	3143
50.58	1439	2975	3089
50.6	1495	3023	3102
50.62	1478	3073	3160
50.64	1456	3041	3100
50.66	1411	2949	3060
50.68	1405	2972	3129
50.7	1421	2957	2970
50.72	1426	2834	3056
50.74	1459	2874	2961
50.76	1418	2863	2957
50.78	1434	2974	2970
50.8	1377	2917	3011
50.82	1384	2975	2989
50.84	1466	2948	3142
50.86	1347	2832	3052
50.88	1402	2942	2966
50.9	1459	2908	2978
50.92	1392	2901	3041
50.94	1369	2818	3026
50.96	1401	2877	2948
50.98	1372	2819	3051
51	1403	2854	2953
51.02	1375	2936	2961
51.04	1337	2819	2966
51.06	1365	2914	2926
51.08	1362	2882	2946
51.1	1373	2778	2953
51.12	1327	2770	2905
51.14	1369	2805	2996
51.16	1352	2824	3022
51.18	1302	2783	2967
51.2	1342	2860	2945
51.22	1322	2829	2900
51.24	1374	2872	2905
51.26	1400	2744	2978
51.28	1347	2812	2956
51.3	1295	2827	2908
51.32	1355	2760	2962
51.34	1335	2837	2913
51.36	1333	2751	2893
51.38	1393	2735	2970
51.4	1354	2760	2855
51.42	1378	2740	2923
51.44	1377	2755	2909
51.46	1316	2827	2908
51.48	1291	2745	2875
51.5	1320	2806	2954
51.52	1311	2799	2900
51.54	1293	2768	2852
51.56	1263	2768	2903
51.58	1306	2760	2945
51.6	1320	2775	2958
51.62	1291	2812	2889
51.64	1296	2823	2875
51.66	1320	2798	2909
51.68	1312	2824	2885
51.7	1343	2750	2985
51.72	1315	2868	2817
51.74	1292	2777	2895
51.76	1272	2818	2815
51.78	1266	2895	2855
51.8	1293	2818	2833
51.82	1316	2798	2843
51.84	1279	2764	2849
51.86	1311	2818	2782
51.88	1242	2817	2842
51.9	1308	2754	2890
51.92	1346	2821	2899
51.94	1315	2775	2879
51.96	1260	2829	2872
51.98	1292	2770	2815
52	1323	2793	2909
52.02	1275	2753	2804
52.04	1245	2792	2841
52.06	1268	2787	2881
52.08	1286	2814	2813
52.1	1257	2684	2837
52.12	1308	2812	2919
52.14	1250	2709	2787
52.16	1327	2683	2791
52.18	1230	2675	2846
52.2	1320	2651	2821
52.22	1243	2718	2808
52.24	1240	2660	2827
52.26	1263	2659	2839
52.28	1239	2678	2828
52.3	1253	2716	2759
52.32	1266	2672	2733
52.34	1234	2662	2743
52.36	1285	2695	2791
52.38	1283	2677	2856
52.4	1271	2723	2853
52.42	1254	2636	2699
52.44	1212	2650	2804
52.46	1254	2659	2815
52.48	1216	2626	2862
52.5	1208	2526	2888
52.52	1255	2556	2818
52.54	1327	2614	2691
52.56	1196	2610	2702
52.58	1241	2588	2780
52.6	1231	2593	2656
52.62	1288	2607	2769
52.64	1247	2591	2809
52.66	1277	2530	2791
52.68	1244	2494	2785
52.7	1231	2576	2772
52.72	1259	2607	2802
52.74	1155	2565	2689
52.76	1196	2574	2705
52.78	1245	2605	2781
52.8	1189	2675	2697
52.82	1235	2599	2712
52.84	1211	2558	2727
52.86	1225	2516	2711
52.88	1192	2644	2731
52.9	1196	2593	2810
52.92	1215	2520	2768
52.94	1182	2581	2774
52.96	1225	2551	2710
52.98	1216	2546	2710
53	1161	2573	2729
53.02	1241	2576	2787
53.04	1180	2492	2749
53.06	1209	2559	2672
53.08	1178	2519	2712
53.1	1223	2557	2748
53.12	1222	2488	2764
53.14	1168	2469	2755
53.16	1135	2560	2745
53.18	1201	2539	2701
53.2	1153	2512	2705
53.22	1181	2430	2683
53.24	1188	2483	2705
53.26	1187	2522	2662
53.28	1168	2457	2718
53.3	1149	2441	2689
53.32	1204	2490	2705
53.34	1169	2468	2693
53.36	1202	2488	2691
53.38	1219	2528	2700
53.4	1137	2525	2737
53.42	1162	2488	2711
53.44	1121	2481	2680
53.46	1186	2563	2734
53.48	1203	2545	2735
53.5	1127	2498	2676
53.52	1159	2444	2716
53.54	1147	2461	2633
53.56	1172	2417	2729
53.58	1196	2471	2727
53.6	1197	2502	2641
53.62	1145	2396	2625
53.64	1144	2471	2675
53.66	1149	2413	2726
53.68	1117	2428	2684
53.7	1123	2351	2669
53.72	1146	2438	2728
53.74	1135	2416	2598
53.76	1150	2463	2635
53.78	1142	2379	2707
53.8	1106	2411	2707
53.82	1160	2470	2696
53.84	1160	2457	2683
53.86	1140	2464	2676
53.88	1157	2395	2696
53.9	1138	2454	2739
53.92	1155	2418	2711
53.94	1098	2500	2625
53.96	1122	2452	2644
53.98	1149	2466	2584
54	1135	2381	2678
54.02	1139	2514	2634
54.04	1147	2421	2677
54.06	1127	2409	2737
54.08	1106	2421	2659
54.1	1122	2433	2724
54.12	1162	2412	2662
54.14	1191	2434	2659
54.16	1161	2455	2596
54.18	1121	2386	2667
54.2	1124	2387	2664
54.22	1123	2369	2685
54.24	1118	2451	2639
54.26	1056	2429	2632
54.28	1033	2446	2656
54.3	1103	2422	2722
54.32	1109	2349	2602
54.34	1096	2382	2571
54.36	1122	2428	2610
54.38	1134	2442	2669
54.4	1149	2353	2633
54.42	1153	2435	2640
54.44	1128	2352	2697
54.46	1142	2364	2658
54.48	1161	2399	2618
54.5	1139	2369	2577
54.52	1100	2312	2555
54.54	1121	2403	2647
54.56	1081	2363	2658
54.58	1087	2346	2672
54.6	1111	2405	2635
54.62	1101	2335	2689
54.64	1130	2361	2595
54.66	1064	2317	2650
54.68	1086	2367	2680
54.7	1070	2393	2537
54.72	1112	2357	2613
54.74	1108	2438	2633
54.76	1062	2444	2570
54.78	1075	2403	2543
54.8	1066	2379	2575
54.82	1108	2322	2496
54.84	1114	2479	2517
54.86	1063	2427	2582
54.88	1119	2409	2529
54.9	1128	2402	2546
54.92	1124	2352	2524
54.94	1080	2405	2610
54.96	1107	2322	2550
54.98	1121	2274	2524
55	1100	2314	2539
55.02	1049	2352	2542
55.04	1093	2357	2588
55.06	1068	2388	2536
55.08	1057	2283	2555
55.1	1092	2307	2548
55.12	1131	2331	2613
55.14	1098	2349	2609
55.16	1088	2315	2568
55.18	1097	2399	2479
55.2	1064	2282	2462
55.22	1087	2306	2494
55.24	1074	2359	2577
55.26	1107	2284	2587
55.28	1041	2307	2610
55.3	1047	2377	2575
55.32	1024	2350	2574
55.34	1086	2296	2567
55.36	1031	2319	2541
55.38	1074	2334	2474
55.4	1096	2349	2532
55.42	1083	2351	2488
55.44	1155	2337	2602
55.46	1094	2330	2569
55.48	1083	2269	2522
55.5	1091	2389	2503
55.52	1019	2377	2521
55.54	1063	2266	2565
55.56	1040	2344	2602
55.58	1068	2314	2504
55.6	1038	2272	2579
55.62	1077	2322	2547
55.64	1045	2335	2487
55.66	1018	2279	2501
55.68	1055	2343	2512
55.7	1038	2271	2560
55.72	1098	2265	2631
55.74	1049	2280	2531
55.76	1040	2404	2570
55.78	1035	2375	2504
55.8	1054	2300	2481
55.82	1016	2294	2467
55.84	1045	2256	2472
55.86	1040	2355	2540
55.88	1000	2294	2477
55.9	1030	2320	2529
55.92	1028	2274	2450
55.94	1039	2283	2439
55.96	1014	2309	2561
55.98	1048	2345	2503
56	988	2271	2522
56.02	1031	2326	2615
56.04	1041	2293	2532
56.06	1038	2272	2470
56.08	1022	2301	2485
56.1	1029	2294	2408
56.12	1040	2302	2496
56.14	1027	2333	2548
56.16	1049	2267	2495
56.18	1027	2276	2445
56.2	1046	2281	2440
56.22	965	2292	2459
56.24	1006	2227	2517
56.26	1000	2329	2447
56.28	1008	2328	2503
56.3	1110	2282	2509
56.32	1062	2308	2454
56.34	988	2355	2526
56.36	1019	2245	2485
56.38	1079	2266	2526
56.4	1008	2257	2498
56.42	1023	2285	2511
56.44	1056	2277	2605
56.46	965	2299	2463
56.48	1004	2305	2409
56.5	993	2260	2520
56.52	1014	2232	2543
56.54	1028	2244	2533
56.56	1049	2266	2453
56.58	1014	2299	2545
56.6	1006	2268	2502
56.62	967	2243	2445
56.64	1028	2356	2441
56.66	1026	2284	2392
56.68	974	2276	2406
56.7	995	2291	2451
56.72	1028	2245	2450
56.74	969	2218	2451
56.76	1073	2251	2518
56.78	1007	2294	2481
56.8	1012	2254	2526
56.82	1000	2268	2513
56.84	1001	2166	2487
56.86	994	2222	2401
56.88	974	2264	2440
56.9	957	2289	2411
56.92	956	2179	2427
56.94	1003	2142	2460
56.96	947	2168	2488
56.98	960	2274	2502
57	1001	2268	2455
57.02	968	2298	2496
57.04	977	2268	2500
57.06	1032	2277	2483
57.08	1021	2330	2429
57.1	1010	2225	2435
57.12	990	2229	2391
57.14	948	2220	2450
57.16	1018	2153	2449
57.18	1018	2291	2365
57.2	1011	2237	2344
57.22	981	2282	2482
57.24	993	2283	2400
57.26	1021	2165	2431
57.28	997	2234	2429
57.3	981	2240	2339
57.32	983	2180	2443
57.34	951	2219	2434
57.36	997	2183	2508
57.38	988	2288	2495
57.4	958	2232	2402
57.42	996	2277	2407
57.44	983	2139	2458
57.46	942	2154	2384
57.48	973	2182	2388
57.5	976	2137	2433
57.52	994	2179	2392
57.54	947	2225	2390
57.56	998	2250	2424
57.58	988	2245	2450
57.6	940	2263	2393
57.62	1017	2246	2391
57.64	993	2220	2427
57.66	982	2287	2466
57.68	958	2180	2465
57.7	1007	2247	2446
57.72	1027	2203	2428
57.74	965	2219	2368
57.76	995	2188	2370
57.78	1009	2157	2421
57.8	909	2163	2450
57.82	951	2190	2386
57.84	958	2194	2431
57.86	935	2169	2368
57.88	1000	2257	2352
57.9	983	2179	2329
57.92	909	2222	2411
57.94	971	2220	2368
57.96	966	2200	2346
57.98	958	2133	2404
58	951	2113	2376
58.02	938	2170	2422
58.04	989	2169	2334
58.06	949	2235	2473
58.08	993	2178	2433
58.1	941	2152	2465
58.12	965	2141	2368
58.14	955	2230	2411
58.16	948	2239	2356
58.18	941	2236	2389
58.2	1032	2237	2423
58.22	961	2245	2407
58.24	965	2248	2453
58.26	966	2229	2413
58.28	990	2144	2410
58.3	928	2199	2439
58.32	901	2217	2399
58.34	925	2170	2370
58.36	911	2230	2393
58.38	943	2215	2385
58.4	940	2208	2362
58.42	928	2159	2427
58.44	957	2167	2325
58.46	945	2145	2411
58.48	969	2155	2372
58.5	1018	2149	2320
58.52	989	2204	2335
58.54	937	2183	2332
58.56	976	2154	2257
58.58	943	2206	2257
58.6	951	2152	2385
58.62	1004	2211	2404
58.64	1021	2102	2386
58.66	982	2247	2414
58.68	974	2178	2405
58.7	977	2158	2293
58.72	942	2139	2311
58.74	943	2172	2436
58.76	925	2133	2410
58.78	981	2116	2304
58.8	920	2119	2427
58.82	963	2174	2382
58.84	992	2220	2313
58.86	948	2162	2311
58.88	941	2203	2419
58.9	961	2111	2400
58.92	966	2139	2369
58.94	912	2100	2387
58.96	932	2109	2408
58.98	1009	2180	2355
59	971	2195	2349
59.02	934	2168	2322
59.04	902	2144	2417
59.06	917	2117	2380
59.08	969	2131	2410
59.1	951	2109	2408
59.12	940	2112	2314
59.14	915	2105	2319
59.16	942	2179	2324
59.18	898	2141	2307
59.2	903	2128	2380
59.22	963	2156	2373
59.24	918	2066	2366
59.26	890	2120	2352
59.28	920	2112	2302
59.3	975	2067	2422
59.32	963	2145	2385
59.34	969	2101	2409
59.36	911	2107	2378
59.38	979	2207	2315
59.4	971	2169	2283
59.42	983	2134	2341
59.44	935	2118	2334
59.46	951	2229	2347
59.48	964	2145	2386
59.5	984	2153	2346
59.52	1014	2168	2378
59.54	959	2222	2325
59.56	916	2131	2300
59.58	978	2118	2385
59.6	974	2119	2323
59.62	925	2147	2352
59.64	886	2141	2338
59.66	909	2131	2369
59.68	941	2122	2302
59.7	989	2131	2344
59.72	969	2133	2353
59.74	943	2092	2360
59.76	906	2042	2350
59.78	892	2109	2388
59.8	908	2122	2378
59.82	923	2119	2352
59.84	919	2158	2255
59.86	907	2170	2319
59.88	870	2126	2405
59.9	895	2117	2341
59.92	929	2158	2341
59.94	920	2149	2337
[truncated: 1,005 more rows]

## Sheet: Fig S3a
Pt/C	0.01 M LiOH		0.1 M LiOH		1 M LiOH
E	j	E	j	E	j
1.19319	0.03885	0.53624	0.04564	0.58646	0.04873
1.19461	0.03801	0.53544	0.04505	0.5855	0.04787
1.19583	0.03724	0.53455	0.04472	0.58452	0.04762
1.19678	0.03656	0.53364	0.04446	0.58352	0.04751
1.19753	0.03595	0.53272	0.04421	0.58252	0.04748
1.19817	0.03538	0.53178	0.04404	0.58153	0.04738
1.19861	0.03488	0.53084	0.04385	0.58054	0.0471
1.19894	0.03442	0.5299	0.04366	0.57955	0.04699
1.19915	0.034	0.52896	0.04347	0.57855	0.04701
1.19928	0.0336	0.528	0.04337	0.57755	0.04696
1.19953	0.03317	0.52704	0.04324	0.57655	0.04691
1.19966	0.03278	0.52609	0.04309	0.57555	0.04691
1.19967	0.03243	0.52514	0.04295	0.57455	0.04699
1.19941	0.03217	0.52416	0.04289	0.57355	0.04695
1.19916	0.03191	0.52319	0.04279	0.57255	0.04691
1.19882	0.03168	0.52222	0.04268	0.57155	0.04687
1.19852	0.03144	0.52126	0.04259	0.57056	0.04676
1.19814	0.03122	0.52027	0.04253	0.56956	0.04673
1.19781	0.03099	0.5193	0.04245	0.56856	0.04676
1.19728	0.03083	0.51831	0.04241	0.56756	0.04669
1.19674	0.03066	0.51732	0.04241	0.56656	0.04661
1.19625	0.03049	0.51634	0.04234	0.56557	0.04659
1.19591	0.03026	0.51536	0.04228	0.56456	0.04665
1.19542	0.03008	0.5144	0.04217	0.56356	0.04667
1.19493	0.02991	0.5134	0.04215	0.56257	0.04659
1.19432	0.02977	0.51241	0.04213	0.56157	0.04656
1.19355	0.02969	0.51142	0.04209	0.56056	0.04663
1.19271	0.02963	0.51043	0.04207	0.55956	0.04661
1.1921	0.0295	0.50945	0.04201	0.55857	0.04659
1.19137	0.0294	0.50848	0.04191	0.55757	0.04654
1.19056	0.02934	0.50749	0.0419	0.55657	0.04649
1.18988	0.02923	0.50649	0.04188	0.55557	0.0465
1.18907	0.02916	0.5055	0.04184	0.55457	0.0465
1.18831	0.02908	0.50452	0.0418	0.55357	0.04654
1.1875	0.02901	0.50354	0.04173	0.55257	0.0465
1.18666	0.02896	0.50258	0.04163	0.55157	0.04654
1.18581	0.0289	0.50158	0.04163	0.55057	0.04657
1.18501	0.02883	0.50056	0.04168	0.54957	0.04646
1.18409	0.02881	0.49958	0.04163	0.54857	0.04652
1.18316	0.02878	0.49858	0.04161	0.54757	0.04648
1.18236	0.02871	0.49759	0.04159	0.54657	0.0465
1.18163	0.02862	0.4966	0.04156	0.54558	0.04634
1.1809	0.02852	0.49563	0.04148	0.54457	0.04642
1.17998	0.0285	0.49463	0.04145	0.54358	0.04634
1.17902	0.02848	0.49364	0.04142	0.54258	0.04637
1.17806	0.02847	0.49265	0.04141	0.54158	0.04634
1.17722	0.02841	0.49165	0.04141	0.54058	0.04633
1.17633	0.02837	0.49064	0.04144	0.53957	0.04653
1.17533	0.02837	0.48964	0.04142	0.53858	0.04634
1.17426	0.0284	0.48866	0.04137	0.53758	0.04618
1.17333	0.02837	0.48768	0.04131	0.53658	0.04626
1.17245	0.02833	0.48668	0.0413	0.53558	0.04623
1.17141	0.02835	0.48569	0.04129	0.53458	0.04625
1.17037	0.02836	0.48469	0.04127	0.53358	0.04623
1.16941	0.02835	0.48369	0.04127	0.53258	0.04621
1.16849	0.02832	0.48269	0.04127	0.53158	0.04633
1.16757	0.02829	0.48168	0.04131	0.53057	0.0464
1.16669	0.02825	0.48068	0.04131	0.52958	0.04637
1.16576	0.02822	0.47968	0.0413	0.52858	0.04634
1.16476	0.02822	0.4787	0.04126	0.52758	0.04634
1.16365	0.02827	0.47769	0.04127	0.52658	0.04629
1.16253	0.02831	0.4767	0.04126	0.52558	0.04636
1.16157	0.02829	0.4757	0.04125	0.52458	0.04622
1.16069	0.02825	0.47471	0.04123	0.52359	0.04615
1.15965	0.02827	0.47371	0.04123	0.52258	0.04629
1.15857	0.02829	0.4727	0.04126	0.52158	0.04637
1.15745	0.02833	0.4717	0.04125	0.52057	0.04641
1.15637	0.02836	0.47071	0.04122	0.51958	0.04625
1.15541	0.02835	0.46971	0.04122	0.51858	0.04621
1.15441	0.02835	0.46871	0.04122	0.51758	0.04626
1.15341	0.02835	0.46773	0.04115	0.51658	0.04627
1.15245	0.02833	0.46673	0.04115	0.51558	0.04621
1.15141	0.02835	0.46574	0.04114	0.51458	0.04622
1.1503	0.02839	0.46473	0.04115	0.51358	0.04634
1.14937	0.02836	0.46374	0.04114	0.51257	0.04642
1.14849	0.02832	0.46273	0.04117	0.51158	0.04621
1.14753	0.02831	0.46174	0.04114	0.51058	0.04621
1.14661	0.02828	0.46075	0.0411	0.50958	0.04623
1.1458	0.02821	0.45975	0.04111	0.50858	0.04629
1.1448	0.02821	0.45873	0.04115	0.50758	0.04619
1.14372	0.02824	0.45774	0.04114	0.50659	0.04611
1.14253	0.02831	0.45673	0.04115	0.50558	0.04621
1.14153	0.02831	0.45575	0.04111	0.50458	0.0463
1.14053	0.02831	0.45477	0.04106	0.50358	0.04619
1.13945	0.02833	0.45376	0.04107	0.50259	0.04614
1.13845	0.02833	0.45278	0.04102	0.50159	0.04611
1.13749	0.02832	0.4518	0.04096	0.50059	0.04615
1.13661	0.02828	0.45077	0.04103	0.49959	0.0461
1.13572	0.02824	0.44978	0.041	0.49859	0.04611
1.13465	0.02827	0.44879	0.04099	0.49758	0.04621
1.13357	0.02829	0.44779	0.04098	0.49658	0.04622
1.13257	0.02829	0.44679	0.04098	0.49558	0.04623
1.13169	0.02825	0.4458	0.04096	0.49459	0.04617
1.13057	0.02829	0.4448	0.04096	0.49358	0.04622
1.12941	0.02835	0.4438	0.04096	0.49259	0.04606
1.12833	0.02837	0.44281	0.04092	0.49159	0.0461
1.12726	0.0284	0.44181	0.04093	0.49059	0.04611
1.12618	0.02843	0.44081	0.04093	0.48958	0.04619
1.12522	0.02841	0.4398	0.04095	0.48859	0.04607
1.12426	0.0284	0.43881	0.04091	0.48759	0.04599
1.12333	0.02837	0.43781	0.04092	0.48659	0.04607
1.12245	0.02833	0.43681	0.04092	0.48559	0.04607
1.12149	0.02832	0.43581	0.04091	0.48459	0.0461
1.1203	0.02839	0.43482	0.04089	0.48358	0.04621
1.11914	0.02844	0.43381	0.04091	0.48259	0.04607
1.11814	0.02844	0.4328	0.04096	0.48158	0.04619
1.11706	0.02847	0.4318	0.04096	0.48059	0.04612
1.11602	0.02848	0.4308	0.04096	0.47959	0.0461
1.11502	0.02848	0.42981	0.04093	0.47859	0.04611
1.11402	0.02848	0.4288	0.04096	0.47759	0.04604
1.11302	0.02848	0.42779	0.04098	0.47659	0.04603
1.11194	0.02851	0.4268	0.04095	0.47559	0.04612
1.11091	0.02852	0.42582	0.04088	0.47459	0.04614
1.10983	0.02855	0.42483	0.04087	0.47359	0.04606
1.10867	0.0286	0.42383	0.04087	0.47259	0.04608
1.10755	0.02864	0.42282	0.04088	0.47159	0.04606
1.10648	0.02867	0.42183	0.04087	0.47059	0.04598
1.1054	0.0287	0.42082	0.04089	0.46959	0.04599
1.10444	0.02869	0.41982	0.04088	0.4686	0.04596
1.10355	0.02864	0.41885	0.04081	0.46759	0.046
1.10255	0.02864	0.41785	0.0408	0.46659	0.04615
1.10148	0.02867	0.41685	0.04081	0.46559	0.04608
1.10036	0.02871	0.41584	0.04084	0.46459	0.04599
1.09928	0.02874	0.41483	0.04087	0.46359	0.04602
1.09836	0.02871	0.41382	0.04089	0.46259	0.04603
1.0974	0.0287	0.41282	0.04088	0.4616	0.04593
1.09628	0.02874	0.41182	0.04088	0.4606	0.04591
1.09528	0.02874	0.41085	0.0408	0.4596	0.04593
1.09416	0.02878	0.40986	0.04079	0.4586	0.04587
1.09289	0.02888	0.40886	0.04077	0.4576	0.04591
1.09162	0.02897	0.40786	0.04077	0.4566	0.04587
1.0905	0.02901	0.40685	0.0408	0.4556	0.04593
1.08954	0.029	0.40586	0.04079	0.4546	0.04596
1.08862	0.02897	0.40486	0.04079	0.4536	0.04595
1.08766	0.02896	0.40385	0.0408	0.4526	0.04583
1.08674	0.02893	0.40285	0.04081	0.45161	0.0457
1.0857	0.02894	0.40182	0.04088	0.4506	0.04577
1.08458	0.02898	0.40083	0.04087	0.4496	0.04576
1.08374	0.02893	0.39984	0.04083	0.4486	0.04591
1.08277	0.02892	0.39885	0.0408	0.4476	0.04584
1.0817	0.02894	0.39786	0.04079	0.44661	0.04575
1.08066	0.02896	0.39686	0.04077	0.44561	0.04572
1.07962	0.02897	0.39586	0.04079	0.4446	0.04576
1.07838	0.02905	0.39486	0.04079	0.4436	0.04577
1.07723	0.02911	0.39386	0.04076	0.4426	0.04583
1.07627	0.02909	0.39286	0.04077	0.44161	0.04573
1.07523	0.02911	0.39186	0.04076	0.4406	0.04576
1.07419	0.02912	0.39088	0.0407	0.4396	0.04576
1.07319	0.02912	0.38989	0.04069	0.4386	0.04579
1.07207	0.02916	0.38889	0.04069	0.4376	0.04577
1.07123	0.02911	0.38789	0.04069	0.43661	0.0457
1.07042	0.02904	0.38689	0.04069	0.43561	0.04565
1.06938	0.02905	0.3859	0.04066	0.43461	0.04575
1.06819	0.02912	0.38491	0.04062	0.43361	0.04569
1.06692	0.02921	0.38391	0.04061	0.43261	0.04565
1.0656	0.02932	0.38291	0.04061	0.43161	0.04565
1.0646	0.02932	0.38192	0.04058	0.43061	0.04564
1.06364	0.02931	0.38091	0.04061	0.42961	0.0457
1.06276	0.02927	0.3799	0.04066	0.42861	0.0456
1.06188	0.02923	0.37889	0.04068	0.42762	0.04554
1.06088	0.02923	0.3779	0.04065	0.42662	0.04547
1.05988	0.02923	0.3769	0.04064	0.42562	0.04554
1.0588	0.02925	0.37592	0.04058	0.42461	0.04558
1.05788	0.02923	0.37494	0.04053	0.42362	0.04541
1.05692	0.02921	0.37395	0.0405	0.42262	0.04537
1.05596	0.0292	0.37295	0.04051	0.42162	0.04538
1.05488	0.02923	0.37193	0.04056	0.42062	0.04539
1.05376	0.02927	0.37093	0.04056	0.41962	0.04539
1.05264	0.02931	0.36993	0.04057	0.41862	0.04543
1.05137	0.0294	0.36893	0.04057	0.41762	0.04539
1.05021	0.02946	0.36794	0.04054	0.41663	0.04531
1.04914	0.02949	0.36694	0.04054	0.41562	0.04537
1.04825	0.02944	0.36595	0.04051	0.41463	0.04528
1.04721	0.02946	0.36495	0.04049	0.41363	0.04524
1.04618	0.02947	0.36395	0.0405	0.41263	0.04519
1.0451	0.0295	0.36295	0.04049	0.41163	0.04527
1.04394	0.02955	0.36197	0.04045	0.41063	0.04514
1.0429	0.02957	0.36098	0.04041	0.40963	0.04515
1.04182	0.02959	0.35998	0.04042	0.40863	0.0452
1.04079	0.02961	0.35896	0.04046	0.40763	0.04522
1.03971	0.02963	0.35797	0.04045	0.40663	0.04518
1.03867	0.02965	0.35698	0.04042	0.40564	0.04512
1.03763	0.02966	0.35598	0.04042	0.40464	0.04505
1.03667	0.02965	0.35498	0.04041	0.40364	0.04507
1.03571	0.02963	0.35399	0.04038	0.40264	0.04495
1.03467	0.02965	0.35299	0.04037	0.40164	0.04499
1.03379	0.02961	0.35199	0.04038	0.40064	0.04497
1.03279	0.02961	0.351	0.04035	0.39964	0.04496
1.03171	0.02963	0.35	0.04034	0.39865	0.04488
1.03071	0.02963	0.34901	0.04031	0.39765	0.04485
1.02967	0.02965	0.34801	0.04031	0.39665	0.0448
1.02867	0.02965	0.34702	0.0403	0.39565	0.04477
1.02759	0.02967	0.34601	0.04031	0.39466	0.04467
1.02667	0.02965	0.34501	0.04033	0.39366	0.04469
1.02567	0.02965	0.34401	0.04031	0.39266	0.04461
1.02459	0.02967	0.34301	0.04033	0.39166	0.04463
1.02355	0.02969	0.34201	0.04033	0.39066	0.04465
1.02243	0.02973	0.34102	0.0403	0.38966	0.04453
1.02143	0.02973	0.34004	0.04024	0.38867	0.04444
1.02043	0.02973	0.33904	0.04024	0.38767	0.04444
1.01932	0.02977	0.33804	0.04023	0.38667	0.04432
1.01828	0.02978	0.33704	0.04022	0.38567	0.04436
1.01728	0.02978	0.33604	0.04022	0.38467	0.04436
1.01608	0.02985	0.33504	0.04024	0.38368	0.04428
1.01497	0.02989	0.33404	0.04024	0.38268	0.04423
1.01393	0.02991	0.33305	0.04019	0.38168	0.04411
1.01285	0.02993	0.33205	0.0402	0.38069	0.04408
1.01185	0.02993	0.33106	0.04016	0.37968	0.04412
1.01085	0.02993	0.33008	0.04012	0.37869	0.04408
1.00985	0.02993	0.32907	0.04014	0.37769	0.04402
1.00877	0.02996	0.32807	0.04014	0.37669	0.0439
1.00765	0.03	0.32708	0.04012	0.37569	0.04396
1.00669	0.02999	0.32609	0.04008	0.37469	0.04396
1.00562	0.03001	0.32508	0.04009	0.3737	0.04388
1.0045	0.03005	0.32408	0.04009	0.3727	0.04377
1.0033	0.03012	0.32308	0.04011	0.37171	0.04364
1.00226	0.03014	0.32208	0.04012	0.37071	0.04358
1.00126	0.03014	0.32108	0.04009	0.36971	0.04362
1.00026	0.03014	0.32008	0.04011	0.36871	0.04356
0.99919	0.03016	0.31908	0.04011	0.3677	0.04369
0.99807	0.0302	0.31808	0.04009	0.36671	0.04354
0.99703	0.03022	0.31708	0.04011	0.36572	0.04339
0.99603	0.03022	0.31608	0.04009	0.36472	0.04341
0.99499	0.03023	0.31509	0.04007	0.36371	0.04352
0.99403	0.03022	0.31411	0.04003	0.36272	0.04346
0.99299	0.03023	0.31311	0.04003	0.36172	0.04341
0.99199	0.03023	0.31212	0.04	0.36071	0.04347
0.99103	0.03022	0.31113	0.03995	0.35972	0.04341
0.99007	0.0302	0.31015	0.03989	0.35872	0.04346
0.98911	0.03019	0.30916	0.03986	0.35772	0.04343
0.98815	0.03018	0.30817	0.03982	0.35672	0.04341
0.98711	0.03019	0.30718	0.03981	0.35572	0.04341
0.98607	0.0302	0.30619	0.03977	0.35472	0.04337
0.98491	0.03026	0.3052	0.03974	0.35372	0.04343
0.9838	0.0303	0.30422	0.0397	0.35271	0.04348
0.98276	0.03031	0.30323	0.03966	0.35171	0.04348
0.98168	0.03034	0.30224	0.03963	0.35072	0.04344
0.98068	0.03034	0.30124	0.03962	0.34972	0.04344
0.97972	0.03033	0.30025	0.03959	0.34872	0.04346
0.97872	0.03033	0.29926	0.03955	0.34772	0.04336
0.9778	0.0303	0.29827	0.03954	0.34671	0.04347
0.97668	0.03034	0.29728	0.03951	0.34571	0.04354
0.97568	0.03034	0.29629	0.03949	0.34471	0.04348
0.9746	0.03037	0.29529	0.03947	0.34372	0.04339
0.97352	0.03039	0.2943	0.03946	0.34272	0.04346
0.97252	0.03039	0.2933	0.03946	0.34172	0.04346
0.9716	0.03037	0.2923	0.03944	0.34071	0.04351
0.97056	0.03038	0.29132	0.03938	0.33971	0.04351
0.96944	0.03042	0.29034	0.03932	0.33871	0.04354
0.96845	0.03042	0.28935	0.03928	0.33771	0.04352
0.96756	0.03038	0.28837	0.03924	0.33671	0.04347
0.9666	0.03037	0.28737	0.03924	0.33571	0.04354
0.9656	0.03037	0.28638	0.03921	0.33471	0.0435
0.9646	0.03037	0.2854	0.03916	0.33371	0.04348
0.9636	0.03037	0.28441	0.03912	0.33272	0.04344
0.96264	0.03035	0.28342	0.03908	0.33172	0.04343
0.9616	0.03037	0.28242	0.03908	0.33071	0.04348
0.96052	0.03039	0.28142	0.03908	0.32971	0.04354
0.95952	0.03039	0.28044	0.03904	0.32871	0.04356
0.95833	0.03046	0.27945	0.039	0.32771	0.04354
0.95705	0.03056	0.27846	0.03897	0.32672	0.04346
0.95598	0.03058	0.27747	0.03893	0.32571	0.04351
0.95502	0.03057	0.27648	0.03889	0.32471	0.04347
0.95402	0.03057	0.27549	0.03886	0.32371	0.04351
0.95294	0.0306	0.27451	0.03882	0.32271	0.04351
0.95174	0.03066	0.27351	0.03881	0.32172	0.04343
0.95055	0.03073	0.27253	0.03875	0.32072	0.04346
0.94959	0.03072	0.27155	0.0387	0.31972	0.0434
0.94866	0.03069	0.27054	0.03871	0.31872	0.0434
0.94759	0.03072	0.26956	0.03867	0.31772	0.0434
0.94659	0.03072	0.26856	0.03866	0.31672	0.0434
0.94551	0.03075	0.26757	0.03864	0.31572	0.04337
0.94447	0.03076	0.26658	0.0386	0.31472	0.04337
0.94347	0.03076	0.26558	0.03859	0.31373	0.04325
0.94239	0.03079	0.26459	0.03856	0.31273	0.04316
0.94131	0.03081	0.26361	0.03852	0.31173	0.04322
0.94027	0.03083	0.26262	0.0385	0.31073	0.0432
0.93935	0.0308	0.26161	0.03851	0.30972	0.04327
0.93843	0.03077	0.26063	0.03846	0.30873	0.04316
0.93735	0.0308	0.25963	0.03844	0.30773	0.04313
0.93627	0.03083	0.25864	0.03841	0.30673	0.0431
0.9352	0.03085	0.25764	0.03841	0.30573	0.04312
0.934	0.03092	0.25665	0.03839	0.30473	0.04309
0.93296	0.03093	0.25566	0.03835	0.30374	0.04301
0.93196	0.03093	0.25467	0.03832	0.30274	0.04299
0.931	0.03092	0.25369	0.03828	0.30174	0.04289
0.93012	0.03088	0.2527	0.03824	0.30074	0.04286
0.92912	0.03088	0.25171	0.03822	0.29975	0.04267
0.92808	0.03089	0.2507	0.03824	0.29875	0.04266
0.927	0.03092	0.24971	0.0382	0.29775	0.04274
0.92604	0.03091	0.24871	0.0382	0.29675	0.04272
0.92504	0.03091	0.24771	0.0382	0.29576	0.0426
0.924	0.03092	0.24671	0.03821	0.29476	0.04251
0.92308	0.03089	0.2457	0.03824	0.29376	0.04245
0.92212	0.03088	0.24471	0.03821	0.29277	0.04236
0.92112	0.03088	0.2437	0.03824	0.29178	0.04221
0.92012	0.03088	0.24269	0.03828	0.29078	0.0421
0.91892	0.03095	0.24169	0.03827	0.28978	0.04205
0.91777	0.031	0.24069	0.03827	0.28879	0.04191
0.91665	0.03104	0.23969	0.03828	0.28768	0.04423
0.91561	0.03106	0.23869	0.03828	0.28654	0.04717
0.91465	0.03104	0.23769	0.03827	0.2856	0.04589
0.91361	0.03106	0.2367	0.03824	0.28466	0.0447
0.91253	0.03108	0.23571	0.03821	0.28371	0.04364
0.91146	0.03111	0.2347	0.03824	0.28274	0.04293
0.9105	0.0311	0.2337	0.03824	0.28177	0.04232
0.90949	0.0311	0.23271	0.03822	0.28079	0.0418
0.90834	0.03115	0.23171	0.03822	0.27982	0.04134
0.90726	0.03118	0.23071	0.03821	0.27884	0.04093
0.90626	0.03118	0.2297	0.03824	0.27785	0.04068
0.90518	0.03121	0.22871	0.03822	0.27687	0.04027
0.90418	0.03121	0.22771	0.03822	0.27588	0.04005
0.90322	0.03119	0.22669	0.03827	0.27489	0.03977
0.90222	0.03119	0.2257	0.03825	0.27391	0.0395
0.90114	0.03122	0.22471	0.03822	0.27291	0.03934
0.90007	0.03125	0.22371	0.03821	0.27192	0.03917
0.89907	0.03125	0.2227	0.03824	0.27093	0.03901
0.89799	0.03127	0.2217	0.03824	0.26993	0.03889
0.89691	0.0313	0.2207	0.03825	0.26894	0.03867
0.89595	0.03129	0.21969	0.03827	0.26795	0.03854
0.89491	0.0313	0.2187	0.03824	0.26695	0.03848
0.89395	0.03129	0.21771	0.03822	0.26597	0.03824
0.89287	0.03131	0.21671	0.0382	0.26496	0.03833
0.89175	0.03136	0.21571	0.0382	0.26397	0.03825
0.89075	0.03136	0.21473	0.03816	0.26297	0.03814
0.88975	0.03136	0.21372	0.03817	0.26197	0.03809
0.88868	0.03138	0.21272	0.03817	0.26098	0.03802
0.88752	0.03144	0.21172	0.03817	0.25997	0.03813
0.88633	0.0315	0.21071	0.0382	0.25897	0.03806
0.88536	0.03149	0.20971	0.03821	0.25797	0.03809
0.8844	0.03148	0.2087	0.03824	0.25697	0.03816
0.88329	0.03152	0.20771	0.0382	0.25597	0.03817
0.88225	0.03153	0.20672	0.03818	0.25497	0.03821
0.88132	0.0315	0.20572	0.03818	0.25397	0.0381
0.88033	0.0315	0.20473	0.03816	0.25297	0.03813
0.87929	0.03152	0.20373	0.03816	0.25197	0.03806
0.87817	0.03156	0.20273	0.03814	0.25097	0.03806
0.87717	0.03156	0.20175	0.03809	0.24997	0.03814
0.87625	0.03153	0.20076	0.03806	0.24898	0.03802
0.87529	0.03152	0.19975	0.03809	0.24797	0.0381
0.87429	0.03152	0.19874	0.03812	0.24697	0.03814
0.87321	0.03154	0.19775	0.0381	0.24597	0.03814
0.87217	0.03156	0.19676	0.03805	0.24497	0.03816
0.87109	0.03159	0.19578	0.03801	0.24397	0.03813
0.87009	0.03159	0.19478	0.03799	0.24297	0.0381
0.86905	0.0316	0.1938	0.03795	0.24197	0.03813
0.86794	0.03164	0.1928	0.03794	0.24097	0.03813
0.8669	0.03165	0.1918	0.03795	0.23997	0.03818
0.8659	0.03165	0.19081	0.03791	0.23897	0.0382
0.86474	0.03171	0.18981	0.0379	0.23797	0.03817
0.86366	0.03173	0.18882	0.03789	0.23697	0.03821
0.86266	0.03173	0.18781	0.0379	0.23597	0.03824
0.86166	0.03173	0.18681	0.0379	0.23496	0.03827
0.86062	0.03175	0.18582	0.03789	0.23396	0.03832
0.85966	0.03173	0.18483	0.03786	0.23296	0.03844
0.85874	0.03171	0.18384	0.03783	0.23195	0.03859
0.85778	0.03169	0.18285	0.0378	0.23095	0.03862
0.85674	0.03171	0.18185	0.0378	0.22994	0.03873
0.85566	0.03173	0.18085	0.03778	0.22894	0.03878
0.85451	0.03179	0.17986	0.03776	0.22794	0.03883
0.85343	0.03182	0.17886	0.03775	0.22693	0.03893
0.85239	0.03183	0.17787	0.03774	0.22593	0.03897
0.85143	0.03182	0.17688	0.0377	0.22493	0.03893
0.85047	0.0318	0.17588	0.0377	0.22392	0.03909
0.84939	0.03183	0.17489	0.03768	0.22292	0.03925
0.84831	0.03186	0.17389	0.03767	0.22191	0.03934
0.84727	0.03187	0.17289	0.03766	0.22091	0.03939
0.84639	0.03183	0.1719	0.03763	0.21991	0.03947
0.84539	0.03183	0.17091	0.03762	0.2189	0.03957
0.84435	0.03184	0.16991	0.03762	0.2179	0.03957
0.84335	0.03184	0.16892	0.03757	0.2169	0.03961
0.84235	0.03184	0.16793	0.03755	0.2159	0.03969
0.84127	0.03187	0.16694	0.03753	0.21489	0.03977
0.84023	0.03188	0.16594	0.03751	0.21389	0.03981
0.83919	0.0319	0.16496	0.03747	0.21289	0.03981
0.83823	0.03188	0.16397	0.03744	0.21189	0.03985
0.83727	0.03187	0.16298	0.03741	0.21089	0.03986
0.83635	0.03184	0.16199	0.03737	0.20989	0.03992
0.83539	0.03183	0.161	0.03734	0.20888	0.04
0.83435	0.03184	0.16002	0.03728	0.20788	0.03996
0.83331	0.03186	0.15903	0.03724	0.20688	0.03999
0.83231	0.03186	0.15803	0.03725	0.20587	0.04016
0.83131	0.03186	0.15705	0.0372	0.20487	0.04016
0.83039	0.03183	0.15606	0.03715	0.20387	0.04016
0.82943	0.03182	0.15507	0.03714	0.20287	0.04024
0.82843	0.03182	0.15408	0.0371	0.20187	0.04022
0.82735	0.03184	0.15308	0.03709	0.20087	0.0402
0.82627	0.03187	0.15209	0.03707	0.19987	0.04016
0.82512	0.03192	0.15109	0.03706	0.19887	0.04023
0.82408	0.03194	0.1501	0.03705	0.19787	0.04026
0.823	0.03196	0.14911	0.03701	0.19687	0.04026
0.82208	0.03194	0.14812	0.03698	0.19587	0.04023
0.82108	0.03194	0.14714	0.03692	0.19487	0.0403
0.82012	0.03192	0.14616	0.03687	0.19387	0.04026
0.81904	0.03195	0.14516	0.03684	0.19287	0.04027
0.818	0.03196	0.14418	0.0368	0.19187	0.04027
0.81696	0.03198	0.14319	0.03676	0.19087	0.04024
0.81592	0.03199	0.1422	0.03673	0.18987	0.04024
0.81496	0.03198	0.14121	0.03671	0.18887	0.04024
0.81392	0.03199	0.14023	0.03665	0.18787	0.04022
0.81288	0.03201	0.13924	0.03663	0.18688	0.04009
0.8118	0.03203	0.13826	0.03656	0.18587	0.04014
0.81076	0.03205	0.13727	0.03653	0.18487	0.04022
0.80973	0.03206	0.13628	0.0365	0.18387	0.04019
0.80865	0.03209	0.13529	0.03648	0.18287	0.04015
0.80761	0.0321	0.13429	0.03645	0.18187	0.04019
0.80669	0.03207	0.13331	0.0364	0.18088	0.04011
0.80584	0.03202	0.13233	0.03636	0.17988	0.04012
0.80488	0.03201	0.13134	0.03631	0.17887	0.04023
0.8038	0.03203	0.13036	0.03626	0.17788	0.04012
0.8028	0.03203	0.12937	0.03622	0.17688	0.04008
0.8018	0.03203	0.12839	0.03617	0.17588	0.04001
0.8008	0.03203	0.12741	0.03611	0.17488	0.03997
0.79988	0.03201	0.12642	0.03607	0.17388	0.04009
0.79892	0.03199	0.12543	0.03604	0.17288	0.04007
0.79796	0.03198	0.12444	0.03602	0.17188	0.04
0.79692	0.03199	0.12345	0.03599	0.17088	0.04001
0.7958	0.03203	0.12246	0.03596	0.16988	0.03997
0.79473	0.03206	0.12148	0.03589	0.16888	0.03996
0.79369	0.03207	0.12049	0.03585	0.16789	0.03982
0.79265	0.03209	0.11951	0.03581	0.16689	0.03984
0.79165	0.03209	0.11852	0.03577	0.16589	0.03974
0.79069	0.03207	0.11754	0.03572	0.1649	0.0397
0.78969	0.03207	0.11655	0.03568	0.16389	0.03976
0.78869	0.03207	0.11556	0.03566	0.16289	0.03977
0.78769	0.03207	0.11457	0.03561	0.16189	0.03973
0.78665	0.03209	0.11359	0.03557	0.16089	0.03973
0.78569	0.03207	0.1126	0.03553	0.15989	0.03976
0.78469	0.03207	0.11162	0.03547	0.1589	0.03961
0.78369	0.03207	0.11064	0.03542	0.1579	0.03963
0.78265	0.03209	0.10966	0.03537	0.1569	0.03958
0.78161	0.0321	0.10868	0.0353	0.1559	0.03951
0.78057	0.03211	0.1077	0.03524	0.15491	0.03949
0.77953	0.03213	0.10671	0.03519	0.15391	0.03938
0.77849	0.03214	0.10573	0.03515	0.15291	0.0394
0.77757	0.03211	0.10475	0.03509	0.15191	0.0394
0.77669	0.03207	0.10377	0.03503	0.15091	0.03934
0.7758	0.03203	0.10279	0.03495	0.14992	0.03924
0.7748	0.03203	0.10183	0.03485	0.14892	0.03919
0.77373	0.03206	0.10084	0.0348	0.14792	0.03928
0.77273	0.03206	0.09986	0.03476	0.14692	0.03923
0.77177	0.03205	0.09888	0.03467	0.14592	0.03911
0.77069	0.03207	0.0979	0.03462	0.14493	0.03904
0.76969	0.03207	0.09692	0.03457	0.14393	0.03902
0.76865	0.03209	0.09593	0.03454	0.14293	0.03898
0.76765	0.03209	0.09494	0.0345	0.14193	0.03894
0.76673	0.03206	0.09397	0.03443	0.14093	0.0389
0.76577	0.03205	0.09298	0.03438	0.13993	0.03892
0.76473	0.03206	0.092	0.03432	0.13894	0.03881
0.76365	0.03209	0.09103	0.03423	0.13794	0.03877
0.76261	0.0321	0.09005	0.03417	0.13694	0.03874
0.76157	0.03211	0.08907	0.03411	0.13594	0.03873
0.76053	0.03213	0.08809	0.03405	0.13495	0.03856
0.75957	0.03211	0.08711	0.034	0.13395	0.03858
0.75865	0.03209	0.08614	0.03392	0.13295	0.03858
0.75765	0.03209	0.08515	0.03386	0.13195	0.03848
0.75669	0.03207	0.08418	0.03379	0.13096	0.03839
0.75569	0.03207	0.0832	0.03371	0.12996	0.03827
0.75469	0.03207	0.08222	0.03366	0.12896	0.03827
0.75373	0.03206	0.08124	0.03359	0.12797	0.03824
0.75265	0.03209	0.08027	0.03352	0.12697	0.03816
0.75169	0.03207	0.07929	0.03346	0.12597	0.03809
0.75073	0.03206	0.07832	0.03337	0.12497	0.03805
0.74973	0.03206	0.07734	0.03329	0.12398	0.03798
0.74865	0.03209	0.07636	0.03324	0.12298	0.03793
0.74757	0.03211	0.07539	0.03316	0.12198	0.03791
0.74657	0.03211	0.07441	0.03309	0.12098	0.03787
0.74561	0.0321	0.07344	0.03299	0.11999	0.03775
0.74461	0.0321	0.07247	0.03291	0.11899	0.03766
0.74361	0.0321	0.0715	0.03283	0.11799	0.03768
0.74273	0.03206	0.07052	0.03275	0.11699	0.03764
0.74177	0.03205	0.06955	0.03267	0.116	0.03756
0.74077	0.03205	0.06858	0.03259	0.115	0.03747
0.73973	0.03206	0.06761	0.03249	0.11401	0.03741
0.73869	0.03207	0.06664	0.0324	0.11301	0.03732
0.73757	0.03211	0.06567	0.0323	0.11201	0.03722
0.73661	0.0321	0.0647	0.03221	0.11102	0.03707
0.73569	0.03207	0.06374	0.03211	0.11003	0.03699
0.73477	0.03205	0.06277	0.03201	0.10903	0.03698
0.73377	0.03205	0.06181	0.03188	0.10803	0.03698
0.7328	0.03203	0.06084	0.03179	0.10703	0.03691
0.73188	0.03201	0.05988	0.03167	0.10604	0.03676
0.73084	0.03202	0.05892	0.03156	0.10504	0.03669
0.7298	0.03203	0.05795	0.03146	0.10404	0.03667
0.7288	0.03203	0.057	0.03133	0.10304	0.03665
0.72788	0.03201	0.05604	0.03121	0.10205	0.0365
0.72692	0.03199	0.05508	0.03107	0.10105	0.03641
0.72596	0.03198	0.05413	0.03093	0.10006	0.03637
0.72496	0.03198	0.05317	0.03081	0.09906	0.03626
0.72396	0.03198	0.05222	0.03066	0.09807	0.03612
0.72296	0.03198	0.05127	0.03051	0.09707	0.03606
0.72196	0.03198	0.05032	0.03037	0.09607	0.03602
0.721	0.03196	0.04937	0.03022	0.09508	0.03593
0.72	0.03196	0.04842	0.03005	0.09408	0.03584
0.71896	0.03198	0.04748	0.02988	0.09308	0.03576
0.71796	0.03198	0.04653	0.02972	0.09209	0.03566
0.717	0.03196	0.04559	0.02955	0.09109	0.03565
0.71604	0.03195	0.04465	0.02936	0.0901	0.03547
0.71504	0.03195	0.04371	0.02919	0.0891	0.03543
0.71412	0.03192	0.04277	0.02898	0.0881	0.03534
0.71316	0.03191	0.04183	0.02881	0.08711	0.0352
0.71216	0.03191	0.0409	0.0286	0.08611	0.03514
0.71123	0.03188	0.03997	0.0284	0.08512	0.03505
0.71019	0.0319	0.03904	0.02817	0.08412	0.03497
0.70912	0.03192	0.03812	0.02794	0.08313	0.03482
0.70812	0.03192	0.0372	0.02771	0.08213	0.03477
0.70712	0.03192	0.03628	0.02745	0.08114	0.03467
0.70616	0.03191	0.03537	0.0272	0.08014	0.03466
0.70523	0.03188	0.03446	0.02691	0.07915	0.03449
0.70431	0.03186	0.03355	0.02664	0.07815	0.03436
0.70331	0.03186	0.03264	0.02637	0.07716	0.03416
0.70231	0.03186	0.03173	0.02611	0.07616	0.03411
0.70135	0.03184	0.03084	0.02579	0.07517	0.03401
0.70039	0.03183	0.02995	0.02545	0.07417	0.03388
0.69939	0.03183	0.02906	0.02512	0.07318	0.03377
0.69839	0.03183	0.02817	0.02478	0.07219	0.03363
0.69739	0.03183	0.02729	0.02442	0.07119	0.03348
0.69643	0.03182	0.02641	0.02405	0.0702	0.0334
0.69543	0.03182	0.02553	0.0237	0.0692	0.03331
0.69443	0.03182	0.02466	0.02332	0.06821	0.03316
0.69339	0.03183	0.02379	0.02293	0.06722	0.03302
0.69243	0.03182	0.02293	0.02249	0.06622	0.03294
0.69147	0.0318	0.02208	0.02205	0.06522	0.03285
0.69051	0.03179	0.02122	0.02161	0.06423	0.03271
0.68955	0.03178	0.02038	0.02112	0.06324	0.03259
0.68855	0.03178	0.01955	0.02064	0.06224	0.03245
0.68755	0.03178	0.01871	0.02014	0.06125	0.03229
0.68658	0.03176	0.01789	0.01961	0.06026	0.03211
0.68562	0.03175	0.01706	0.01908	0.05927	0.03198
0.6847	0.03172	0.01625	0.01852	0.05828	0.03179
0.68378	0.03169	0.01543	0.01797	0.05728	0.03163
0.68282	0.03168	0.01463	0.01737	0.05629	0.03145
0.68174	0.03171	0.01383	0.01676	0.0553	0.03121
0.68074	0.03171	0.01303	0.01617	0.05431	0.03107
0.6797	0.03172	0.01224	0.01553	0.05331	0.03096
0.6787	0.03172	0.01146	0.01488	0.05233	0.03072
0.67774	0.03171	0.01068	0.0142	0.05134	0.03051
0.67678	0.03169	0.00992	0.01349	0.05035	0.03027
0.67582	0.03168	0.00915	0.01278	0.04936	0.03008
0.67486	0.03167	0.0084	0.01205	0.04837	0.02984
0.67394	0.03164	0.00765	0.01129	0.04738	0.02959
0.67294	0.03164	0.00691	0.01052	0.0464	0.02928
0.67201	0.03161	0.00617	0.00971	0.04541	0.02904
0.67101	0.03161	0.00544	0.0089	0.04442	0.02881
0.67005	0.0316	0.00472	0.00806	0.04343	0.02854
0.66905	0.0316	0.004	0.00722	0.04244	0.02825
0.66805	0.0316	0.00329	0.00636	0.04146	0.02793
0.66709	0.03159	0.00259	0.00545	0.04048	0.02759
0.66617	0.03156	0.00188	0.00457	0.03949	0.0273
0.66525	0.03153	0.00119	0.00364	0.03851	0.0269
0.66436	0.03149	0.0005081	0.00269	0.03753	0.02654
0.6634	0.03148	-0.00017645	0.00174	0.03654	0.02617
0.66244	0.03146	-0.00085416	0.000765312	0.03557	0.02561
0.66148	0.03145	-0.00152	-0.000237669	0.03459	0.02524
0.66052	0.03144	-0.00218	-0.00126	0.03361	0.02486
0.65952	0.03144	-0.00283	-0.00231	0.03263	0.02444
0.65856	0.03142	-0.00348	-0.00337	0.03165	0.02393
0.65756	0.03142	-0.00413	-0.00443	0.03067	0.02347
0.6566	0.03141	-0.00477	-0.00552	0.0297	0.0229
0.65556	0.03142	-0.00539	-0.00664	0.02873	0.02234
0.6546	0.03141	-0.00603	-0.00775	0.02775	0.0218
0.6536	0.03141	-0.00665	-0.00889	0.02679	0.0211
0.6526	0.03141	-0.00726	-0.01005	0.02582	0.02049
0.65168	0.03138	-0.00787	-0.01122	0.02485	0.0198
0.65072	0.03137	-0.00848	-0.01242	0.02388	0.01915
0.64979	0.03134	-0.00908	-0.01362	0.02292	0.01839
0.64883	0.03133	-0.00967	-0.01485	0.02196	0.01759
0.64787	0.03131	-0.01026	-0.01607	0.021	0.01676
0.64687	0.03131	-0.01085	-0.0173	0.02003	0.01596
0.64591	0.0313	-0.01143	-0.01859	0.01908	0.01504
0.64495	0.03129	-0.01201	-0.01985	0.01812	0.01409
0.64399	0.03127	-0.01258	-0.02115	0.01717	0.01309
0.64307	0.03125	-0.01314	-0.02245	0.01622	0.01202
0.6421	0.03123	-0.0137	-0.02379	0.01527	0.011
0.64111	0.03123	-0.01426	-0.02512	0.01433	0.00987
0.6401	0.03123	-0.01481	-0.02648	0.01338	0.00866
0.63914	0.03122	-0.01536	-0.02783	0.01244	0.00741
0.63814	0.03122	-0.0159	-0.02921	0.01151	0.00613
0.63714	0.03122	-0.01644	-0.0306	0.01057	0.0048
0.63618	0.03121	-0.01697	-0.03201	0.00964	0.00331
0.63522	0.03119	-0.0175	-0.03341	0.00872	0.00177
0.63426	0.03118	-0.01803	-0.03485	0.00779	0.000224255
0.63334	0.03115	-0.01855	-0.03629	0.00687	-0.00143
0.63242	0.03112	-0.01907	-0.03772	0.00595	-0.0031
0.63142	0.03112	-0.01959	-0.03919	0.00503	-0.00488
0.63046	0.03111	-0.0201	-0.04065	0.00413	-0.00682
0.6295	0.0311	-0.02062	-0.0421	0.00322	-0.00872
0.62853	0.03108	-0.02111	-0.04362	0.00232	-0.01075
0.62757	0.03107	-0.02161	-0.04512	0.00142	-0.01286
0.62657	0.03107	-0.02212	-0.04661	0.00052605	-0.01514
0.62561	0.03106	-0.02262	-0.04813	-0.0003641	-0.01743
0.62465	0.03104	-0.02311	-0.04966	-0.00125	-0.01978
0.62361	0.03106	-0.0236	-0.05119	-0.00213	-0.02228
0.62265	0.03104	-0.02409	-0.05274	-0.00301	-0.02488
0.62169	0.03103	-0.02457	-0.0543	-0.00388	-0.02755
0.62069	0.03103	-0.02505	-0.05587	-0.00474	-0.03039
0.61977	0.031	-0.02552	-0.05744	-0.0056	-0.03335
0.61881	0.03099	-0.026	-0.05901	-0.00646	-0.03629
0.61789	0.03096	-0.02648	-0.06057	-0.00731	-0.03935
0.61696	0.03093	-0.02696	-0.06214	-0.00816	-0.04257
0.61608	0.03089	-0.02743	-0.06375	-0.00899	-0.04599
0.6152	0.03085	-0.02789	-0.06538	-0.00983	-0.04946
0.61428	0.03083	-0.02836	-0.06698	-0.01066	-0.05297
0.61328	0.03083	-0.02882	-0.0686	-0.01148	-0.05664
0.61231	0.03081	-0.02928	-0.07023	-0.0123	-0.06046
0.61128	0.03083	-0.02973	-0.07187	-0.01311	-0.06436
0.61028	0.03083	-0.03019	-0.0735	-0.01392	-0.06839
0.60931	0.03081	-0.03065	-0.07514	-0.01472	-0.07248
0.60835	0.0308	-0.03109	-0.0768	-0.01552	-0.07678
0.60743	0.03077	-0.03154	-0.07846	-0.01631	-0.08112
0.60651	0.03075	-0.032	-0.08011	-0.01709	-0.0857
0.60551	0.03075	-0.03245	-0.08175	-0.01787	-0.0903
0.60455	0.03073	-0.0329	-0.08341	-0.01864	-0.09499
0.60363	0.0307	-0.03334	-0.08508	-0.01941	-0.0998
0.6027	0.03068	-0.03378	-0.08678	-0.02017	-0.10477
0.60174	0.03066	-0.03423	-0.08843	-0.02093	-0.10986
0.60082	0.03064	-0.03467	-0.09011	-0.02168	-0.11504
0.59994	0.0306	-0.03511	-0.09182	-0.02243	-0.12035
0.59902	0.03057	-0.03555	-0.0935	-0.02317	-0.12579
0.59809	0.03054	-0.03598	-0.09522	-0.0239	-0.1314
0.59713	0.03053	-0.03642	-0.09691	-0.02462	-0.13726
0.59613	0.03053	-0.03686	-0.09858	-0.02533	-0.14322
0.59517	0.03051	-0.0373	-0.10028	-0.02604	-0.14932
0.59421	0.0305	--	--	-0.02674	-0.15556
0.59325	0.03049	--	--	-0.02743	-0.16206
0.59229	0.03047	--	--	-0.02811	-0.1687
0.59137	0.03045	--	--	-0.02878	-0.17561
0.59045	0.03042	--	--	-0.02944	-0.18266
0.58948	0.03041	--	--	-0.03009	-0.18984
0.5886	0.03037	--	--	-0.03073	-0.19743
0.58772	0.03033	--	--	-0.03137	-0.20488
0.58684	0.03028	--	--	-0.03201	-0.21233
0.58595	0.03024	--	--	--	--
0.58503	0.03022	--	--	--	--
0.58407	0.0302	--	--	--	--
0.58311	0.03019	--	--	--	--
0.58215	0.03018	--	--	--	--
0.58119	0.03016	--	--	--	--
0.58026	0.03014	--	--	--	--
0.57934	0.03011	--	--	--	--
0.57842	0.03008	--	--	--	--
0.5775	0.03005	--	--	--	--
0.57658	0.03003	--	--	--	--
0.57569	0.02999	--	--	--	--
0.57473	0.02997	--	--	--	--
0.57381	0.02995	--	--	--	--
0.57293	0.02991			--	--
0.57204	0.02986			--	--
0.57108	0.02985			--	--
0.57012	0.02984			--	--
0.56916	0.02982
0.56824	0.0298
0.56736	0.02976
0.56643	0.02973
0.56551	0.0297
0.56459	0.02967
0.56371	0.02963
0.56278	0.02961
0.5619	0.02957
0.56094	0.02955
0.5601	0.0295
0.55917	0.02947
0.55829	0.02943
0.55737	0.0294
0.55645	0.02938
0.55556	0.02934
0.55468	0.0293
0.55376	0.02927
0.55288	0.02923
0.55195	0.0292
0.55103	0.02917
0.55011	0.02915
0.54923	0.02911
0.54831	0.02908
0.54742	0.02904
0.5465	0.02901
0.54562	0.02897
0.54473	0.02893
0.54385	0.02889
0.54297	0.02885
0.54209	0.02881
0.54124	0.02875
0.54036	0.02871
0.53948	0.02867
0.53859	0.02863
0.53771	0.02859
0.53679	0.02856
0.53591	0.02852
0.53506	0.02847
0.53418	0.02843
0.53329	0.02839
0.53241	0.02835
0.53157	0.02829
0.53076	0.02822
0.52988	0.02818
0.529	0.02814
0.52811	0.0281
0.52723	0.02806
0.52635	0.02802
0.5255	0.02797
0.52462	0.02793
0.52378	0.02787
0.52289	0.02783
0.52201	0.02779
0.52117	0.02774
0.52032	0.02768
0.51944	0.02764
0.5186	0.02759
0.51775	0.02753
0.51691	0.02748
0.51606	0.02743
0.51522	0.02737
0.51438	0.02732
0.51353	0.02726
0.51269	0.02721
0.51188	0.02714
0.511	0.0271
0.51016	0.02705
0.50927	0.02701
0.50843	0.02695
0.50758	0.0269
0.50674	0.02684
0.50594	0.02678
0.50509	0.02672
0.50421	0.02668
0.50337	0.02663
0.50252	0.02657
0.50168	0.02652
0.50087	0.02645
0.50003	0.0264
0.49918	0.02634
0.49834	0.02629
0.4975	0.02623
0.49665	0.02618
0.49585	0.02611
0.49496	0.02607
0.49416	0.026
0.49332	0.02595
0.49251	0.02588
0.49171	0.02581
0.4909	0.02575
0.4901	0.02568
0.48925	0.02562
0.48845	0.02556
0.4876	0.0255
0.48684	0.02542
0.48603	0.02535
0.48523	0.02528
0.48438	0.02523
0.48358	0.02516
0.48277	0.02509
0.48197	0.02503
0.48116	0.02496
0.48036	0.02489
0.47959	0.02481
0.47879	0.02474
0.47802	0.02466
0.47725	0.02458
0.47649	0.0245
0.47576	0.0244
0.475	0.02432
0.47419	0.02425
0.47342	0.02417
0.47266	0.02409
0.47193	0.024
0.4712	0.0239
0.47048	0.02381
0.46971	0.02373
0.46898	0.02363
0.46822	0.02355
0.46745	0.02347
0.46665	0.0234
0.46588	0.02332
0.46515	0.02322
0.46443	0.02313
0.46374	0.02302
0.46301	0.02293
0.46229	0.02283
0.46156	0.02274
0.46083	0.02264
0.4601	0.02255
0.45938	0.02245
0.45865	0.02236
0.45792	0.02226
0.45724	0.02215
0.45651	0.02206
0.45574	0.02198
0.45505	0.02187
0.45433	0.02178
0.4536	0.02168
0.45291	0.02157
0.45219	0.02148
0.4515	0.02137
0.45077	0.02127
0.45008	0.02117
0.44936	0.02107
0.44867	0.02096
0.44798	0.02085
0.44729	0.02075
0.4466	0.02064
0.44592	0.02053
0.44523	0.02042
0.44454	0.02031
0.44385	0.0202
0.44316	0.02009
0.44251	0.01997
0.44179	0.01988
0.44106	0.01978
0.44037	0.01967
0.43968	0.01957
0.439	0.01946
0.43831	0.01935
0.43766	0.01923
0.43693	0.01913
0.43624	0.01902
0.43556	0.01892
0.43483	0.01882
0.43414	0.01871
0.43341	0.01862
0.43273	0.01851
0.43204	0.0184
0.43131	0.01831
0.43058	0.01821
0.4299	0.0181
0.42921	0.01799
0.42852	0.01789
0.42779	0.01779
0.42707	0.0177
0.42638	0.01759
0.42565	0.01749
0.42492	0.0174
0.42424	0.01729
0.42355	0.01718
0.42286	0.01707
0.42217	0.01696
0.42152	0.01684
0.42087	0.01672
0.42019	0.01661
0.4195	0.0165
0.41873	0.01642
0.41801	0.01633
0.41728	0.01623
0.41655	0.01614
0.41586	0.01603
0.4151	0.01595
0.41437	0.01585
0.41364	0.01576
0.41292	0.01566
0.41227	0.01554
0.41158	0.01543
0.41089	0.01533
0.41016	0.01523
0.4094	0.01515
0.40863	0.01507
0.40794	0.01496
0.40722	0.01486
0.40649	0.01477
0.40576	0.01467
0.405	0.01459
0.40427	0.0145
0.4035	0.01442
0.40278	0.01432
0.40201	0.01424
0.40125	0.01416
0.40052	0.01407
0.39975	0.01398
0.39903	0.01389
0.39826	0.01381
0.39749	0.01373
0.39673	0.01364
0.39596	0.01356
0.39518	0.01349
0.3944	0.01341
0.39363	0.01333
0.39285	0.01325
0.39208	0.01317
0.39131	0.0131
0.39053	0.01302
0.38976	0.01294
0.38898	0.01286
0.38819	0.01279
0.38741	0.01271
0.38664	0.01263
0.38585	0.01256
0.38508	0.01248
0.38429	0.01241
0.38347	0.01234
0.38267	0.01228
0.38188	0.0122
0.3811	0.01213
0.3803	0.01206
0.3795	0.01199
0.37871	0.01191
0.37791	0.01185
0.37712	0.01177
0.3763	0.01171
0.3755	0.01164
0.37467	0.01158
0.37387	0.01151
0.37306	0.01145
0.37222	0.01139
0.37138	0.01133
0.37055	0.01128
0.36973	0.01121
0.3689	0.01115
0.36806	0.0111
0.36724	0.01103
0.36643	0.01097
0.3656	0.01091
0.36478	0.01085
0.36392	0.0108
0.36308	0.01074
0.36223	0.01069
0.36137	0.01064
0.36053	0.01059
0.35969	0.01053
0.35885	0.01048
0.35799	0.01043
0.35712	0.01038
0.35627	0.01033
0.35535	0.0103
0.35449	0.01025
0.35366	0.01019
0.35284	0.01013
0.35196	0.01009
0.35109	0.01005
0.35022	0.01
0.34932	0.00996
0.34845	0.00992
0.34757	0.00988
0.34667	0.00984
0.34581	0.0098
0.34495	0.00975
0.34406	0.00971
0.34315	0.00967
0.34227	0.00964
0.34137	0.0096
0.34046	0.00957
0.33956	0.00953
0.33866	0.0095
0.33773	0.00947
0.33681	0.00945
0.3359	0.00942
0.335	0.00938
0.3341	0.00935
0.33319	0.00931
0.33227	0.00929
0.33135	0.00926
0.33042	0.00923
0.32949	0.00921
0.32855	0.00919
0.32761	0.00917
0.32666	0.00915
0.32572	0.00913
0.32478	0.00911
0.32384	0.00909
0.3229	0.00907
0.32194	0.00906
0.32101	0.00903
0.32006	0.00901
0.31911	0.009
0.31818	0.00897
0.31723	0.00895
0.31628	0.00894
0.31533	0.00892
0.31439	0.0089
0.31345	0.00888
0.31251	0.00886
0.31156	0.00884
0.3106	0.00882
0.30965	0.00881
0.30871	0.00879
0.30776	0.00877
0.30681	0.00875
0.30586	0.00874
0.30489	0.00872
0.30392	0.00872
0.30294	0.00871
0.30199	0.00869
0.30103	0.00867
0.30008	0.00866
0.29913	0.00864
0.29815	0.00863
0.29715	0.00864
0.29617	0.00863
0.29521	0.00861
0.29424	0.0086
0.29332	0.00858
0.29235	0.00857
0.29137	0.00856
0.29041	0.00854
0.28943	0.00854
0.28847	0.00852
0.28749	0.00852
0.28651	0.00851
0.28553	0.0085
0.28456	0.00849
0.28359	0.00848
0.28266	0.00846
0.28167	0.00845
0.28069	0.00845
0.27971	0.00844
0.27874	0.00843
0.27777	0.00842
0.27679	0.00841
0.27583	0.0084
0.27484	0.00839
0.27388	0.00838
0.27291	0.00837
0.27195	0.00836
0.27098	0.00835
0.27	0.00834
0.26902	0.00833
0.26804	0.00833
0.26708	0.00831
0.2661	0.0083
0.26512	0.0083
0.26418	0.00828
0.26321	0.00827
0.26223	0.00826
0.26127	0.00825
0.26029	0.00824
0.25933	0.00822
0.25837	0.00821
0.25735	0.00822
0.25637	0.00821
0.2554	0.0082
0.25443	0.00819
0.25345	0.00818
0.25248	0.00817
0.25149	0.00817
0.25053	0.00815
0.2496	0.00813
0.24864	0.00812
0.24766	0.00811
0.24669	0.0081
0.24573	0.00808
0.24478	0.00807
0.2438	0.00806
0.24284	0.00805
0.24187	0.00804
0.24091	0.00802
0.23996	0.00801
0.23901	0.00799
0.23804	0.00798
0.23708	0.00796
0.23613	0.00795
0.23517	0.00793
0.23421	0.00792
0.23325	0.00791
0.23229	0.00789
0.23133	0.00788
0.23037	0.00786
0.22941	0.00785
0.22845	0.00783
0.22752	0.00781
0.22656	0.0078
0.2256	0.00778
0.22462	0.00778
0.22368	0.00775
0.22272	0.00774
0.22175	0.00773
0.22079	0.00772
0.21985	0.0077
0.21891	0.00767
0.21796	0.00766
0.21704	0.00763
0.21609	0.00761
0.21512	0.0076
0.21416	0.00759
0.2132	0.00757
0.21224	0.00756
0.21128	0.00755
0.21034	0.00753
0.20939	0.00751
0.20846	0.00749
0.20751	0.00747
0.20657	0.00745
0.20562	0.00743
0.20467	0.00741
0.20371	0.0074
0.20276	0.00738
0.20182	0.00736
0.20087	0.00734
0.19994	0.00732
0.19899	0.0073
0.19805	0.00728
0.19711	0.00726
0.19618	0.00723
0.19524	0.00721
0.19429	0.0072
0.19335	0.00717
0.19242	0.00715
0.19149	0.00712
0.19056	0.0071
0.18961	0.00708
0.18867	0.00707
0.18772	0.00704
0.18678	0.00703
0.18585	0.007
0.18492	0.00698
0.18399	0.00695
0.18303	0.00694
0.18211	0.00691
0.18119	0.00688
0.18025	0.00686
0.17934	0.00683
0.17841	0.00681
0.17747	0.00678
0.17653	0.00677
0.17559	0.00674
0.17465	0.00672
0.17371	0.0067
0.17275	0.00669
0.1718	0.00667
0.17088	0.00664
0.16996	0.00662
0.16903	0.00659
0.1681	0.00657
0.16717	0.00654
0.16625	0.00651
0.16533	0.00649
0.1644	0.00646
0.16348	0.00643
0.16257	0.0064
0.16168	0.00637
0.16076	0.00634
0.15984	0.00631
0.15892	0.00628
0.158	0.00625
0.15708	0.00623
0.15617	0.0062
0.15524	0.00617
0.15433	0.00614
0.15344	0.0061
0.15254	0.00607
0.15163	0.00603
0.15072	0.006
0.14979	0.00598
0.14883	0.00597
0.14788	0.00595
0.14695	0.00593
0.14602	0.0059
0.14511	0.00587
0.1442	0.00584
0.14329	0.00581
0.14237	0.00578
0.14147	0.00574
0.14059	0.0057
0.1397	0.00566
0.13878	0.00563
0.13787	0.0056
0.13695	0.00558
0.13606	0.00554
0.13514	0.00551
0.13424	0.00548
0.13333	0.00544
0.13238	0.00543
0.13144	0.00541
0.13054	0.00537
0.12963	0.00534
0.12872	0.00531
0.12782	0.00528
0.12697	0.00522
0.12608	0.00518
0.12519	0.00515
0.12429	0.00511
0.12339	0.00508
0.12247	0.00505
0.12157	0.00501
0.12067	0.00498
0.11978	0.00494
0.1189	0.0049
0.11801	0.00486
0.11711	0.00483
0.11621	0.00479
0.11532	0.00475
0.11439	0.00473
0.11347	0.0047
0.11258	0.00466
0.1117	0.00462
0.11084	0.00457
0.10996	0.00453
0.10908	0.00449
0.10819	0.00445
0.10731	0.00441
0.10643	0.00437
0.10554	0.00433
0.10465	0.00429
0.10377	0.00425
0.10289	0.00421
0.10201	0.00417
0.10113	0.00412
0.10025	0.00408
0.09935	0.00405
0.09846	0.00401
0.09758	0.00397
0.0967	0.00393
0.09583	0.00388
0.09495	0.00384
0.09408	0.00379
0.09321	0.00375
0.09232	0.00371
0.09143	0.00367
0.09055	0.00363
0.08966	0.00359
0.0888	0.00354
0.08793	0.0035
0.08707	0.00345
0.08622	0.0034
0.08539	0.00334
0.08454	0.00329
0.08368	0.00324
0.0828	0.0032
0.08192	0.00315
0.081	0.00313
0.08014	0.00308
0.07927	0.00303
0.0784	0.00299
0.07754	0.00294
0.07669	0.00289
0.07584	0.00284
0.07499	0.00278
0.07413	0.00273
0.07327	0.00269
0.07241	0.00264
0.07155	0.00259
0.0707	0.00254
0.06986	0.00248
0.06903	0.00242
0.06819	0.00236
0.06738	0.0023
0.06653	0.00225
0.06569	0.00219
0.06484	0.00214
0.06398	0.00209
0.06314	0.00204
0.0623	0.00198
0.06146	0.00193
0.06062	0.00187
0.0598	0.00181
0.05897	0.00175
0.05814	0.00169
0.0573	0.00163
0.05649	0.00157
0.05568	0.0015
0.05488	0.00143
0.05406	0.00137
0.05322	0.00131
0.05239	0.00126
0.05157	0.00119
0.05074	0.00113
0.04989	0.00108
0.04908	0.00101
0.04828	0.000946612
0.04747	0.000877778
0.04666	0.000813008
0.04585	0.000746612
0.04502	0.000687398
0.04422	0.000619241
0.04344	0.000541328
0.04267	0.000462602
0.04186	0.000397696
0.04105	0.000330217
0.04025	0.000260027
0.03946	0.000189295
0.03866	0.00011748
0.03786	4.84417e-05
0.03701	-5.01491e-06
0.03622	-7.6084e-05
0.03543	-0.000149729
0.03464	-0.000223848
0.03386	-0.000300136
0.03311	-0.000386856
0.03237	-0.0004771
0.03159	-0.000552304
0.03081	-0.000627236
0.03002	-0.000702575
0.02925	-0.000780759
0.02846	-0.000855014
0.02764	-0.000918835
0.02689	-0.001
0.02612	-0.00109
0.02536	-0.00117
0.02459	-0.00125
0.02381	-0.00132
0.02306	-0.00141
0.02231	-0.0015
0.02157	-0.00159
0.02082	-0.00167
0.02005	-0.00176
0.0193	-0.00184
0.01856	-0.00193
0.01781	-0.00202
0.01705	-0.0021
0.01627	-0.00218
0.01547	-0.00225
0.01472	-0.00234
0.01397	-0.00242
0.01322	-0.00251
0.01248	-0.0026
0.01173	-0.00269
0.011	-0.00278
0.01024	-0.00286
0.00952	-0.00296
0.00878	-0.00305
0.00807	-0.00315
0.00733	-0.00324
0.0066	-0.00334
0.00586	-0.00343
0.00515	-0.00353
0.00443	-0.00362
0.00371	-0.00372
0.00297	-0.00381
0.00222	-0.0039
0.0015	-0.004
0.0007936	-0.0041
8.22e-05	-0.0042
-0.0006331	-0.0043
-0.00134	-0.0044
-0.00206	-0.0045
-0.00275	-0.0046
-0.00347	-0.0047
-0.00419	-0.0048
-0.00485	-0.00492
-0.00555	-0.00502
-0.00627	-0.00512
-0.00699	-0.00522
-0.0077	-0.00532
-0.00839	-0.00542
-0.00908	-0.00553
-0.00979	-0.00563
-0.0105	-0.00573
-0.01121	-0.00583
-0.01191	-0.00594
-0.01261	-0.00604
-0.01329	-0.00615
-0.01397	-0.00627
-0.01466	-0.00637
-0.01535	-0.00648
-0.01604	-0.00659
-0.01673	-0.0067
-0.0174	-0.00681
-0.01809	-0.00692
-0.01881	-0.00701
-0.01951	-0.00712
-0.02015	-0.00725
-0.02083	-0.00736
-0.02152	-0.00746
-0.02222	-0.00757
-0.02292	-0.00767
-0.02358	-0.00779
-0.02427	-0.0079
-0.02494	-0.00801
-0.0256	-0.00813
-0.02626	-0.00825
-0.02693	-0.00836
-0.02762	-0.00847
-0.02829	-0.00859
-0.02893	-0.00871
-0.0296	-0.00882
-0.03027	-0.00894
-0.03094	-0.00906
-0.03159	-0.00917
-0.03219	-0.00931
-0.03284	-0.00944
-0.03349	-0.00956
-0.03413	-0.00968
-0.03479	-0.0098
-0.03544	-0.00992
-0.03609	-0.01004
-0.03671	-0.01017
-0.03737	-0.01029
-0.03804	-0.01041
-0.03868	-0.01054
-0.03933	-0.01066
-0.03997	-0.01078
-0.04061	-0.01091
-0.04125	-0.01103
-0.04188	-0.01116
-0.04251	-0.01129
-0.04315	-0.01141
-0.04378	-0.01154
-0.04442	-0.01167
-0.0451	-0.01178
-0.04575	-0.0119
-0.04637	-0.01203
-0.047	-0.01216
-0.04763	-0.01229
-0.04826	-0.01242
-0.04888	-0.01255
-0.04952	-0.01267
-0.05014	-0.0128
-0.05075	-0.01294
-0.05139	-0.01307
-0.05201	-0.0132
-0.05264	-0.01333
-0.05328	-0.01345
-0.05388	-0.01359
-0.05453	-0.01371
-0.05518	-0.01383
-0.05579	-0.01397
-0.05644	-0.01409
-0.05705	-0.01423
-0.05762	-0.01438
-0.05819	-0.01453
-0.05884	-0.01465
-0.05945	-0.01478
-0.06006	-0.01492
-0.06067	-0.01505
-0.06128	-0.01519
-0.06189	-0.01533
-0.06254	-0.01545
-0.06319	-0.01557
-0.06384	-0.01569
-0.06441	-0.01584
-0.06502	-0.01598
-0.06555	-0.01614
-0.06616	-0.01627
-0.06681	-0.0164
-0.06746	-0.01652
-0.06807	-0.01665
-0.06864	-0.0168
-0.06921	-0.01695
-0.06982	-0.01709
-0.07043	-0.01722
-0.071	-0.01737
-0.07161	-0.01751
-0.07218	-0.01766
-0.07275	-0.0178
-0.07336	-0.01794
-0.07393	-0.01809
-0.07455	-0.01822
-0.07515	-0.01836
-0.07576	-0.0185
-0.07634	-0.01864
-0.07695	-0.01878
-0.07756	-0.01892
-0.07817	-0.01905
-0.07874	-0.0192
-0.07935	-0.01934
-0.08	-0.01946
-0.08057	-0.01961
-0.08118	-0.01974
-0.08171	-0.01991
-0.08232	-0.02004
-0.08289	-0.02019
-0.0835	-0.02033
-0.08407	-0.02047
-0.08468	-0.02061
-0.08525	-0.02076
-0.0859	-0.02088
-0.08651	-0.02102
-0.08708	-0.02117
-0.08769	-0.0213
-0.08826	-0.02145
-0.08883	-0.0216
-0.0894	-0.02175
-0.08998	-0.0219
-0.09055	-0.02205
-0.09108	-0.02221
-0.09165	-0.02236
-0.09222	-0.02251
-0.09279	-0.02266
-0.0934	-0.02279
-0.09397	-0.02294
-0.09458	-0.02308
-0.09515	-0.02322
-0.09576	-0.02336
-0.09633	-0.02351
-0.09691	-0.02366
-0.09752	-0.02379
-0.09809	-0.02394
-0.09866	-0.02409
-0.09923	-0.02424
-0.0998	-0.02439
-0.10037	-0.02454
-0.10094	-0.02469
-0.10151	-0.02484
-0.10204	-0.025
-0.10258	-0.02516
-0.10315	-0.02531
-0.10372	-0.02546
-0.10429	-0.02561
-0.10482	-0.02577
-0.10539	-0.02592
-0.10596	-0.02607
-0.10653	-0.02622
-0.10711	-0.02637
-0.10772	-0.0265
-0.10829	-0.02665
-0.10882	-0.02682
-0.10939	-0.02696
-0.10996	-0.02711
-0.11045	-0.02729
-0.11095	-0.02747
-0.11152	-0.02762
-0.11209	-0.02776
-0.11266	-0.02791
-0.11323	-0.02806
-0.1138	-0.02821
-0.11433	-0.02837
-0.11491	-0.02852
-0.11544	-0.02869
-0.11601	-0.02883
-0.11658	-0.02898
-0.11715	-0.02913
-0.11768	-0.0293
-0.11825	-0.02944
-0.11882	-0.02959
-0.11943	-0.02973
-0.12004	-0.02986
-0.12062	-0.03001
-0.12119	-0.03016
-0.1218	-0.0303
-0.12233	-0.03046
-0.1229	-0.03061
-0.12347	-0.03076
-0.12404	-0.03091
-0.12449	-0.0311
-0.12503	-0.03126
-0.1256	-0.03141
-0.12613	-0.03157
-0.1267	-0.03172
-0.12723	-0.03188
-0.12776	-0.03205
-0.12834	-0.0322
-0.12891	-0.03234
-0.12948	-0.03249
-0.13001	-0.03266
-0.13054	-0.03282
-0.13107	-0.03298
-0.13164	-0.03313
-0.13222	-0.03328
-0.13279	-0.03343
-0.13332	-0.03359
-0.13389	-0.03374
-0.13442	-0.0339
-0.13499	-0.03405
-0.13549	-0.03423
-0.13606	-0.03438
-0.13663	-0.03453
-0.1372	-0.03467
-0.13773	-0.03484
-0.1383	-0.03499
-0.13883	-0.03515
-0.1394	-0.0353
-0.13994	-0.03546
-0.14047	-0.03562
-0.14104	-0.03577
-0.14157	-0.03593
-0.14214	-0.03608
-0.14267	-0.03625
-0.14321	-0.03641
-0.14378	-0.03656
--	--
--	--
--	--
--	--
--	--
--	--
--	--
--	--
--	--
--	--
--	--
--	--
--	--
--	--
--	--
--	--
--	--
--	--
--	--
--	--
--	--
--	--
--	--
--	--
--	--
--	--
--	--
--	--
--	--
--	--
--	--
--	--
--	--
--	--
--	--
--	--
--	--
--	--
--	--
--	--
--	--
--	--
--	--
--	--
--	--

## Sheet: Fig S3b
PtNi/C	0.01 M LiOH		0.1 M LiOH		1 M LiOH
E	j	E	j	E	j
0.96831	0.04363	0.52602	0.05126	0.58624	0.05473
0.97289	0.04269	0.5257	0.0506	0.58527	0.05377
0.97684	0.04182	0.5251	0.05022	0.58427	0.05348
0.97974	0.04106	0.5244	0.04993	0.58328	0.05336
0.98198	0.04037	0.52371	0.04966	0.58228	0.05333
0.98394	0.03974	0.52297	0.04946	0.58128	0.05322
0.98552	0.03917	0.52219	0.04925	0.58028	0.0529
0.98705	0.03865	0.52141	0.04903	0.57929	0.05278
0.98812	0.03818	0.52056	0.04882	0.5783	0.05279
0.98911	0.03774	0.51969	0.04871	0.5773	0.05275
0.9901	0.03725	0.51882	0.04856	0.5763	0.05269
0.99066	0.03681	0.5179	0.04839	0.5753	0.05269
0.99122	0.03642	0.51695	0.04824	0.5743	0.05278
0.9917	0.03613	0.51603	0.04817	0.5733	0.05273
0.99214	0.03584	0.51513	0.04806	0.57231	0.05269
0.9922	0.03558	0.51416	0.04794	0.57132	0.05264
0.99229	0.03531	0.51322	0.04783	0.57032	0.05252
0.99273	0.03506	0.51225	0.04777	0.56932	0.05249
0.99282	0.0348	0.51131	0.04768	0.56832	0.05252
0.99284	0.03462	0.51037	0.04763	0.56732	0.05244
0.99262	0.03444	0.50941	0.04763	0.56632	0.05235
0.99248	0.03424	0.50842	0.04756	0.56532	0.05232
0.99225	0.03398	0.50746	0.04748	0.56432	0.0524
0.99204	0.03378	0.5065	0.04736	0.56332	0.05241
0.99182	0.03359	0.50553	0.04734	0.56232	0.05232
0.99128	0.03343	0.50454	0.04731	0.56132	0.05229
0.99106	0.03334	0.50357	0.04727	0.56033	0.05237
0.99057	0.03328	0.5026	0.04725	0.55932	0.05235
0.98996	0.03313	0.50163	0.04718	0.55832	0.05232
0.98958	0.03302	0.50067	0.04707	0.55733	0.05228
0.98917	0.03295	0.49972	0.04706	0.55633	0.05221
0.98836	0.03283	0.49871	0.04704	0.55533	0.05223
0.98799	0.03275	0.49774	0.04699	0.55433	0.05223
0.98769	0.03266	0.49676	0.04695	0.55334	0.05228
0.98735	0.03258	0.49577	0.04687	0.55233	0.05223
0.98647	0.03252	0.49478	0.04675	0.55133	0.05228
0.9859	0.03246	0.49379	0.04675	0.55033	0.05231
0.98533	0.03238	0.49282	0.04681	0.54933	0.05218
0.98468	0.03235	0.49184	0.04675	0.54833	0.05224
0.98399	0.03232	0.49083	0.04674	0.54733	0.0522
0.98311	0.03225	0.48987	0.04671	0.54634	0.05223
0.98285	0.03214	0.48889	0.04667	0.54534	0.05205
0.982	0.03203	0.48789	0.04658	0.54433	0.05214
0.98132	0.032	0.48693	0.04655	0.54333	0.05205
0.98082	0.03199	0.4859	0.04652	0.54234	0.05208
0.98002	0.03197	0.48489	0.04651	0.54134	0.05205
0.97953	0.03191	0.48391	0.04651	0.54034	0.05203
0.97931	0.03187	0.48295	0.04654	0.53934	0.05226
0.97893	0.03187	0.48197	0.04652	0.53834	0.05205
0.97848	0.0319	0.48099	0.04646	0.53734	0.05186
0.97744	0.03187	0.48003	0.0464	0.53634	0.05196
0.97648	0.03182	0.47899	0.04639	0.53534	0.05193
0.97544	0.03184	0.47798	0.04637	0.53434	0.05194
0.97471	0.03185	0.47701	0.04636	0.53334	0.05193
0.9739	0.03184	0.47601	0.04636	0.53234	0.05189
0.97357	0.03181	0.47504	0.04636	0.53135	0.05203
0.97319	0.03178	0.47409	0.0464	0.53034	0.05211
0.97223	0.03173	0.47306	0.0464	0.52934	0.05208
0.97076	0.0317	0.47207	0.04639	0.52834	0.05205
0.96965	0.0317	0.47105	0.04634	0.52735	0.05205
0.96849	0.03175	0.47007	0.04636	0.52634	0.05199
0.96741	0.03179	0.46908	0.04634	0.52535	0.05206
0.96645	0.03178	0.4681	0.04632	0.52434	0.05191
0.96549	0.03173	0.46712	0.04631	0.52334	0.05183
0.96437	0.03175	0.46612	0.04631	0.52234	0.05199
0.96333	0.03178	0.46512	0.04634	0.52134	0.05208
0.96253	0.03182	0.46411	0.04632	0.52035	0.05212
0.96176	0.03185	0.46312	0.04629	0.51934	0.05194
0.96088	0.03184	0.46213	0.04629	0.51835	0.05189
0.95953	0.03184	0.46114	0.04629	0.51735	0.05196
0.95861	0.03184	0.46015	0.04622	0.51635	0.05197
0.95796	0.03182	0.45916	0.04622	0.51535	0.05189
0.95708	0.03184	0.45811	0.0462	0.51435	0.05191
0.95592	0.03188	0.45712	0.04622	0.51335	0.05205
0.95496	0.03185	0.45615	0.0462	0.51235	0.05214
0.954	0.03181	0.45516	0.04623	0.51135	0.05189
0.95311	0.03179	0.45417	0.0462	0.51036	0.05189
0.95227	0.03176	0.45316	0.04616	0.50935	0.05193
0.95135	0.03168	0.45219	0.04617	0.50835	0.05199
0.95039	0.03168	0.45121	0.04622	0.50735	0.05188
0.94935	0.03172	0.45018	0.0462	0.50635	0.05179
0.94847	0.03179	0.44915	0.04622	0.50535	0.05189
0.94735	0.03179	0.44816	0.04617	0.50435	0.052
0.94647	0.03179	0.44718	0.04611	0.50335	0.05188
0.94578	0.03182	0.44618	0.04613	0.50235	0.05182
0.94478	0.03182	0.44517	0.04607	0.50135	0.05179
0.94386	0.03181	0.44417	0.04601	0.50035	0.05183
0.94278	0.03176	0.44317	0.04608	0.49935	0.05177
0.94193	0.03172	0.4422	0.04605	0.49835	0.05179
0.94117	0.03175	0.44123	0.04604	0.49735	0.05189
0.93997	0.03178	0.44023	0.04602	0.49635	0.05191
0.9385	0.03178	0.43924	0.04602	0.49534	0.05193
0.93727	0.03173	0.43822	0.04601	0.49435	0.05185
0.93635	0.03178	0.43723	0.04601	0.49335	0.05191
0.93554	0.03184	0.43623	0.04601	0.49235	0.05173
0.93443	0.03187	0.43523	0.04596	0.49136	0.05177
0.93378	0.0319	0.43422	0.04597	0.49035	0.05179
0.93285	0.03193	0.43318	0.04597	0.48935	0.05188
0.93225	0.03191	0.4322	0.04599	0.48835	0.05174
0.93097	0.0319	0.43128	0.04594	0.48735	0.05165
0.93005	0.03187	0.43026	0.04596	0.48635	0.05174
0.92936	0.03182	0.42926	0.04596	0.48535	0.05174
0.9286	0.03181	0.42826	0.04594	0.48436	0.05177
0.92697	0.03188	0.42723	0.04593	0.48336	0.05189
0.92617	0.03194	0.42622	0.04594	0.48236	0.05174
0.92595	0.03194	0.42524	0.04601	0.48136	0.05188
0.92518	0.03197	0.42424	0.04601	0.48036	0.0518
0.92406	0.03199	0.42325	0.04601	0.47935	0.05177
0.92306	0.03199	0.42227	0.04597	0.47836	0.05179
0.92226	0.03199	0.4213	0.04601	0.47735	0.05171
0.92153	0.03199	0.42032	0.04602	0.47636	0.0517
0.92049	0.03202	0.41932	0.04599	0.47535	0.0518
0.91969	0.03203	0.41834	0.04591	0.47435	0.05182
0.9183	0.03207	0.41739	0.0459	0.47335	0.05173
0.91695	0.03213	0.41638	0.0459	0.47235	0.05176
0.9161	0.03217	0.41537	0.04591	0.47135	0.05173
0.91495	0.0322	0.41432	0.0459	0.47036	0.05164
0.9136	0.03223	0.41332	0.04593	0.46936	0.05165
0.91306	0.03222	0.41233	0.04591	0.46836	0.05162
0.91206	0.03217	0.41132	0.04584	0.46736	0.05167
0.91087	0.03217	0.41035	0.04582	0.46636	0.05183
0.90967	0.0322	0.40934	0.04584	0.46535	0.05176
0.90871	0.03225	0.40834	0.04587	0.46436	0.05165
0.90775	0.03228	0.40733	0.0459	0.46335	0.05168
0.90664	0.03225	0.40632	0.04593	0.46236	0.0517
0.90548	0.03223	0.40532	0.04591	0.46135	0.05159
0.90456	0.03228	0.40437	0.04591	0.46035	0.05156
0.90356	0.03228	0.40336	0.04582	0.45936	0.05159
0.90252	0.03232	0.40236	0.04581	0.45836	0.05151
0.90167	0.03243	0.40134	0.04579	0.45736	0.05156
0.90048	0.03254	0.40033	0.04579	0.45636	0.05151
0.89932	0.03258	0.39933	0.04582	0.45536	0.05159
0.89817	0.03257	0.39834	0.04581	0.45435	0.05162
0.89721	0.03254	0.39735	0.04581	0.45337	0.05161
0.89589	0.03252	0.39637	0.04582	0.45236	0.05147
0.89466	0.03249	0.39538	0.04584	0.45135	0.05133
0.89362	0.03251	0.39437	0.04591	0.45036	0.05141
0.89247	0.03255	0.39336	0.0459	0.44936	0.05139
0.89143	0.03249	0.39237	0.04585	0.44836	0.05156
0.89058	0.03248	0.39139	0.04582	0.44736	0.05148
0.88943	0.03251	0.39039	0.04581	0.44636	0.05138
0.88878	0.03252	0.38939	0.04579	0.44536	0.05135
0.88817	0.03254	0.38839	0.04581	0.44436	0.05139
0.88666	0.03263	0.38738	0.04581	0.44336	0.05141
0.88527	0.03269	0.38637	0.04578	0.44236	0.05147
0.88439	0.03267	0.38538	0.04579	0.44136	0.05136
0.88327	0.03269	0.38438	0.04578	0.44036	0.05139
0.88246	0.0327	0.38339	0.04572	0.43936	0.05139
0.88213	0.0327	0.38238	0.0457	0.43836	0.05142
0.88191	0.03275	0.38139	0.0457	0.43736	0.05141
0.88142	0.03269	0.38042	0.0457	0.43636	0.05133
0.88053	0.03261	0.3794	0.0457	0.43536	0.05127
0.87926	0.03263	0.37842	0.04567	0.43436	0.05138
0.87799	0.0327	0.37741	0.04562	0.43336	0.05132
0.87667	0.03281	0.37641	0.04561	0.43236	0.05127
0.87532	0.03293	0.37542	0.04561	0.43136	0.05127
0.87421	0.03293	0.37441	0.04558	0.43036	0.05126
0.87309	0.03292	0.37344	0.04561	0.42936	0.05133
0.87209	0.03287	0.37243	0.04567	0.42836	0.05121
0.87109	0.03283	0.37144	0.04569	0.42736	0.05115
0.87021	0.03283	0.37043	0.04566	0.42636	0.05107
0.86932	0.03283	0.36943	0.04564	0.42536	0.05115
0.86848	0.03286	0.36843	0.04558	0.42436	0.05119
0.86779	0.03283	0.36743	0.04552	0.42336	0.051
0.8666	0.03281	0.36643	0.04549	0.42237	0.05095
0.86556	0.0328	0.36544	0.0455	0.42137	0.05097
0.8644	0.03283	0.36445	0.04555	0.42036	0.05098
0.86336	0.03287	0.36345	0.04555	0.41936	0.05098
0.86217	0.03292	0.36246	0.04556	0.41836	0.05103
0.86089	0.03302	0.36147	0.04556	0.41736	0.05098
0.85982	0.03308	0.36046	0.04553	0.41636	0.05089
0.85886	0.03312	0.35947	0.04553	0.41536	0.05095
0.8577	0.03307	0.35847	0.0455	0.41436	0.05086
0.85682	0.03308	0.35747	0.04547	0.41336	0.05081
0.85566	0.0331	0.35648	0.04549	0.41236	0.05075
0.85458	0.03313	0.35549	0.04547	0.41136	0.05084
0.85331	0.03319	0.35446	0.04543	0.41036	0.05069
0.852	0.03321	0.35349	0.04538	0.40936	0.05071
0.85104	0.03324	0.35252	0.0454	0.40836	0.05077
0.85011	0.03325	0.35155	0.04544	0.40736	0.05078
0.84911	0.03328	0.35055	0.04543	0.40636	0.05074
0.84788	0.0333	0.34954	0.0454	0.40536	0.05068
0.84696	0.03331	0.34854	0.0454	0.40435	0.0506
0.846	0.0333	0.34755	0.04538	0.40337	0.05062
0.8448	0.03328	0.34656	0.04535	0.40237	0.05048
0.84345	0.0333	0.34556	0.04534	0.40136	0.05053
0.8428	0.03325	0.34454	0.04535	0.40036	0.05051
0.842	0.03325	0.34355	0.04532	0.39936	0.05049
0.84084	0.03328	0.34257	0.04531	0.39836	0.0504
0.8391	0.03328	0.34159	0.04527	0.39736	0.05037
0.83787	0.0333	0.34059	0.04527	0.39637	0.05031
0.83722	0.0333	0.33962	0.04526	0.39536	0.05028
0.83602	0.03333	0.33863	0.04527	0.39436	0.05018
0.83537	0.0333	0.33766	0.04529	0.39336	0.05019
0.8343	0.0333	0.33664	0.04527	0.39236	0.0501
0.83322	0.03333	0.33563	0.04529	0.39137	0.05013
0.83206	0.03334	0.33464	0.04529	0.39036	0.05014
0.83059	0.03339	0.33363	0.04526	0.38936	0.05001
0.8301	0.03339	0.33263	0.0452	0.38836	0.04992
0.82922	0.03339	0.33167	0.0452	0.38736	0.04992
0.82865	0.03343	0.33066	0.04518	0.38637	0.04978
0.82749	0.03345	0.32967	0.04517	0.38537	0.04982
0.82657	0.03345	0.3287	0.04517	0.38436	0.04982
0.82541	0.03353	0.3277	0.0452	0.38336	0.04973
0.82433	0.03357	0.32669	0.0452	0.38236	0.04967
0.82392	0.03359	0.32569	0.04514	0.38136	0.04954
0.82405	0.03362	0.3247	0.04515	0.38036	0.04951
0.82325	0.03362	0.3237	0.04511	0.37937	0.04955
0.82217	0.03362	0.32275	0.04506	0.37836	0.04951
0.82144	0.03362	0.32177	0.04508	0.37737	0.04944
0.82028	0.03365	0.32075	0.04508	0.37637	0.04931
0.81967	0.03369	0.31976	0.04506	0.37537	0.04937
0.81895	0.03368	0.31878	0.04502	0.37436	0.04937
0.81752	0.03371	0.31779	0.04503	0.37337	0.04928
0.81609	0.03375	0.31681	0.04503	0.37237	0.04916
0.81478	0.03383	0.3158	0.04505	0.37137	0.04902
0.81343	0.03385	0.31481	0.04506	0.37037	0.04894
0.81208	0.03385	0.3138	0.04503	0.36937	0.04899
0.81115	0.03385	0.31281	0.04505	0.36836	0.04893
0.80992	0.03388	0.31182	0.04505	0.36736	0.04906
0.80896	0.03392	0.31087	0.04503	0.36637	0.0489
0.80788	0.03394	0.30989	0.04505	0.36537	0.04873
0.80688	0.03394	0.30888	0.04503	0.36437	0.04876
0.80568	0.03395	0.30791	0.045	0.36337	0.04888
0.80445	0.03394	0.30694	0.04496	0.36237	0.04881
0.80349	0.03395	0.30597	0.04496	0.36137	0.04876
0.80233	0.03395	0.30497	0.04492	0.36037	0.04882
0.80141	0.03394	0.30398	0.04486	0.35937	0.04876
0.80061	0.03392	0.303	0.0448	0.35837	0.04881
0.7998	0.03391	0.302	0.04477	0.35737	0.04877
0.79892	0.03389	0.30101	0.04473	0.35637	0.04876
0.79772	0.03391	0.30003	0.04471	0.35537	0.04876
0.79653	0.03392	0.29906	0.04467	0.35437	0.04871
0.79576	0.03398	0.29806	0.04464	0.35337	0.04877
0.79418	0.03403	0.29707	0.04459	0.35237	0.04884
0.79252	0.03404	0.29607	0.04454	0.35137	0.04884
0.79155	0.03407	0.2951	0.04451	0.35037	0.04879
0.79063	0.03407	0.29411	0.0445	0.34937	0.04879
0.79041	0.03406	0.29312	0.04447	0.34837	0.04881
0.78941	0.03406	0.29216	0.04442	0.34737	0.0487
0.78845	0.03403	0.29116	0.04441	0.34637	0.04882
0.78772	0.03407	0.29019	0.04438	0.34538	0.0489
0.78707	0.03407	0.2892	0.04435	0.34438	0.04884
0.78584	0.0341	0.28822	0.04433	0.34338	0.04873
0.78445	0.03413	0.28724	0.04432	0.34237	0.04881
0.78306	0.03413	0.28622	0.04432	0.34137	0.04881
0.78226	0.0341	0.28524	0.0443	0.34038	0.04887
0.78126	0.03412	0.28428	0.04422	0.33938	0.04887
0.78002	0.03417	0.28331	0.04416	0.33838	0.0489
0.77933	0.03417	0.28232	0.04412	0.33738	0.04888
0.77826	0.03412	0.28133	0.04407	0.33638	0.04882
0.77718	0.0341	0.28034	0.04407	0.33538	0.0489
0.77626	0.0341	0.27934	0.04404	0.33438	0.04885
0.77533	0.0341	0.27835	0.04398	0.33338	0.04884
0.77394	0.0341	0.27737	0.04394	0.33238	0.04879
0.77314	0.03409	0.2764	0.04389	0.33138	0.04877
0.77226	0.0341	0.27541	0.04389	0.33038	0.04884
0.77137	0.03413	0.27442	0.04389	0.32938	0.0489
0.77053	0.03413	0.27342	0.04384	0.32838	0.04893
0.76976	0.03421	0.27244	0.0438	0.32739	0.0489
0.76865	0.03432	0.27145	0.04377	0.32639	0.04881
0.76757	0.03435	0.27047	0.04372	0.32539	0.04887
0.76649	0.03433	0.2695	0.04368	0.32438	0.04882
0.76514	0.03433	0.2685	0.04365	0.32339	0.04887
0.76422	0.03436	0.26753	0.0436	0.32239	0.04887
0.76298	0.03444	0.26653	0.04359	0.32139	0.04877
0.76187	0.03452	0.26552	0.04352	0.32039	0.04881
0.76067	0.0345	0.26454	0.04346	0.31939	0.04874
0.7594	0.03447	0.26355	0.04348	0.31839	0.04874
0.75828	0.0345	0.26255	0.04343	0.31739	0.04874
0.75787	0.0345	0.26155	0.04342	0.31638	0.04874
0.75702	0.03453	0.26059	0.0434	0.31539	0.04871
0.75575	0.03455	0.2596	0.04336	0.31439	0.04871
0.75455	0.03455	0.25862	0.04334	0.3134	0.04858
0.75332	0.03458	0.25764	0.04331	0.31239	0.04847
0.75193	0.03461	0.25665	0.04327	0.3114	0.04855
0.75109	0.03462	0.25566	0.04324	0.3104	0.04852
0.75032	0.03459	0.25466	0.04325	0.3094	0.04859
0.74944	0.03456	0.25365	0.04319	0.3084	0.04847
0.7482	0.03459	0.25266	0.04317	0.3074	0.04844
0.7474	0.03462	0.25168	0.04314	0.3064	0.04841
0.74644	0.03465	0.25071	0.04314	0.3054	0.04842
0.74524	0.03473	0.24972	0.04311	0.3044	0.04839
0.74405	0.03474	0.24873	0.04307	0.3034	0.0483
0.74313	0.03474	0.24774	0.04304	0.3024	0.04829
0.74209	0.03473	0.24675	0.04299	0.30141	0.04817
0.74105	0.03468	0.24576	0.04295	0.30041	0.04814
0.73977	0.03468	0.24475	0.04293	0.29941	0.04792
0.73924	0.0347	0.24376	0.04295	0.29841	0.04791
0.73832	0.03473	0.24276	0.0429	0.29742	0.048
0.73697	0.03471	0.24177	0.0429	0.29642	0.04798
0.73613	0.03471	0.24074	0.0429	0.29541	0.04785
0.73587	0.03473	0.23978	0.04292	0.29442	0.04774
0.73506	0.0347	0.23879	0.04295	0.29342	0.04768
0.73387	0.03468	0.23781	0.04292	0.29242	0.04757
0.73248	0.03468	0.23683	0.04295	0.29142	0.04741
0.73148	0.03468	0.23584	0.04299	0.29042	0.04728
0.73032	0.03476	0.23486	0.04298	0.28943	0.04722
0.72924	0.03482	0.23387	0.04298	0.28842	0.04707
0.72828	0.03487	0.23286	0.04299	0.28742	0.04967
0.72697	0.03488	0.23186	0.04299	0.28642	0.05298
0.72597	0.03487	0.23087	0.04298	0.28543	0.05154
0.72481	0.03488	0.22987	0.04295	0.28442	0.05021
0.72424	0.03491	0.22888	0.04292	0.28343	0.04902
0.72301	0.03494	0.22788	0.04295	0.28243	0.04821
0.72228	0.03493	0.2269	0.04295	0.28144	0.04753
0.72136	0.03493	0.2259	0.04293	0.28044	0.04695
0.72028	0.03499	0.22489	0.04293	0.27943	0.04643
0.71905	0.03502	0.22389	0.04292	0.27844	0.04597
0.7182	0.03502	0.22287	0.04295	0.27743	0.04569
0.7174	0.03505	0.22187	0.04293	0.27644	0.04523
0.71632	0.03505	0.22088	0.04293	0.27544	0.04499
0.71501	0.03503	0.21988	0.04298	0.27445	0.04467
0.71385	0.03503	0.21888	0.04296	0.27345	0.04436
0.71274	0.03506	0.21788	0.04293	0.27245	0.04418
0.71205	0.03509	0.21689	0.04292	0.27145	0.044
0.71105	0.03509	0.21592	0.04295	0.27045	0.04381
0.71028	0.03512	0.21494	0.04295	0.26946	0.04368
0.70936	0.03515	0.21393	0.04296	0.26845	0.04343
0.70832	0.03514	0.21292	0.04298	0.26745	0.04328
0.70697	0.03515	0.21192	0.04295	0.26645	0.04322
0.70624	0.03514	0.21091	0.04293	0.26545	0.04295
0.70509	0.03517	0.20992	0.0429	0.26445	0.04305
0.70397	0.03522	0.20893	0.0429	0.26345	0.04296
0.70297	0.03522	0.20794	0.04285	0.26245	0.04284
0.70255	0.03522	0.20694	0.04287	0.26146	0.04278
0.70124	0.03525	0.20595	0.04287	0.26046	0.0427
0.70013	0.03531	0.20496	0.04287	0.25947	0.04282
0.69928	0.03538	0.20395	0.0429	0.25847	0.04275
0.69848	0.03537	0.20294	0.04292	0.25747	0.04278
0.69724	0.03535	0.20192	0.04295	0.25647	0.04285
0.69609	0.0354	0.20093	0.0429	0.25546	0.04287
0.69489	0.03541	0.19992	0.04289	0.25447	0.04292
0.69412	0.03538	0.19892	0.04289	0.25347	0.04279
0.69293	0.03538	0.19793	0.04285	0.25247	0.04282
0.69181	0.0354	0.19696	0.04285	0.25147	0.04275
0.69105	0.03544	0.19595	0.04284	0.25047	0.04275
0.68997	0.03544	0.19495	0.04278	0.24947	0.04284
0.68881	0.03541	0.19395	0.04275	0.24847	0.0427
0.6882	0.0354	0.19296	0.04278	0.24747	0.04279
0.6872	0.0354	0.19197	0.04281	0.24648	0.04284
0.68581	0.03543	0.19098	0.04279	0.24547	0.04284
0.68474	0.03544	0.18999	0.04273	0.24448	0.04285
0.68389	0.03547	0.18899	0.04269	0.24347	0.04282
0.68293	0.03547	0.18797	0.04267	0.24247	0.04279
0.68252	0.03549	0.18697	0.04263	0.24147	0.04282
0.68194	0.03553	0.18597	0.04261	0.24047	0.04282
0.68067	0.03555	0.18497	0.04263	0.23948	0.04289
0.67975	0.03555	0.18398	0.04258	0.23848	0.0429
0.67824	0.03561	0.183	0.04257	0.23747	0.04287
0.67681	0.03564	0.18201	0.04255	0.23648	0.04292
0.67616	0.03564	0.18103	0.04257	0.23548	0.04295
0.67552	0.03564	0.18002	0.04257	0.23448	0.04298
0.67467	0.03566	0.17902	0.04255	0.23349	0.04304
0.67336	0.03564	0.17803	0.04252	0.23248	0.04317
0.6724	0.03561	0.17703	0.04249	0.23149	0.04334
0.6714	0.0356	0.17603	0.04246	0.23049	0.04337
0.6704	0.03561	0.17501	0.04246	0.22948	0.04349
0.66936	0.03564	0.17402	0.04243	0.22848	0.04356
0.6682	0.0357	0.17302	0.04241	0.22749	0.04362
0.66713	0.03573	0.17204	0.0424	0.22649	0.04372
0.6662	0.03575	0.17105	0.04238	0.22549	0.04377
0.66544	0.03573	0.17007	0.04234	0.22449	0.04372
0.66467	0.03572	0.16909	0.04234	0.22349	0.04391
0.66348	0.03575	0.1681	0.04232	0.22249	0.04409
0.66232	0.03578	0.16711	0.04231	0.22149	0.04418
0.6612	0.03579	0.16612	0.04229	0.22049	0.04424
0.66044	0.03575	0.16512	0.04226	0.21949	0.04433
0.65944	0.03575	0.16411	0.04225	0.21849	0.04444
0.65852	0.03576	0.16312	0.04225	0.21749	0.04444
0.65767	0.03576	0.16213	0.0422	0.2165	0.04448
0.65644	0.03576	0.16114	0.04217	0.21549	0.04457
0.6554	0.03579	0.16015	0.04215	0.2145	0.04467
0.65444	0.03581	0.15916	0.04212	0.2135	0.04471
0.65387	0.03582	0.15818	0.04208	0.2125	0.04471
0.65287	0.03581	0.15719	0.04205	0.2115	0.04476
0.6521	0.03579	0.15622	0.04202	0.2105	0.04477
0.6511	0.03576	0.15524	0.04197	0.2095	0.04483
0.64987	0.03575	0.15425	0.04194	0.2085	0.04492
0.64887	0.03576	0.15327	0.04187	0.2075	0.04488
0.64806	0.03578	0.15227	0.04182	0.2065	0.04491
0.64671	0.03578	0.15126	0.04184	0.20551	0.04511
0.64552	0.03578	0.15026	0.04177	0.2045	0.04511
0.6442	0.03575	0.14927	0.04173	0.2035	0.04511
0.64336	0.03573	0.1483	0.04171	0.20251	0.0452
0.64228	0.03573	0.14733	0.04167	0.20151	0.04517
0.64152	0.03576	0.14633	0.04165	0.2005	0.04515
0.64126	0.03579	0.14536	0.04164	0.19951	0.04511
0.64108	0.03585	0.14436	0.04162	0.19851	0.04518
0.64	0.03587	0.14336	0.04161	0.19751	0.04521
0.63868	0.0359	0.14236	0.04156	0.19651	0.04521
0.63772	0.03587	0.14137	0.04153	0.19551	0.04518
0.63657	0.03587	0.1404	0.04147	0.19452	0.04526
0.63576	0.03585	0.1394	0.04141	0.19351	0.04521
0.63472	0.03588	0.13841	0.04138	0.19251	0.04523
0.63349	0.0359	0.13742	0.04133	0.19151	0.04523
0.63257	0.03592	0.13644	0.04129	0.19051	0.0452
0.63169	0.03593	0.13546	0.04126	0.18952	0.0452
0.631	0.03592	0.13447	0.04123	0.18852	0.0452
0.63015	0.03593	0.1335	0.04117	0.18752	0.04517
0.62927	0.03595	0.13252	0.04114	0.18652	0.04503
0.62827	0.03598	0.13152	0.04106	0.18552	0.04508
0.62723	0.03599	0.13054	0.04103	0.18452	0.04517
0.62604	0.03601	0.12954	0.041	0.18352	0.04514
0.62511	0.03604	0.12858	0.04097	0.18253	0.04509
0.62404	0.03605	0.12759	0.04094	0.18153	0.04514
0.62308	0.03602	0.12661	0.04088	0.18053	0.04505
0.622	0.03596	0.12562	0.04083	0.17953	0.04506
0.62096	0.03595	0.12463	0.04079	0.17853	0.04518
0.61996	0.03598	0.12367	0.04072	0.17753	0.04506
0.61908	0.03598	0.1227	0.04068	0.17652	0.04502
0.61792	0.03598	0.12172	0.04062	0.17553	0.04494
0.61719	0.03598	0.12074	0.04056	0.17453	0.04489
0.61627	0.03595	0.11974	0.04051	0.17353	0.04503
0.61519	0.03593	0.11876	0.04048	0.17254	0.045
0.61415	0.03592	0.11778	0.04045	0.17154	0.04492
0.61323	0.03593	0.11681	0.04042	0.17053	0.04494
0.61219	0.03598	0.11583	0.04039	0.16953	0.04489
0.61123	0.03601	0.11487	0.04031	0.16854	0.04488
0.61047	0.03602	0.11389	0.04027	0.16753	0.04473
0.61009	0.03604	0.11291	0.04022	0.16654	0.04474
0.60901	0.03604	0.11195	0.04018	0.16553	0.04464
0.60786	0.03602	0.11097	0.04012	0.16455	0.04459
0.60662	0.03602	0.11	0.04007	0.16355	0.04465
0.60554	0.03602	0.10903	0.04005	0.16254	0.04467
0.60474	0.03602	0.10805	0.03999	0.16154	0.04462
0.60354	0.03604	0.10706	0.03995	0.16054	0.04462
0.60227	0.03602	0.10608	0.0399	0.15955	0.04465
0.6015	0.03602	0.10511	0.03984	0.15855	0.04448
0.6005	0.03602	0.10415	0.03978	0.15755	0.04451
0.59935	0.03604	0.10318	0.03972	0.15655	0.04445
0.59815	0.03605	0.10221	0.03964	0.15555	0.04438
0.59727	0.03607	0.10124	0.03958	0.15456	0.04435
0.59639	0.03608	0.10027	0.03952	0.15356	0.04422
0.59523	0.0361	0.09928	0.03948	0.15256	0.04426
0.5945	0.03607	0.09831	0.03942	0.15157	0.04426
0.59323	0.03602	0.09733	0.03934	0.15056	0.04418
0.59235	0.03598	0.09636	0.03925	0.14957	0.04407
0.59119	0.03598	0.09539	0.03914	0.14857	0.04401
0.59019	0.03601	0.09443	0.03908	0.14757	0.04412
0.58935	0.03601	0.09345	0.03904	0.14657	0.04406
0.58827	0.03599	0.0925	0.03894	0.14557	0.04392
0.5875	0.03602	0.09155	0.03888	0.14457	0.04384
0.58611	0.03602	0.09058	0.03882	0.14357	0.04383
0.58558	0.03604	0.08959	0.03879	0.14257	0.04378
0.58458	0.03604	0.08863	0.03875	0.14158	0.04374
0.58366	0.03601	0.08766	0.03867	0.14058	0.04369
0.58262	0.03599	0.08667	0.03861	0.13958	0.04371
0.5817	0.03601	0.08572	0.03855	0.13859	0.04359
0.58054	0.03604	0.08477	0.03844	0.13759	0.04354
0.5795	0.03605	0.08379	0.03838	0.13659	0.04351
0.57839	0.03607	0.08283	0.0383	0.13559	0.04349
0.57758	0.03608	0.08187	0.03824	0.1346	0.04331
0.57689	0.03607	0.0809	0.03818	0.1336	0.04333
0.57558	0.03604	0.07995	0.03809	0.1326	0.04333
0.57466	0.03604	0.07899	0.03803	0.1316	0.04322
0.57354	0.03602	0.07803	0.03795	0.1306	0.04311
0.5727	0.03602	0.07706	0.03786	0.1296	0.04298
0.57189	0.03602	0.07609	0.0378	0.12861	0.04298
0.57113	0.03601	0.07512	0.03773	0.12761	0.04295
0.56982	0.03604	0.07416	0.03765	0.12661	0.04285
0.56882	0.03602	0.0732	0.03757	0.12561	0.04278
0.5677	0.03601	0.07226	0.03748	0.12462	0.04273
0.56697	0.03601	0.07134	0.03739	0.12362	0.04266
0.56621	0.03604	0.07038	0.03733	0.12262	0.0426
0.56521	0.03607	0.06943	0.03724	0.12162	0.04258
0.56432	0.03607	0.06846	0.03716	0.12062	0.04254
0.56328	0.03605	0.0675	0.03706	0.11962	0.0424
0.56275	0.03605	0.06655	0.03697	0.11863	0.04229
0.56175	0.03605	0.0656	0.03687	0.11763	0.04232
0.56028	0.03601	0.06465	0.03678	0.11664	0.04228
0.55952	0.03599	0.0637	0.03669	0.11564	0.04219
0.5584	0.03599	0.06275	0.0366	0.11464	0.04208
0.55725	0.03601	0.06181	0.03649	0.11365	0.04202
0.55628	0.03602	0.06087	0.03639	0.11265	0.04191
0.55525	0.03607	0.05993	0.03628	0.11165	0.0418
0.55456	0.03605	0.05899	0.03617	0.11066	0.04164
0.55371	0.03602	0.05804	0.03607	0.10966	0.04155
0.55306	0.03599	0.05709	0.03595	0.10867	0.04153
0.5521	0.03599	0.05615	0.03581	0.10767	0.04153
0.55122	0.03598	0.05521	0.0357	0.10666	0.04145
0.55026	0.03595	0.05429	0.03557	0.10567	0.04129
0.54899	0.03596	0.05335	0.03544	0.10467	0.04121
0.54795	0.03598	0.05243	0.03534	0.10367	0.04118
0.54718	0.03598	0.0515	0.03518	0.10268	0.04117
0.54622	0.03595	0.05056	0.03505	0.10168	0.041
0.54522	0.03593	0.04964	0.0349	0.10068	0.04089
0.54418	0.03592	0.04871	0.03474	0.09968	0.04085
0.54299	0.03592	0.04779	0.03461	0.09869	0.04072
0.54214	0.03592	0.04688	0.03444	0.09769	0.04057
0.54134	0.03592	0.04596	0.03427	0.09669	0.0405
0.54038	0.03592	0.04506	0.0341	0.09569	0.04045
0.53942	0.0359	0.04417	0.03394	0.0947	0.04036
0.53849	0.0359	0.04328	0.03375	0.0937	0.04025
0.53718	0.03592	0.04237	0.03356	0.09271	0.04016
0.53622	0.03592	0.04147	0.03337	0.09171	0.04005
0.53522	0.0359	0.04058	0.03319	0.09071	0.04004
0.53438	0.03588	0.03969	0.03298	0.08972	0.03984
0.53334	0.03588	0.03881	0.03278	0.08872	0.0398
0.53238	0.03585	0.03793	0.03255	0.08773	0.03969
0.53149	0.03584	0.03706	0.03235	0.08673	0.03954
0.53069	0.03584	0.0362	0.03213	0.08573	0.03946
0.53012	0.03581	0.03536	0.0319	0.08474	0.03937
0.52923	0.03582	0.03452	0.03164	0.08374	0.03928
0.52901	0.03585	0.03367	0.03138	0.08273	0.03911
0.5286	0.03585	0.03284	0.03112	0.08174	0.03905
0.52775	0.03585	0.03199	0.03083	0.08075	0.03894
0.52695	0.03584	0.03115	0.03054	0.07976	0.03893
0.52626	0.03581	0.03033	0.03022	0.07876	0.03873
0.52557	0.03578	0.02952	0.02992	0.07776	0.03859
0.52453	0.03578	0.02871	0.02961	0.07676	0.03837
0.52354	0.03578	0.02793	0.02933	0.07577	0.0383
0.52269	0.03576	0.02715	0.02896	0.07477	0.0382
0.52177	0.03575	0.02638	0.02858	0.07378	0.03805
0.52089	0.03575	0.02561	0.02821	0.07278	0.03792
0.52035	0.03575	0.02483	0.02783	0.07179	0.03777
0.51974	0.03575	0.02409	0.02742	0.07079	0.0376
0.51863	0.03573	0.02333	0.02701	0.0698	0.03751
0.51755	0.03573	0.0226	0.02662	0.0688	0.03741
0.51651	0.03573	0.02187	0.02619	0.0678	0.03724
0.51547	0.03575	0.02115	0.02575	0.0668	0.03709
0.51443	0.03573	0.02045	0.02526	0.06581	0.037
0.51335	0.03572	0.01975	0.02476	0.06482	0.03689
0.51235	0.0357	0.01907	0.02427	0.06382	0.03674
0.51139	0.03569	0.0184	0.02373	0.06283	0.0366
0.51043	0.03569	0.01773	0.02318	0.06184	0.03645
0.50943	0.03569	0.01705	0.02261	0.06084	0.03627
0.50835	0.03567	0.01639	0.02202	0.05985	0.03607
0.5072	0.03566	0.01575	0.02143	0.05885	0.03592
0.50632	0.03563	0.01512	0.0208	0.05786	0.0357
0.50539	0.0356	0.0145	0.02018	0.05687	0.03552
0.50459	0.03558	0.01389	0.01951	0.05587	0.03532
0.50371	0.03561	0.01329	0.01883	0.05488	0.03505
0.50278	0.03561	0.01268	0.01816	0.05389	0.0349
0.50186	0.03563	0.01211	0.01744	0.0529	0.03477
0.50098	0.03563	0.01153	0.01671	0.0519	0.0345
0.50017	0.03561	0.01095	0.01595	0.05091	0.03427
0.49917	0.0356	0.01039	0.01515	0.04991	0.034
0.49802	0.03558	0.00983	0.01436	0.04892	0.03378
0.49717	0.03557	0.00928	0.01353	0.04793	0.03351
0.49613	0.03553	0.00874	0.01268	0.04694	0.03324
0.49498	0.03553	0.00821	0.01182	0.04595	0.03289
0.49402	0.0355	0.00769	0.01091	0.04496	0.03261
0.49306	0.0355	0.00717	0.01	0.04398	0.03235
0.49206	0.03549	0.00666	0.00906	0.04299	0.03205
0.49098	0.03549	0.00617	0.00811	0.042	0.03173
0.48998	0.03549	0.00568	0.00714	0.04101	0.03137
0.48929	0.03547	0.00519	0.00612	0.04002	0.03098
0.48833	0.03544	0.0047	0.00513	0.03904	0.03067
0.48741	0.03541	0.00422	0.00409	0.03805	0.03021
0.48641	0.03537	0.00375	0.00302	0.03707	0.02981
0.48545	0.03535	0.00329	0.00195	0.03609	0.02939
0.4846	0.03534	0.00284	0.000859534	0.03511	0.02876
0.48368	0.03532	0.00238	-0.00026693	0.03412	0.02835
0.48268	0.03531	0.00194	-0.00142	0.03314	0.02793
0.4816	0.03531	0.00151	-0.00259	0.03216	0.02745
0.48072	0.03529	0.00107	-0.00378	0.03119	0.02688
0.47972	0.03529	0.0006415	-0.00498	0.03021	0.02636
0.47876	0.03528	0.000213	-0.0062	0.02924	0.02572
0.47776	0.03529	-0.0002065	-0.00746	0.02827	0.0251
0.47676	0.03528	-0.000635	-0.0087	0.02729	0.02449
0.47576	0.03528	-0.00104	-0.00998	0.02633	0.0237
0.4748	0.03528	-0.00145	-0.01128	0.02535	0.02301
0.47399	0.03525	-0.00185	-0.0126	0.02439	0.02223
0.47342	0.03523	-0.00225	-0.01395	0.02342	0.0215
0.47258	0.0352	-0.00263	-0.01529	0.02246	0.02065
0.47134	0.03518	-0.00303	-0.01668	0.02151	0.01975
0.47042	0.03517	-0.0034	-0.01805	0.02055	0.01883
0.4695	0.03517	-0.00378	-0.01943	0.01959	0.01793
0.4685	0.03515	-0.00415	-0.02088	0.01864	0.01689
0.46754	0.03514	-0.00452	-0.02229	0.0177	0.01583
0.46646	0.03512	-0.00488	-0.02376	0.01675	0.01471
0.46542	0.03509	-0.00525	-0.02522	0.01581	0.0135
0.46438	0.03508	-0.00559	-0.02672	0.01487	0.01235
0.46346	0.03508	-0.00586	-0.02821	0.01394	0.01109
0.46254	0.03508	-0.00611	-0.02974	0.01301	0.00973
0.4615	0.03506	-0.0064	-0.03126	0.01208	0.00832
0.46026	0.03506	-0.00673	-0.03281	0.01116	0.00688
0.45934	0.03506	-0.00704	-0.03436	0.01025	0.00539
0.45838	0.03505	-0.00735	-0.03595	0.00933	0.00372
0.4575	0.03503	-0.00765	-0.03753	0.00843	0.00198
0.45619	0.03502	-0.00799	-0.03914	0.00752	0.000251864
0.45511	0.03499	-0.00829	-0.04075	0.00663	-0.00161
0.4545	0.03496	-0.00851	-0.04237	0.00574	-0.00348
0.45358	0.03496	-0.0087	-0.04401	0.00485	-0.00548
0.45265	0.03494	-0.00894	-0.04566	0.00397	-0.00766
0.45173	0.03493	-0.00917	-0.04728	0.0031	-0.00979
0.45073	0.03491	-0.0094	-0.04899	0.00224	-0.01207
0.45005	0.0349	-0.00963	-0.05068	0.00138	-0.01445
0.44893	0.0349	-0.0098	-0.05235	0.00052215	-0.017
0.44797	0.03488	-0.01001	-0.05406	-0.00032445	-0.01957
0.44712	0.03487	-0.01023	-0.05578	-0.00116	-0.02222
0.44612	0.03488	-0.01045	-0.0575	-0.00199	-0.02502
0.44504	0.03487	-0.0107	-0.05923	-0.00281	-0.02794
0.44385	0.03485	-0.01096	-0.06098	-0.00363	-0.03094
0.44285	0.03485	-0.0112	-0.06275	-0.00444	-0.03413
0.44189	0.03482	-0.01146	-0.06451	-0.00524	-0.03745
0.44097	0.0348	-0.01175	-0.06628	-0.00602	-0.04075
0.44016	0.03477	-0.01202	-0.06803	-0.00681	-0.04419
0.43908	0.03474	-0.0123	-0.06979	-0.00758	-0.04782
0.43832	0.0347	-0.01254	-0.0716	-0.00834	-0.05165
0.43751	0.03465	-0.01269	-0.07343	-0.00911	-0.05555
0.43671	0.03462	-0.01284	-0.07522	-0.00986	-0.05949
0.4359	0.03462	-0.0131	-0.07705	-0.01059	-0.06361
0.43479	0.03461	-0.01334	-0.07888	-0.01132	-0.0679
0.43351	0.03462	-0.01354	-0.08072	-0.01204	-0.07229
0.43255	0.03462	-0.01387	-0.08254	-0.01276	-0.07681
0.4319	0.03461	-0.01423	-0.08439	-0.01346	-0.0814
0.4311	0.03459	-0.01448	-0.08626	-0.01416	-0.08623
0.43018	0.03456	-0.0147	-0.08811	-0.01485	-0.09111
0.42929	0.03453	-0.01494	-0.08997	-0.01552	-0.09626
0.42884	0.03453	-0.01521	-0.09181	-0.01619	-0.10142
0.42792	0.03452	-0.01546	-0.09368	-0.01684	-0.10668
0.42719	0.03448	-0.0157	-0.09556	-0.0175	-0.11208
0.42642	0.03445	-0.01593	-0.09746	-0.01813	-0.11767
0.42539	0.03444	-0.01617	-0.09932	-0.01876	-0.12339
0.42446	0.03441	-0.01627	-0.1012	-0.01938	-0.1292
0.42362	0.03436	-0.01637	-0.10312	-0.01998	-0.13517
0.42285	0.03433	-0.01656	-0.10501	-0.02057	-0.14127
0.42197	0.0343	-0.01675	-0.10694	-0.02116	-0.14757
0.4207	0.03429	-0.01694	-0.10884	-0.02173	-0.15416
0.41958	0.03429	-0.01695	-0.11071	-0.02228	-0.16086
0.41862	0.03427	-0.01709	-0.11263	-0.02281	-0.16771
0.41766	0.03426	-0.01728	--	-0.02334	-0.17471
0.41654	0.03424	-0.01756	--	-0.02386	-0.18201
0.41554	0.03423	-0.01775	--	-0.02438	-0.18947
0.41462	0.0342	-0.01799	--	-0.0249	-0.19723
0.41358	0.03417	-0.01827	--	-0.02539	-0.20514
0.41262	0.03415	-0.0186	--	-0.02587	-0.21321
0.4117	0.0341	-0.01883	--	-0.02635	-0.22173
0.4107	0.03406	-0.01907	--	-0.02683	-0.2301
0.4097	0.03401	-0.0193	--	-0.02729	-0.23847
0.40878	0.03397	-0.01954	--	-0.02774	--
0.40789	0.03394	-0.01977	--	-0.0282	--
0.40697	0.03392	-0.02005	--	-0.02864	--
0.40601	0.03391	-0.02028	--	-0.02909	--
0.40493	0.03389	-0.02048	--	-0.02953	--
0.40409	0.03388	-0.02026	--	-0.03	--
0.40313	0.03385	-0.02032	--	-0.03044	--
0.40224	0.03382	-0.02055	--	-0.03088	--
0.4012	0.03378	-0.02074	--	-0.03133	--
0.40052	0.03375	-0.02097	--	-0.03176	--
0.39967	0.03372	-0.02117	--	-0.03224	--
0.39871	0.03368	-0.02135	--	-0.03272	--
0.39771	0.03366	-0.0215	--	-0.03316	--
0.39683	0.03363	-0.02169	--	-0.03365	--
0.39598	0.03359			-0.03412	--
0.39506	0.03354			-0.0346	--
0.39406	0.03353			-0.03508	--
0.3931	0.03351			-0.03556	--
0.39222	0.0335
0.39141	0.03347
0.39045	0.03342
0.38957	0.03339
0.38861	0.03336
0.38769	0.03333
0.38684	0.03328
0.3858	0.03325
0.38492	0.03321
0.38404	0.03319
0.38323	0.03313
0.38258	0.0331
0.38166	0.03305
0.38086	0.03302
0.38005	0.03299
0.37909	0.03295
0.37821	0.0329
0.37721	0.03287
0.37628	0.03283
0.37536	0.0328
0.37436	0.03277
0.37348	0.03273
0.37252	0.03269
0.37156	0.03266
0.37067	0.03261
0.36983	0.03258
0.36891	0.03254
0.36803	0.03249
0.36718	0.03245
0.36626	0.0324
0.36538	0.03235
0.36457	0.03229
0.36365	0.03225
0.36281	0.0322
0.36192	0.03216
0.36112	0.03211
0.36016	0.03208
0.35943	0.03203
0.35855	0.03197
0.35759	0.03193
0.35666	0.03188
0.35582	0.03184
0.35494	0.03178
0.35405	0.0317
0.35317	0.03165
0.35225	0.03161
0.35137	0.03156
0.35068	0.03152
0.34987	0.03147
0.34903	0.03141
0.34815	0.03137
0.34722	0.0313
0.34638	0.03126
0.3455	0.03121
0.34461	0.03115
0.34365	0.03109
0.34265	0.03105
0.34173	0.03098
0.34085	0.03092
0.3402	0.03086
0.33959	0.0308
0.33855	0.03074
0.33759	0.03068
0.33659	0.03062
0.33559	0.03056
0.33467	0.03048
0.33374	0.03044
0.33275	0.03038
0.33174	0.03033
0.3309	0.03027
0.32998	0.03021
0.3291	0.03015
0.32813	0.03007
0.32725	0.03001
0.32649	0.02996
0.32556	0.0299
0.32456	0.02984
0.32364	0.02978
0.32268	0.02971
0.32172	0.02965
0.3208	0.02958
0.31988	0.02952
0.31891	0.02946
0.31799	0.0294
0.31711	0.02933
0.31619	0.02928
0.31527	0.0292
0.31431	0.02914
0.31342	0.02907
0.31254	0.02899
0.31169	0.02891
0.31085	0.02884
0.30997	0.02878
0.30912	0.0287
0.3082	0.02864
0.30724	0.02855
0.3064	0.02847
0.30544	0.0284
0.30448	0.02834
0.30355	0.02826
0.30271	0.02818
0.3019	0.02811
0.30106	0.02803
0.30018	0.02796
0.29933	0.02786
0.29857	0.02779
0.29776	0.0277
0.297	0.02761
0.29631	0.02751
0.2955	0.02741
0.29462	0.02732
0.29378	0.02724
0.29282	0.02715
0.29185	0.02706
0.29101	0.02695
0.29005	0.02685
0.28909	0.02674
0.28821	0.02665
0.2874	0.02654
0.28644	0.02645
0.28556	0.02636
0.28456	0.02628
0.28363	0.02619
0.28263	0.02608
0.28171	0.02598
0.28075	0.02586
0.27975	0.02575
0.27891	0.02564
0.2781	0.02554
0.27714	0.02543
0.2763	0.02532
0.27538	0.02522
0.27438	0.02511
0.27361	0.025
0.27253	0.02488
0.27157	0.02478
0.27088	0.02468
0.27004	0.02456
0.26919	0.02446
0.26831	0.02435
0.26743	0.02423
0.26658	0.02412
0.2657	0.024
0.26486	0.02389
0.26401	0.02377
0.26321	0.02366
0.26229	0.02354
0.26136	0.02342
0.26048	0.0233
0.25964	0.02318
0.25879	0.02306
0.25799	0.02293
0.25718	0.02281
0.2563	0.02269
0.2555	0.02257
0.25461	0.02243
0.25381	0.02233
0.253	0.02222
0.25231	0.0221
0.25167	0.02198
0.25098	0.02185
0.25025	0.02173
0.24948	0.02159
0.2486	0.02149
0.24772	0.02137
0.24676	0.02124
0.24587	0.02114
0.24499	0.02102
0.24411	0.02091
0.24323	0.02079
0.24238	0.02067
0.24142	0.02056
0.24054	0.02045
0.23977	0.02033
0.23881	0.02021
0.23765	0.02009
0.23669	0.01998
0.23593	0.01988
0.23516	0.01975
0.2344	0.01965
0.23359	0.01954
0.23275	0.01942
0.2319	0.0193
0.23118	0.01918
0.23045	0.01905
0.22964	0.01892
0.22892	0.01878
0.22811	0.01866
0.22731	0.01854
0.22642	0.01844
0.22558	0.01834
0.2247	0.01823
0.22393	0.01813
0.22309	0.018
0.22236	0.01791
0.22159	0.01781
0.22071	0.0177
0.21983	0.01759
0.21902	0.01746
0.21806	0.01733
0.2173	0.01721
0.21645	0.01711
0.21557	0.01701
0.21472	0.01692
0.21392	0.0168
0.21311	0.01669
0.21231	0.01659
0.2115	0.01648
0.21066	0.01639
0.20982	0.01628
0.20909	0.01619
0.20828	0.01609
0.20744	0.01599
0.20664	0.0159
0.20583	0.0158
0.20499	0.01571
0.2041	0.0156
0.2033	0.01551
0.20249	0.01542
0.20173	0.01532
0.20088	0.01523
0.20004	0.01515
0.1992	0.01506
0.19835	0.01497
0.19751	0.01489
0.19678	0.0148
0.19601	0.01471
0.19533	0.01462
0.19464	0.01453
0.19399	0.01445
0.1933	0.01436
0.19257	0.01428
0.192	0.01419
0.19128	0.0141
0.19043	0.01402
0.18967	0.01393
0.18886	0.01386
0.18806	0.01379
0.18725	0.0137
0.18652	0.01362
0.18576	0.01354
0.18499	0.01346
0.18415	0.01338
0.18334	0.0133
0.18266	0.01322
0.18197	0.01315
0.18116	0.01307
0.18044	0.013
0.17959	0.01293
0.17879	0.01285
0.17798	0.01279
0.17725	0.01273
0.17645	0.01266
0.17568	0.01259
0.17488	0.01252
0.17415	0.01246
0.17346	0.01239
0.17266	0.01232
0.17197	0.01225
0.17128	0.01218
0.17056	0.01213
0.16983	0.01207
0.16914	0.01201
0.16841	0.01195
0.16765	0.01189
0.16696	0.01183
0.16627	0.01177
0.16547	0.01171
0.1647	0.01166
0.16405	0.0116
0.16328	0.01157
0.16248	0.01152
0.16179	0.01145
0.1611	0.01138
0.16034	0.01133
0.15965	0.01128
0.15896	0.01123
0.15827	0.01119
0.15759	0.01114
0.15682	0.0111
0.15613	0.01105
0.15544	0.011
0.15483	0.01095
0.15419	0.0109
0.15361	0.01087
0.153	0.01082
0.15239	0.01078
0.1519	0.01075
0.15137	0.01071
0.15072	0.01067
0.15003	0.01064
0.14927	0.01061
0.14854	0.01058
0.14789	0.01053
0.1472	0.0105
0.14651	0.01046
0.14594	0.01043
0.14545	0.0104
0.1448	0.01037
0.14415	0.01034
0.14342	0.01032
0.14274	0.0103
0.14213	0.01028
0.14152	0.01025
0.14095	0.01023
0.14037	0.01021
0.13973	0.01019
0.13904	0.01017
0.13843	0.01014
0.13782	0.01012
0.13717	0.0101
0.13656	0.01008
0.13599	0.01006
0.1353	0.01004
0.13461	0.01002
0.13408	0.00999
0.13355	0.00997
0.13302	0.00995
0.13252	0.00993
0.13187	0.00991
0.13134	0.00989
0.13085	0.00987
0.13032	0.00985
0.12971	0.00983
0.12914	0.00981
0.1286	0.0098
0.12807	0.00979
0.12766	0.00978
0.12716	0.00976
0.12655	0.00974
0.12602	0.00972
0.12545	0.00971
0.12488	0.0097
0.12447	0.0097
0.12397	0.00969
0.12332	0.00967
0.12283	0.00966
0.12234	0.00963
0.12177	0.00962
0.12123	0.00961
0.12066	0.0096
0.12005	0.00959
0.11964	0.00957
0.11918	0.00956
0.11861	0.00956
0.11816	0.00955
0.11774	0.00954
0.11729	0.00952
0.11676	0.0095
0.1163	0.00949
0.11585	0.00949
0.11536	0.00948
0.11486	0.00947
0.11441	0.00946
0.11407	0.00945
0.11366	0.00943
0.1132	0.00943
0.11263	0.00941
0.11234	0.0094
0.11188	0.00938
0.11143	0.00937
0.11097	0.00937
0.11056	0.00936
0.11007	0.00935
0.10973	0.00933
0.10931	0.00933
0.10894	0.00932
0.10848	0.0093
0.10795	0.00928
0.10742	0.00927
0.10693	0.00926
0.10643	0.00925
0.10598	0.00923
0.10553	0.00922
0.10507	0.00923
0.10458	0.00922
0.1042	0.00921
0.10379	0.0092
0.10326	0.00919
0.1028	0.00918
0.10235	0.00917
0.10189	0.00916
0.1014	0.00913
0.10102	0.00912
0.10057	0.00911
0.10019	0.0091
0.09978	0.00908
0.09933	0.00906
0.09887	0.00905
0.09846	0.00904
0.09796	0.00903
0.09751	0.00901
0.09713	0.00899
0.09668	0.00897
0.0963	0.00896
0.09585	0.00894
0.09543	0.00892
0.09502	0.00891
0.09464	0.00889
0.09419	0.00888
0.09377	0.00886
0.09336	0.00885
0.0929	0.00883
0.09253	0.00882
0.09219	0.0088
0.09185	0.00877
0.09152	0.00876
0.0911	0.00874
0.09077	0.00873
0.09039	0.00871
0.09001	0.0087
0.08964	0.00868
0.08926	0.00867
0.08893	0.00864
0.08847	0.00862
0.0881	0.0086
0.08768	0.00857
0.08726	0.00855
0.08689	0.00854
0.08643	0.00852
0.08602	0.00851
0.08557	0.00849
0.08519	0.00848
0.08481	0.00845
0.08436	0.00843
0.08394	0.00841
0.08357	0.00839
0.08319	0.00836
0.08286	0.00834
0.08252	0.00832
0.08214	0.00831
0.08181	0.00829
0.08139	0.00827
0.08098	0.00824
0.0806	0.00822
0.08018	0.0082
0.07981	0.00818
0.07943	0.00815
0.07906	0.00813
0.07864	0.0081
0.07819	0.00808
0.07785	0.00806
0.07748	0.00803
0.07702	0.008
0.07668	0.00798
0.07631	0.00795
0.07589	0.00793
0.07552	0.00791
0.07514	0.00789
0.07477	0.00786
0.07443	0.00784
0.07405	0.00781
0.07364	0.00779
0.07322	0.00776
0.07285	0.00773
0.07251	0.00771
0.07217	0.00767
0.07184	0.00764
0.07146	0.00762
0.07112	0.0076
0.07079	0.00757
0.07037	0.00755
0.07003	0.00753
0.06977	0.00751
0.06955	0.00749
0.06922	0.00746
0.06892	0.00743
0.06858	0.0074
0.06821	0.00737
0.06787	0.00735
0.06749	0.00732
0.0672	0.00729
0.06686	0.00726
0.06656	0.00723
0.06618	0.00719
0.06585	0.00715
0.06547	0.00712
0.0651	0.00709
0.06476	0.00705
0.06438	0.00702
0.06405	0.00699
0.06371	0.00696
0.06341	0.00693
0.06311	0.0069
0.06278	0.00685
0.0624	0.00681
0.06202	0.00678
0.06165	0.00674
0.06135	0.00672
0.06101	0.0067
0.06064	0.00668
0.06026	0.00665
0.05992	0.00662
0.05963	0.00659
0.05937	0.00656
0.05903	0.00652
0.05869	0.00649
0.05836	0.00645
0.05798	0.0064
0.0576	0.00636
0.05727	0.00633
0.05693	0.00629
0.05659	0.00626
0.05626	0.00622
0.05592	0.00619
0.05558	0.00615
0.05528	0.00611
0.05491	0.00609
0.05457	0.00607
0.05423	0.00603
0.0539	0.006
0.05356	0.00596
0.05326	0.00592
0.05296	0.00587
0.05263	0.00582
0.05233	0.00578
0.05199	0.00574
0.05165	0.0057
0.05132	0.00567
0.05098	0.00563
0.05064	0.00559
0.05035	0.00555
0.05001	0.0055
0.04967	0.00546
0.04937	0.00542
0.04904	0.00538
0.0487	0.00534
0.0484	0.00531
0.0481	0.00528
0.04777	0.00524
0.04747	0.00519
0.04717	0.00514
0.04683	0.00509
0.04646	0.00504
0.04612	0.005
0.04578	0.00495
0.04548	0.00491
0.04519	0.00486
0.04489	0.00482
0.04455	0.00477
0.04425	0.00473
0.04392	0.00468
0.04358	0.00463
0.04332	0.00459
0.04298	0.00455
0.04272	0.0045
0.04243	0.00446
0.04217	0.00441
0.04187	0.00436
0.04157	0.00431
0.04123	0.00426
0.04086	0.00421
0.04056	0.00417
0.04018	0.00412
0.03989	0.00408
0.03955	0.00403
0.03925	0.00398
0.03891	0.00393
0.03862	0.00388
0.03832	0.00382
0.03798	0.00375
0.03768	0.00369
0.03739	0.00364
0.03701	0.00359
0.03675	0.00354
0.03645	0.00351
0.03616	0.00346
0.03586	0.00341
0.03556	0.00335
0.03526	0.0033
0.03496	0.00324
0.03467	0.00319
0.03437	0.00313
0.03403	0.00307
0.03373	0.00302
0.03347	0.00296
0.03321	0.00291
0.03292	0.00285
0.03262	0.00279
0.03228	0.00272
0.03198	0.00266
0.03165	0.00258
0.03135	0.00252
0.03101	0.00246
0.03067	0.0024
0.03038	0.00235
0.03007	0.00229
0.02978	0.00222
0.02947	0.00216
0.02913	0.0021
0.02883	0.00203
0.02855	0.00196
0.02827	0.0019
0.02796	0.00183
0.02767	0.00176
0.0274	0.00169
0.02711	0.00161
0.02678	0.00154
0.02648	0.00148
0.02618	0.00141
0.02589	0.00134
0.0256	0.00127
0.0253	0.00122
0.025	0.00114
0.02473	0.00106
0.02444	0.000985847
0.02416	0.000913103
0.02387	0.000838533
0.02358	0.000772029
0.02329	0.00069548
0.023	0.000607974
0.02271	0.000519556
0.0224	0.00044666
0.02208	0.000370872
0.02177	0.000292041
0.02147	0.000212601
0.02118	0.000131943
0.02093	5.44057e-05
0.02069	-5.63232e-06
0.02045	-8.54512e-05
0.02016	-0.000168163
0.01981	-0.000251408
0.01951	-0.000337087
0.0192	-0.000434485
0.01891	-0.000535839
0.01861	-0.000620301
0.01832	-0.000704459
0.01805	-0.000789073
0.01781	-0.000876883
0.01755	-0.00096028
0.01727	-0.00103
0.01699	-0.00113
0.01666	-0.00122
0.01635	-0.00131
0.01602	-0.0014
0.01573	-0.00149
0.01544	-0.00158
0.01519	-0.00168
0.01492	-0.00178
0.01465	-0.00188
0.01438	-0.00197
0.0141	-0.00207
0.01383	-0.00217
0.01356	-0.00227
0.01326	-0.00236
0.01297	-0.00245
0.01265	-0.00253
0.01235	-0.00262
0.01204	-0.00272
0.01173	-0.00282
0.01144	-0.00292
0.01114	-0.00302
0.01084	-0.00312
0.01053	-0.00322
0.01023	-0.00332
0.00995	-0.00343
0.00967	-0.00354
0.00936	-0.00364
0.00908	-0.00375
0.00877	-0.00385
0.00848	-0.00396
0.0082	-0.00407
0.00791	-0.00418
0.00762	-0.00428
0.00733	-0.00438
0.00705	-0.00449
0.00677	-0.0046
0.00649	-0.00471
0.00621	-0.00483
0.00593	-0.00494
0.00565	-0.00505
0.00536	-0.00517
0.00507	-0.00528
0.00479	-0.00539
0.00452	-0.00552
0.00422	-0.00564
0.00395	-0.00575
0.00371	-0.00586
0.00343	-0.00597
0.00317	-0.00609
0.00292	-0.00621
0.00266	-0.00633
0.00238	-0.00644
0.00209	-0.00655
0.00179	-0.00667
0.00149	-0.00679
0.00123	-0.00691
0.0009628	-0.00704
0.0007077	-0.00716
0.0005033	-0.00728
0.0002755	-0.0074
2.43e-05	-0.00752
-0.0002269	-0.00765
-0.0005171	-0.00777
-0.0008229	-0.00788
-0.00111	-0.00799
-0.00141	-0.00814
-0.00171	-0.00826
-0.00197	-0.00838
-0.00219	-0.0085
-0.00245	-0.00862
-0.00275	-0.00875
-0.00305	-0.00887
-0.00331	-0.009
-0.0036	-0.00913
-0.00386	-0.00926
-0.00412	-0.00939
-0.00442	-0.00951
-0.00468	-0.00964
-0.00502	-0.00978
-0.00524	-0.00991
-0.00546	-0.01004
-0.00575	-0.01017
-0.00605	-0.0103
-0.00635	-0.01046
-0.00665	-0.0106
-0.00695	-0.01074
-0.00724	-0.01087
-0.00754	-0.01101
-0.0078	-0.01114
-0.00802	-0.01128
-0.00828	-0.01143
-0.00854	-0.01156
-0.0088	-0.01169
-0.0091	-0.01183
-0.00935	-0.01197
-0.00961	-0.01211
-0.00991	-0.01225
-0.01017	-0.01239
-0.01043	-0.01253
-0.01069	-0.01268
-0.01103	-0.01282
-0.01132	-0.01296
-0.01162	-0.0131
-0.01196	-0.01323
-0.01222	-0.01336
-0.01252	-0.01351
-0.01281	-0.01366
-0.01307	-0.0138
-0.01337	-0.01395
-0.01363	-0.01409
-0.01393	-0.01424
-0.01419	-0.01438
-0.01448	-0.01453
-0.01474	-0.01468
-0.01504	-0.01482
-0.01534	-0.01497
-0.0156	-0.01511
-0.01586	-0.01526
-0.01616	-0.0154
-0.01641	-0.01554
-0.01667	-0.01569
-0.01693	-0.01583
-0.01723	-0.01598
-0.01749	-0.01615
-0.01779	-0.01631
-0.01805	-0.01645
-0.01831	-0.0166
-0.01856	-0.01676
-0.01882	-0.01691
-0.01912	-0.01706
-0.01938	-0.01721
-0.01964	-0.01735
-0.01982	-0.01749
-0.02004	-0.01762
-0.02026	-0.01779
-0.02052	-0.01794
-0.02078	-0.01813
-0.02108	-0.01828
-0.0213	-0.01841
-0.02159	-0.01855
-0.02185	-0.0187
-0.02211	-0.01887
-0.02241	-0.01904
-0.02271	-0.01919
-0.02301	-0.01934
-0.02331	-0.01951
-0.02356	-0.01966
-0.02382	-0.01983
-0.02408	-0.02
-0.02442	-0.02015
-0.02472	-0.02032
-0.02498	-0.02047
-0.02523	-0.02062
-0.02549	-0.02077
-0.02575	-0.02094
-0.02601	-0.02109
-0.02631	-0.02124
-0.02657	-0.0214
-0.02683	-0.02156
-0.02709	-0.02172
-0.02738	-0.02185
-0.02768	-0.02202
-0.02794	-0.02217
-0.02816	-0.02236
-0.02842	-0.02251
-0.02868	-0.02268
-0.02898	-0.02283
-0.02928	-0.02299
-0.02953	-0.02315
-0.02979	-0.02331
-0.03009	-0.02345
-0.03039	-0.0236
-0.03061	-0.02377
-0.03083	-0.02392
-0.03109	-0.02409
-0.03127	-0.02426
-0.03149	-0.02443
-0.03183	-0.02459
-0.03209	-0.02476
-0.03238	-0.02494
-0.03268	-0.02511
-0.03294	-0.02528
-0.0332	-0.02545
-0.0335	-0.0256
-0.03376	-0.02576
-0.03402	-0.02592
-0.03431	-0.02608
-0.03457	-0.02624
-0.03483	-0.0264
-0.03513	-0.02657
-0.03539	-0.02672
-0.03561	-0.02689
-0.03591	-0.02706
-0.03621	-0.02723
-0.03642	-0.02739
-0.03672	-0.02756
-0.03694	-0.02773
-0.03716	-0.0279
-0.03742	-0.02808
-0.03768	-0.02826
-0.03786	-0.02843
-0.03816	-0.0286
-0.03846	-0.02876
-0.03868	-0.02895
-0.03898	-0.02911
-0.03927	-0.02928
-0.03953	-0.02945
-0.03979	-0.02961
-0.04005	-0.02977
-0.04031	-0.02993
-0.04057	-0.03012
-0.04083	-0.03028
-0.04105	-0.03045
-0.04135	-0.03065
-0.04164	-0.03085
-0.0419	-0.03102
-0.0422	-0.03118
-0.0425	-0.03135
-0.04272	-0.03152
-0.04298	-0.03168
-0.04331	-0.03187
-0.04361	-0.03203
-0.04387	-0.03222
-0.04421	-0.03238
-0.04447	-0.03255
-0.04473	-0.03272
-0.04502	-0.0329
-0.04532	-0.03307
-0.04554	-0.03324
-0.04584	-0.03339
-0.04606	-0.03354
-0.04628	-0.03371
-0.04658	-0.03388
-0.04684	-0.03403
-0.0471	-0.03421
-0.0474	-0.03438
-0.04765	-0.03455
-0.04791	-0.03471
-0.04817	-0.03493
-0.04843	-0.03511
-0.04865	-0.03528
-0.04895	-0.03546
-0.04925	-0.03563
-0.04951	-0.03581
-0.04984	-0.03599
-0.0501	-0.03616
-0.05032	-0.03633
-0.05054	-0.03649
-0.0508	-0.03668
-0.05106	-0.03686
-0.05128	-0.03704
-0.05158	-0.03721
-0.0518	-0.03738
-0.05206	-0.03754
-0.05232	-0.03773
-0.05257	-0.03789
-0.05287	-0.03808
-0.05321	-0.03824
-0.05339	-0.03844
-0.05361	-0.03861
-0.05391	-0.03878
-0.05417	-0.03894
-0.05443	-0.03913
-0.05476	-0.03929
-0.05502	-0.03948
-0.05528	-0.03964
-0.05554	-0.03983
-0.0558	-0.04001
-0.05602	-0.04018
-0.05636	-0.04036
-0.05662	-0.04053
-0.05687	-0.04071
-0.0571	-0.04089
-0.05739	-0.04106
-0.05761	--
-0.05795	--
-0.05821	--
-0.05843	--
-0.05873	--
--	--
--	--
--	--
--	--
--	--
--	--
--	--
--	--
--	--
--	--
--	--
--	--
--	--
--	--
--	--
--	--
--	--
--	--
--	--
--	--
--	--
--	--
--	--
--	--
--	--
--	--
--	--
--	--
--	--
--	--
--	--
--	--
--	--
--	--
--	--
--	--
--	--
--	--
--	--
--	--

## Sheet: Fig S3c
Pt/C in LiOH	0.01 M LiOH Experimental		0.01 M LiOH Fitted		0.1 M LiOH Experimental		0.1 M LiOH Fitted		1 M LiOH Experimental		1 M LiOH Fitted
E	j	E	j	E	j	E	j	E	j	E	j
1.15609	0.03885	1.19319	29439.7	0.53764	0.04564	0.53624	0.04689	0.57871	0.04873	0.58646	0.044
1.15751	0.03801	1.19461	30017.9	0.53684	0.04505	0.53544	0.04687	0.57775	0.04787	0.5855	0.044
1.15873	0.03724	1.19583	30525.6	0.53595	0.04472	0.53455	0.04686	0.57677	0.04762	0.58452	0.044
1.15968	0.03656	1.19678	30926	0.53504	0.04446	0.53364	0.04684	0.57577	0.04751	0.58352	0.04399
1.16043	0.03595	1.19753	31247.9	0.53412	0.04421	0.53272	0.04682	0.57477	0.04748	0.58252	0.04399
1.16107	0.03538	1.19817	31522.5	0.53317	0.04404	0.53178	0.0468	0.57378	0.04738	0.58153	0.04399
1.16151	0.03488	1.19861	31714.6	0.53224	0.04385	0.53084	0.04679	0.57279	0.0471	0.58054	0.04399
1.16184	0.03442	1.19894	31856.7	0.5313	0.04366	0.5299	0.04677	0.5718	0.04699	0.57955	0.04399
1.16205	0.034	1.19915	31948.2	0.53036	0.04347	0.52896	0.04675	0.5708	0.04701	0.57855	0.04399
1.16218	0.0336	1.19928	32005.6	0.5294	0.04337	0.528	0.04673	0.5698	0.04696	0.57755	0.04398
1.16243	0.03317	1.19953	32114.7	0.52844	0.04324	0.52704	0.04672	0.5688	0.04691	0.57655	0.04398
1.16256	0.03278	1.19966	32172.4	0.52749	0.04309	0.52609	0.0467	0.5678	0.04691	0.57555	0.04398
1.16257	0.03243	1.19967	32178.6	0.52654	0.04295	0.52514	0.04668	0.5668	0.04699	0.57455	0.04398
1.16231	0.03217	1.19941	32064.5	0.52556	0.04289	0.52416	0.04666	0.5658	0.04695	0.57355	0.04398
1.16206	0.03191	1.19916	31950.8	0.52459	0.04279	0.52319	0.04665	0.5648	0.04691	0.57255	0.04398
1.16172	0.03168	1.19882	31803.5	0.52362	0.04268	0.52222	0.04663	0.5638	0.04687	0.57155	0.04397
1.16142	0.03144	1.19852	31673.8	0.52266	0.04259	0.52126	0.04661	0.56281	0.04676	0.57056	0.04397
1.16104	0.03122	1.19814	31510.8	0.52167	0.04253	0.52027	0.04659	0.56181	0.04673	0.56956	0.04397
1.16071	0.03099	1.19781	31365.5	0.5207	0.04245	0.5193	0.04658	0.56081	0.04676	0.56856	0.04397
1.16018	0.03083	1.19728	31137.5	0.51971	0.04241	0.51831	0.04656	0.55981	0.04669	0.56756	0.04397
1.15964	0.03066	1.19674	30911.1	0.51872	0.04241	0.51732	0.04654	0.55881	0.04661	0.56656	0.04397
1.15915	0.03049	1.19625	30702.8	0.51774	0.04234	0.51634	0.04652	0.55782	0.04659	0.56557	0.04396
1.15881	0.03026	1.19591	30561.2	0.51676	0.04228	0.51536	0.0465	0.55681	0.04665	0.56456	0.04396
1.15832	0.03008	1.19542	30355.3	0.5158	0.04217	0.5144	0.04649	0.55581	0.04667	0.56356	0.04396
1.15783	0.02991	1.19493	30150.7	0.5148	0.04215	0.5134	0.04647	0.55482	0.04659	0.56257	0.04396
1.15722	0.02977	1.19432	29899.5	0.51381	0.04213	0.51241	0.04645	0.55382	0.04656	0.56157	0.04396
1.15645	0.02969	1.19355	29587.1	0.51282	0.04209	0.51142	0.04643	0.55281	0.04663	0.56056	0.04396
1.15561	0.02963	1.19271	29246.5	0.51183	0.04207	0.51043	0.04641	0.55181	0.04661	0.55956	0.04395
1.155	0.0295	1.1921	29002.9	0.51085	0.04201	0.50945	0.0464	0.55082	0.04659	0.55857	0.04395
1.15427	0.0294	1.19137	28715.1	0.50988	0.04191	0.50848	0.04638	0.54982	0.04654	0.55757	0.04395
1.15347	0.02934	1.19056	28399.8	0.50889	0.0419	0.50749	0.04636	0.54882	0.04649	0.55657	0.04395
1.15278	0.02923	1.18988	28133.1	0.50789	0.04188	0.50649	0.04634	0.54782	0.0465	0.55557	0.04395
1.15197	0.02916	1.18907	27824.2	0.5069	0.04184	0.5055	0.04632	0.54682	0.0465	0.55457	0.04394
1.15121	0.02908	1.18831	27533.4	0.50592	0.0418	0.50452	0.04631	0.54582	0.04654	0.55357	0.04394
1.1504	0.02901	1.1875	27231.1	0.50494	0.04173	0.50354	0.04629	0.54482	0.0465	0.55257	0.04394
1.14956	0.02896	1.18666	26917.7	0.50398	0.04163	0.50258	0.04627	0.54382	0.04654	0.55157	0.04394
1.14871	0.0289	1.18581	26607.9	0.50298	0.04163	0.50158	0.04625	0.54282	0.04657	0.55057	0.04394
1.14791	0.02883	1.18501	26315.7	0.50196	0.04168	0.50056	0.04624	0.54182	0.04646	0.54957	0.04394
1.14699	0.02881	1.18409	25985.1	0.50098	0.04163	0.49958	0.04622	0.54082	0.04652	0.54857	0.04393
1.14606	0.02878	1.18316	25658.5	0.49998	0.04161	0.49858	0.0462	0.53982	0.04648	0.54757	0.04393
1.14526	0.02871	1.18236	25376.8	0.49899	0.04159	0.49759	0.04618	0.53882	0.0465	0.54657	0.04393
1.14453	0.02862	1.18163	25125	0.498	0.04156	0.4966	0.04616	0.53783	0.04634	0.54558	0.04393
1.14381	0.02852	1.1809	24875.7	0.49703	0.04148	0.49563	0.04615	0.53682	0.04642	0.54457	0.04393
1.14288	0.0285	1.17998	24563.2	0.49603	0.04145	0.49463	0.04613	0.53583	0.04634	0.54358	0.04393
1.14192	0.02848	1.17902	24241.5	0.49504	0.04142	0.49364	0.04611	0.53483	0.04637	0.54258	0.04392
1.14096	0.02847	1.17806	23924.1	0.49405	0.04141	0.49265	0.04609	0.53383	0.04634	0.54158	0.04392
1.14012	0.02841	1.17722	23648.8	0.49305	0.04141	0.49165	0.04607	0.53283	0.04633	0.54058	0.04392
1.13923	0.02837	1.17633	23364.1	0.49204	0.04144	0.49064	0.04606	0.53182	0.04653	0.53957	0.04392
1.13823	0.02837	1.17533	23045.8	0.49104	0.04142	0.48964	0.04604	0.53083	0.04634	0.53858	0.04392
1.13716	0.0284	1.17426	22707.6	0.49006	0.04137	0.48866	0.04602	0.52983	0.04618	0.53758	0.04392
1.13623	0.02837	1.17333	22422.3	0.48908	0.04131	0.48768	0.046	0.52883	0.04626	0.53658	0.04391
1.13535	0.02833	1.17245	22152.4	0.48808	0.0413	0.48668	0.04598	0.52783	0.04623	0.53558	0.04391
1.13431	0.02835	1.17141	21838.9	0.48709	0.04129	0.48569	0.04597	0.52683	0.04625	0.53458	0.04391
1.13327	0.02836	1.17037	21529.9	0.48609	0.04127	0.48469	0.04595	0.52583	0.04623	0.53358	0.04391
1.13231	0.02835	1.16941	21248	0.48509	0.04127	0.48369	0.04593	0.52483	0.04621	0.53258	0.04391
1.13139	0.02832	1.16849	20981	0.48409	0.04127	0.48269	0.04591	0.52383	0.04633	0.53158	0.04391
1.13047	0.02829	1.16757	20717.4	0.48308	0.04131	0.48168	0.04589	0.52282	0.0464	0.53057	0.0439
1.12959	0.02825	1.16669	20468	0.48208	0.04131	0.48068	0.04588	0.52183	0.04637	0.52958	0.0439
1.12866	0.02822	1.16576	20210.8	0.48108	0.0413	0.47968	0.04586	0.52083	0.04634	0.52858	0.0439
1.12766	0.02822	1.16476	19935.5	0.4801	0.04126	0.4787	0.04584	0.51983	0.04634	0.52758	0.0439
1.12655	0.02827	1.16365	19632.4	0.47909	0.04127	0.47769	0.04582	0.51883	0.04629	0.52658	0.0439
1.12543	0.02831	1.16253	19333.9	0.4781	0.04126	0.4767	0.0458	0.51783	0.04636	0.52558	0.04389
1.12447	0.02829	1.16157	19080.8	0.4771	0.04125	0.4757	0.04579	0.51683	0.04622	0.52458	0.04389
1.12359	0.02825	1.16069	18851.1	0.47611	0.04123	0.47471	0.04577	0.51584	0.04615	0.52359	0.04389
1.12255	0.02827	1.15965	18584.3	0.47511	0.04123	0.47371	0.04575	0.51483	0.04629	0.52258	0.04389
1.12147	0.02829	1.15857	18311.6	0.4741	0.04126	0.4727	0.04573	0.51383	0.04637	0.52158	0.04389
1.12035	0.02833	1.15745	18033.2	0.4731	0.04125	0.4717	0.04572	0.51282	0.04641	0.52057	0.04389
1.11927	0.02836	1.15637	17768.5	0.47211	0.04122	0.47071	0.0457	0.51183	0.04625	0.51958	0.04388
1.11831	0.02835	1.15541	17535.9	0.47111	0.04122	0.46971	0.04568	0.51083	0.04621	0.51858	0.04388
1.11731	0.02835	1.15441	17297	0.47011	0.04122	0.46871	0.04566	0.50983	0.04626	0.51758	0.04388
1.11631	0.02835	1.15341	17061.4	0.46913	0.04115	0.46773	0.04564	0.50883	0.04627	0.51658	0.04388
1.11535	0.02833	1.15245	16838	0.46813	0.04115	0.46673	0.04563	0.50783	0.04621	0.51558	0.04388
1.11431	0.02835	1.15141	16599.7	0.46714	0.04114	0.46574	0.04561	0.50683	0.04622	0.51458	0.04388
1.1132	0.02839	1.1503	16347.4	0.46613	0.04115	0.46473	0.04559	0.50583	0.04634	0.51358	0.04387
1.11227	0.02836	1.14937	16142	0.46514	0.04114	0.46374	0.04557	0.50482	0.04642	0.51257	0.04387
1.11139	0.02832	1.14849	15947.6	0.46413	0.04117	0.46273	0.04555	0.50383	0.04621	0.51158	0.04387
1.11043	0.02831	1.14753	15738.8	0.46314	0.04114	0.46174	0.04554	0.50283	0.04621	0.51058	0.04387
1.10951	0.02828	1.14661	15541.1	0.46215	0.0411	0.46075	0.04552	0.50183	0.04623	0.50958	0.04387
1.1087	0.02821	1.1458	15370.4	0.46115	0.04111	0.45975	0.0455	0.50083	0.04629	0.50858	0.04387
1.1077	0.02821	1.1448	15161	0.46013	0.04115	0.45873	0.04548	0.49983	0.04619	0.50758	0.04386
1.10662	0.02824	1.14372	14938.5	0.45914	0.04114	0.45774	0.04547	0.49884	0.04611	0.50659	0.04386
1.10543	0.02831	1.14253	14695.7	0.45813	0.04115	0.45673	0.04545	0.49783	0.04621	0.50558	0.04386
1.10443	0.02831	1.14153	14495.5	0.45715	0.04111	0.45575	0.04543	0.49683	0.0463	0.50458	0.04386
1.10343	0.02831	1.14053	14298.1	0.45617	0.04106	0.45477	0.04541	0.49583	0.04619	0.50358	0.04386
1.10235	0.02833	1.13945	14088.2	0.45516	0.04107	0.45376	0.04539	0.49484	0.04614	0.50259	0.04386
1.10135	0.02833	1.13845	13896.3	0.45418	0.04102	0.45278	0.04538	0.49384	0.04611	0.50159	0.04385
1.10039	0.02832	1.13749	13714.3	0.4532	0.04096	0.4518	0.04536	0.49284	0.04615	0.50059	0.04385
1.09951	0.02828	1.13661	13549.3	0.45217	0.04103	0.45077	0.04534	0.49184	0.0461	0.49959	0.04385
1.09862	0.02824	1.13572	13386.2	0.45118	0.041	0.44978	0.04532	0.49084	0.04611	0.49859	0.04385
1.09755	0.02827	1.13465	13189.7	0.45019	0.04099	0.44879	0.04531	0.48983	0.04621	0.49758	0.04385
1.09647	0.02829	1.13357	12996.1	0.44919	0.04098	0.44779	0.04529	0.48883	0.04622	0.49658	0.04384
1.09547	0.02829	1.13257	12819.1	0.44819	0.04098	0.44679	0.04527	0.48783	0.04623	0.49558	0.04384
1.09459	0.02825	1.13169	12664.8	0.4472	0.04096	0.4458	0.04525	0.48684	0.04617	0.49459	0.04384
1.09347	0.02829	1.13057	12472.2	0.4462	0.04096	0.4448	0.04524	0.48583	0.04622	0.49358	0.04384
1.09231	0.02835	1.12941	12276	0.4452	0.04096	0.4438	0.04522	0.48484	0.04606	0.49259	0.04384
1.09123	0.02837	1.12833	12095.9	0.44421	0.04092	0.44281	0.0452	0.48384	0.0461	0.49159	0.04384
1.09016	0.0284	1.12726	11918.4	0.44321	0.04093	0.44181	0.04518	0.48284	0.04611	0.49059	0.04383
1.08908	0.02843	1.12618	11743.4	0.44221	0.04093	0.44081	0.04517	0.48183	0.04619	0.48958	0.04383
1.08812	0.02841	1.12522	11589.7	0.4412	0.04095	0.4398	0.04515	0.48084	0.04607	0.48859	0.04383
1.08716	0.0284	1.12426	11437.9	0.44021	0.04091	0.43881	0.04513	0.47984	0.04599	0.48759	0.04383
1.08623	0.02837	1.12333	11294.2	0.43921	0.04092	0.43781	0.04511	0.47884	0.04607	0.48659	0.04383
1.08535	0.02833	1.12245	11158.2	0.43821	0.04092	0.43681	0.04509	0.47784	0.04607	0.48559	0.04383
1.08439	0.02832	1.12149	11012.1	0.43721	0.04091	0.43581	0.04508	0.47684	0.0461	0.48459	0.04382
1.0832	0.02839	1.1203	10833.1	0.43622	0.04089	0.43482	0.04506	0.47583	0.04621	0.48358	0.04382
1.08204	0.02844	1.11914	10662.7	0.43521	0.04091	0.43381	0.04504	0.47484	0.04607	0.48259	0.04382
1.08104	0.02844	1.11814	10517.5	0.4342	0.04096	0.4328	0.04502	0.47383	0.04619	0.48158	0.04382
1.07996	0.02847	1.11706	10363.1	0.4332	0.04096	0.4318	0.04501	0.47284	0.04612	0.48059	0.04382
1.07892	0.02848	1.11602	10216.5	0.4322	0.04096	0.4308	0.04499	0.47184	0.0461	0.47959	0.04382
1.07792	0.02848	1.11502	10077.3	0.43121	0.04093	0.42981	0.04497	0.47084	0.04611	0.47859	0.04381
1.07692	0.02848	1.11402	9940.04	0.4302	0.04096	0.4288	0.04495	0.46984	0.04604	0.47759	0.04381
1.07592	0.02848	1.11302	9804.64	0.42919	0.04098	0.42779	0.04494	0.46884	0.04603	0.47659	0.04381
1.07484	0.02851	1.11194	9660.75	0.4282	0.04095	0.4268	0.04492	0.46784	0.04612	0.47559	0.04381
1.07381	0.02852	1.11091	9524.05	0.42722	0.04088	0.42582	0.0449	0.46684	0.04614	0.47459	0.04381
1.07273	0.02855	1.10983	9384.28	0.42623	0.04087	0.42483	0.04488	0.46584	0.04606	0.47359	0.04381
1.07157	0.0286	1.10867	9236.66	0.42523	0.04087	0.42383	0.04487	0.46484	0.04608	0.47259	0.0438
1.07045	0.02864	1.10755	9096.23	0.42422	0.04088	0.42282	0.04485	0.46384	0.04606	0.47159	0.0438
1.06938	0.02867	1.10648	8962.73	0.42323	0.04087	0.42183	0.04483	0.46284	0.04598	0.47059	0.0438
1.0683	0.0287	1.1054	8831.19	0.42222	0.04089	0.42082	0.04481	0.46184	0.04599	0.46959	0.0438
1.06734	0.02869	1.10444	8715.56	0.42122	0.04088	0.41982	0.0448	0.46085	0.04596	0.4686	0.0438
1.06645	0.02864	1.10355	8610.64	0.42025	0.04081	0.41885	0.04478	0.45984	0.046	0.46759	0.0438
1.06545	0.02864	1.10255	8493.35	0.41925	0.0408	0.41785	0.04476	0.45884	0.04615	0.46659	0.04379
1.06438	0.02867	1.10148	8368.7	0.41825	0.04081	0.41685	0.04474	0.45784	0.04608	0.46559	0.04379
1.06326	0.02871	1.10036	8241.47	0.41724	0.04084	0.41584	0.04473	0.45684	0.04599	0.46459	0.04379
1.06218	0.02874	1.09928	8120.52	0.41623	0.04087	0.41483	0.04471	0.45584	0.04602	0.46359	0.04379
1.06126	0.02871	1.09836	8018.47	0.41522	0.04089	0.41382	0.04469	0.45484	0.04603	0.46259	0.04379
1.0603	0.0287	1.0974	7913.48	0.41422	0.04088	0.41282	0.04467	0.45385	0.04593	0.4616	0.04378
1.05918	0.02874	1.09628	7793.17	0.41322	0.04088	0.41182	0.04465	0.45285	0.04591	0.4606	0.04378
1.05818	0.02874	1.09528	7687.01	0.41225	0.0408	0.41085	0.04464	0.45185	0.04593	0.4596	0.04378
1.05706	0.02878	1.09416	7570.15	0.41126	0.04079	0.40986	0.04462	0.45085	0.04587	0.4586	0.04378
1.05579	0.02888	1.09289	7439.12	0.41026	0.04077	0.40886	0.0446	0.44985	0.04591	0.4576	0.04378
1.05452	0.02897	1.09162	7310.36	0.40926	0.04077	0.40786	0.04459	0.44885	0.04587	0.4566	0.04378
1.0534	0.02901	1.0905	7199.22	0.40825	0.0408	0.40685	0.04457	0.44785	0.04593	0.4556	0.04377
1.05244	0.029	1.08954	7104.96	0.40726	0.04079	0.40586	0.04455	0.44685	0.04596	0.4546	0.04377
1.05152	0.02897	1.08862	7015.68	0.40626	0.04079	0.40486	0.04453	0.44585	0.04595	0.4536	0.04377
1.05056	0.02896	1.08766	6923.81	0.40525	0.0408	0.40385	0.04452	0.44485	0.04583	0.4526	0.04377
1.04964	0.02893	1.08674	6836.81	0.40425	0.04081	0.40285	0.0445	0.44386	0.0457	0.45161	0.04377
1.0486	0.02894	1.0857	6740.07	0.40322	0.04088	0.40182	0.04448	0.44285	0.04577	0.4506	0.04377
1.04748	0.02898	1.08458	6637.6	0.40223	0.04087	0.40083	0.04446	0.44185	0.04576	0.4496	0.04376
1.04664	0.02893	1.08374	6561.21	0.40124	0.04083	0.39984	0.04445	0.44085	0.04591	0.4486	0.04376
1.04567	0.02892	1.08277	6475.3	0.40025	0.0408	0.39885	0.04443	0.43985	0.04584	0.4476	0.04376
1.0446	0.02894	1.0817	6380.27	0.39926	0.04079	0.39786	0.04441	0.43886	0.04575	0.44661	0.04376
1.04356	0.02896	1.08066	6289.99	0.39826	0.04077	0.39686	0.04439	0.43786	0.04572	0.44561	0.04376
1.04252	0.02897	1.07962	6200.99	0.39726	0.04079	0.39586	0.04438	0.43685	0.04576	0.4446	0.04376
1.04128	0.02905	1.07838	6096.92	0.39626	0.04079	0.39486	0.04436	0.43585	0.04577	0.4436	0.04375
1.04013	0.02911	1.07723	6001.02	0.39526	0.04076	0.39386	0.04434	0.43485	0.04583	0.4426	0.04375
1.03917	0.02909	1.07627	5922.44	0.39426	0.04077	0.39286	0.04432	0.43386	0.04573	0.44161	0.04375
1.03813	0.02911	1.07523	5838.65	0.39326	0.04076	0.39186	0.04431	0.43285	0.04576	0.4406	0.04375
1.03709	0.02912	1.07419	5756.03	0.39228	0.0407	0.39088	0.04429	0.43185	0.04576	0.4396	0.04375
1.03609	0.02912	1.07319	5677.63	0.39129	0.04069	0.38989	0.04427	0.43085	0.04579	0.4386	0.04375
1.03497	0.02916	1.07207	5591.31	0.39029	0.04069	0.38889	0.04426	0.42985	0.04577	0.4376	0.04374
1.03413	0.02911	1.07123	5526.96	0.38929	0.04069	0.38789	0.04424	0.42886	0.0457	0.43661	0.04374
1.03332	0.02904	1.07042	5466.27	0.38829	0.04069	0.38689	0.04422	0.42786	0.04565	0.43561	0.04374
1.03228	0.02905	1.06938	5388.93	0.3873	0.04066	0.3859	0.0442	0.42686	0.04575	0.43461	0.04374
1.03109	0.02912	1.06819	5301.33	0.38631	0.04062	0.38491	0.04419	0.42586	0.04569	0.43361	0.04374
1.02982	0.02921	1.06692	5209.57	0.38531	0.04061	0.38391	0.04417	0.42486	0.04565	0.43261	0.04374
1.0285	0.02932	1.0656	5116.66	0.38431	0.04061	0.38291	0.04415	0.42386	0.04565	0.43161	0.04373
1.0275	0.02932	1.0646	5046.97	0.38332	0.04058	0.38192	0.04413	0.42286	0.04564	0.43061	0.04373
1.02654	0.02931	1.06364	4980.88	0.38231	0.04061	0.38091	0.04412	0.42186	0.0457	0.42961	0.04373
1.02566	0.02927	1.06276	4920.92	0.3813	0.04066	0.3799	0.0441	0.42086	0.0456	0.42861	0.04373
1.02478	0.02923	1.06188	4861.69	0.38029	0.04068	0.37889	0.04408	0.41987	0.04554	0.42762	0.04373
1.02378	0.02923	1.06088	4795.46	0.3793	0.04065	0.3779	0.04407	0.41887	0.04547	0.42662	0.04372
1.02278	0.02923	1.05988	4730.14	0.3783	0.04064	0.3769	0.04405	0.41787	0.04554	0.42562	0.04372
1.0217	0.02925	1.0588	4660.72	0.37732	0.04058	0.37592	0.04403	0.41686	0.04558	0.42461	0.04372
1.02078	0.02923	1.05788	4602.15	0.37634	0.04053	0.37494	0.04401	0.41587	0.04541	0.42362	0.04372
1.01982	0.02921	1.05692	4541.89	0.37535	0.0405	0.37395	0.044	0.41487	0.04537	0.42262	0.04372
1.01886	0.0292	1.05596	4482.42	0.37435	0.04051	0.37295	0.04398	0.41387	0.04538	0.42162	0.04372
1.01778	0.02923	1.05488	4416.64	0.37333	0.04056	0.37193	0.04396	0.41287	0.04539	0.42062	0.04371
1.01666	0.02927	1.05376	4349.49	0.37233	0.04056	0.37093	0.04395	0.41187	0.04539	0.41962	0.04371
1.01554	0.02931	1.05264	4283.36	0.37133	0.04057	0.36993	0.04393	0.41087	0.04543	0.41862	0.04371
1.01427	0.0294	1.05137	4209.23	0.37033	0.04057	0.36893	0.04391	0.40987	0.04539	0.41762	0.04371
1.01311	0.02946	1.05021	4143.02	0.36934	0.04054	0.36794	0.04389	0.40888	0.04531	0.41663	0.04371
1.01204	0.02949	1.04914	4082.21	0.36834	0.04054	0.36694	0.04388	0.40787	0.04537	0.41562	0.04371
1.01115	0.02944	1.04825	4033.07	0.36735	0.04051	0.36595	0.04386	0.40688	0.04528	0.41463	0.0437
1.01011	0.02946	1.04721	3976.01	0.36635	0.04049	0.36495	0.04384	0.40588	0.04524	0.41363	0.0437
1.00908	0.02947	1.04618	3919.75	0.36535	0.0405	0.36395	0.04383	0.40488	0.04519	0.41263	0.0437
1.008	0.0295	1.0451	3862.22	0.36435	0.04049	0.36295	0.04381	0.40388	0.04527	0.41163	0.0437
1.00684	0.02955	1.04394	3801.47	0.36337	0.04045	0.36197	0.04379	0.40288	0.04514	0.41063	0.0437
1.0058	0.02957	1.0429	3747.68	0.36238	0.04041	0.36098	0.04377	0.40188	0.04515	0.40963	0.0437
1.00472	0.02959	1.04182	3692.68	0.36138	0.04042	0.35998	0.04376	0.40088	0.0452	0.40863	0.04369
1.00369	0.02961	1.04079	3640.43	0.36036	0.04046	0.35896	0.04374	0.39988	0.04522	0.40763	0.04369
1.00261	0.02963	1.03971	3587	0.35937	0.04045	0.35797	0.04372	0.39888	0.04518	0.40663	0.04369
1.00157	0.02965	1.03867	3536.25	0.35838	0.04042	0.35698	0.04371	0.39789	0.04512	0.40564	0.04369
1.00053	0.02966	1.03763	3486.21	0.35738	0.04042	0.35598	0.04369	0.39689	0.04505	0.40464	0.04369
0.99957	0.02965	1.03667	3440.57	0.35638	0.04041	0.35498	0.04367	0.39589	0.04507	0.40364	0.04369
0.99861	0.02963	1.03571	3395.52	0.35539	0.04038	0.35399	0.04365	0.39489	0.04495	0.40264	0.04368
0.99757	0.02965	1.03467	3347.47	0.35439	0.04037	0.35299	0.04364	0.39389	0.04499	0.40164	0.04368
0.99668	0.02961	1.03379	3307.18	0.35339	0.04038	0.35199	0.04362	0.39289	0.04497	0.40064	0.04368
0.99569	0.02961	1.03279	3262.13	0.3524	0.04035	0.351	0.0436	0.39189	0.04496	0.39964	0.04368
0.99461	0.02963	1.03171	3214.25	0.3514	0.04034	0.35	0.04359	0.3909	0.04488	0.39865	0.04368
0.99361	0.02963	1.03071	3170.47	0.35041	0.04031	0.34901	0.04357	0.3899	0.04485	0.39765	0.04368
0.99257	0.02965	1.02967	3125.61	0.34941	0.04031	0.34801	0.04355	0.3889	0.0448	0.39665	0.04367
0.99157	0.02965	1.02867	3083.03	0.34842	0.0403	0.34702	0.04354	0.3879	0.04477	0.39565	0.04367
0.99049	0.02967	1.02759	3037.78	0.34741	0.04031	0.34601	0.04352	0.38691	0.04467	0.39466	0.04367
0.98957	0.02965	1.02667	2999.61	0.34641	0.04033	0.34501	0.0435	0.38591	0.04469	0.39366	0.04367
0.98857	0.02965	1.02567	2958.75	0.34541	0.04031	0.34401	0.04348	0.38491	0.04461	0.39266	0.04367
0.98749	0.02967	1.02459	2915.33	0.34441	0.04033	0.34301	0.04347	0.38391	0.04463	0.39166	0.04367
0.98645	0.02969	1.02355	2874.08	0.34341	0.04033	0.34201	0.04345	0.38291	0.04465	0.39066	0.04366
0.98533	0.02973	1.02243	2830.38	0.34242	0.0403	0.34102	0.04343	0.38191	0.04453	0.38966	0.04366
0.98433	0.02973	1.02143	2791.83	0.34144	0.04024	0.34004	0.04342	0.38092	0.04444	0.38867	0.04366
0.98333	0.02973	1.02043	2753.8	0.34044	0.04024	0.33904	0.0434	0.37992	0.04444	0.38767	0.04366
0.98222	0.02977	1.01932	2711.93	0.33944	0.04023	0.33804	0.04338	0.37892	0.04432	0.38667	0.04366
0.98118	0.02978	1.01828	2673.56	0.33844	0.04022	0.33704	0.04337	0.37792	0.04436	0.38567	0.04365
0.98018	0.02978	1.01728	2637.14	0.33744	0.04022	0.33604	0.04335	0.37692	0.04436	0.38467	0.04365
0.97898	0.02985	1.01608	2594.27	0.33644	0.04024	0.33504	0.04333	0.37593	0.04428	0.38368	0.04365
0.97787	0.02989	1.01497	2554.83	0.33544	0.04024	0.33404	0.04331	0.37493	0.04423	0.38268	0.04365
0.97683	0.02991	1.01393	2518.68	0.33445	0.04019	0.33305	0.0433	0.37393	0.04411	0.38168	0.04365
0.97575	0.02993	1.01285	2481.72	0.33345	0.0402	0.33205	0.04328	0.37294	0.04408	0.38069	0.04365
0.97475	0.02993	1.01185	2447.91	0.33246	0.04016	0.33106	0.04326	0.37193	0.04412	0.37968	0.04364
0.97375	0.02993	1.01085	2414.57	0.33148	0.04012	0.33008	0.04325	0.37094	0.04408	0.37869	0.04364
0.97275	0.02993	1.00985	2381.68	0.33047	0.04014	0.32907	0.04323	0.36994	0.04402	0.37769	0.04364
0.97167	0.02996	1.00877	2346.72	0.32947	0.04014	0.32807	0.04321	0.36894	0.0439	0.37669	0.04364
0.97055	0.03	1.00765	2311.04	0.32848	0.04012	0.32708	0.0432	0.36794	0.04396	0.37569	0.04364
0.96959	0.02999	1.00669	2280.78	0.32749	0.04008	0.32609	0.04318	0.36694	0.04396	0.37469	0.04364
0.96852	0.03001	1.00562	2247.31	0.32648	0.04009	0.32508	0.04316	0.36595	0.04388	0.3737	0.04363
0.9674	0.03005	1.0045	2213.14	0.32548	0.04009	0.32408	0.04315	0.36495	0.04377	0.3727	0.04363
0.9662	0.03012	1.0033	2177.17	0.32448	0.04011	0.32308	0.04313	0.36396	0.04364	0.37171	0.04363
0.96516	0.03014	1.00226	2146.36	0.32348	0.04012	0.32208	0.04311	0.36296	0.04358	0.37071	0.04363
0.96416	0.03014	1.00126	2117.12	0.32248	0.04009	0.32108	0.04309	0.36196	0.04362	0.36971	0.04363
0.96316	0.03014	1.00026	2088.29	0.32148	0.04011	0.32008	0.04308	0.36096	0.04356	0.36871	0.04363
0.96209	0.03016	0.99919	2057.64	0.32048	0.04011	0.31908	0.04306	0.35995	0.04369	0.3677	0.04362
0.96097	0.0302	0.99807	2026.35	0.31948	0.04009	0.31808	0.04304	0.35896	0.04354	0.36671	0.04362
0.95993	0.03022	0.99703	1997.68	0.31848	0.04011	0.31708	0.04303	0.35797	0.04339	0.36572	0.04362
0.95893	0.03022	0.99603	1970.47	0.31748	0.04009	0.31608	0.04301	0.35697	0.04341	0.36472	0.04362
0.95789	0.03023	0.99499	1942.59	0.31649	0.04007	0.31509	0.04299	0.35596	0.04352	0.36371	0.04362
0.95693	0.03022	0.99403	1917.15	0.31551	0.04003	0.31411	0.04298	0.35497	0.04346	0.36272	0.04362
0.95589	0.03023	0.99299	1890.03	0.31451	0.04003	0.31311	0.04296	0.35397	0.04341	0.36172	0.04361
0.95489	0.03023	0.99199	1864.28	0.31352	0.04	0.31212	0.04294	0.35296	0.04347	0.36071	0.04361
0.95393	0.03022	0.99103	1839.87	0.31253	0.03995	0.31113	0.04293	0.35197	0.04341	0.35972	0.04361
0.95297	0.0302	0.99007	1815.78	0.31155	0.03989	0.31015	0.04291	0.35097	0.04346	0.35872	0.04361
0.95201	0.03019	0.98911	1792.01	0.31056	0.03986	0.30916	0.04289	0.34997	0.04343	0.35772	0.04361
0.95105	0.03018	0.98815	1768.54	0.30957	0.03982	0.30817	0.04288	0.34897	0.04341	0.35672	0.04361
0.95001	0.03019	0.98711	1743.52	0.30858	0.03981	0.30718	0.04286	0.34797	0.04341	0.35572	0.0436
0.94897	0.0302	0.98607	1718.85	0.30759	0.03977	0.30619	0.04284	0.34697	0.04337	0.35472	0.0436
0.94781	0.03026	0.98491	1691.81	0.3066	0.03974	0.3052	0.04283	0.34597	0.04343	0.35372	0.0436
0.9467	0.0303	0.9838	1666.09	0.30562	0.0397	0.30422	0.04281	0.34496	0.04348	0.35271	0.0436
0.94566	0.03031	0.98276	1642.52	0.30463	0.03966	0.30323	0.04279	0.34396	0.04348	0.35171	0.0436
0.94458	0.03034	0.98168	1618.41	0.30364	0.03963	0.30224	0.04278	0.34297	0.04344	0.35072	0.04359
0.94358	0.03034	0.98068	1596.36	0.30264	0.03962	0.30124	0.04276	0.34197	0.04344	0.34972	0.04359
0.94262	0.03033	0.97972	1575.46	0.30165	0.03959	0.30025	0.04274	0.34097	0.04346	0.34872	0.04359
0.94162	0.03033	0.97872	1554	0.30066	0.03955	0.29926	0.04273	0.33997	0.04336	0.34772	0.04359
0.9407	0.0303	0.9778	1534.47	0.29967	0.03954	0.29827	0.04271	0.33896	0.04347	0.34671	0.04359
0.93958	0.03034	0.97668	1511.14	0.29868	0.03951	0.29728	0.04269	0.33796	0.04354	0.34571	0.04359
0.93858	0.03034	0.97568	1490.56	0.29769	0.03949	0.29629	0.04268	0.33696	0.04348	0.34471	0.04358
0.9375	0.03037	0.9746	1468.68	0.29669	0.03947	0.29529	0.04266	0.33597	0.04339	0.34372	0.04358
0.93642	0.03039	0.97352	1447.13	0.2957	0.03946	0.2943	0.04264	0.33497	0.04346	0.34272	0.04358
0.93542	0.03039	0.97252	1427.42	0.2947	0.03946	0.2933	0.04263	0.33397	0.04346	0.34172	0.04358
0.9345	0.03037	0.9716	1409.48	0.2937	0.03944	0.2923	0.04261	0.33296	0.04351	0.34071	0.04358
0.93346	0.03038	0.97056	1389.54	0.29272	0.03938	0.29132	0.04259	0.33196	0.04351	0.33971	0.04358
0.93234	0.03042	0.96944	1368.41	0.29174	0.03932	0.29034	0.04258	0.33096	0.04354	0.33871	0.04357
0.93134	0.03042	0.96845	1349.77	0.29075	0.03928	0.28935	0.04256	0.32996	0.04352	0.33771	0.04357
0.93046	0.03038	0.96756	1333.52	0.28977	0.03924	0.28837	0.04255	0.32896	0.04347	0.33671	0.04357
0.9295	0.03037	0.9666	1316.06	0.28877	0.03924	0.28737	0.04253	0.32796	0.04354	0.33571	0.04357
0.9285	0.03037	0.9656	1298.14	0.28778	0.03921	0.28638	0.04251	0.32696	0.0435	0.33471	0.04357
0.9275	0.03037	0.9646	1280.45	0.2868	0.03916	0.2854	0.0425	0.32596	0.04348	0.33371	0.04357
0.9265	0.03037	0.9636	1263.01	0.28581	0.03912	0.28441	0.04248	0.32497	0.04344	0.33272	0.04356
0.92554	0.03035	0.96264	1246.47	0.28482	0.03908	0.28342	0.04246	0.32397	0.04343	0.33172	0.04356
0.9245	0.03037	0.9616	1228.84	0.28382	0.03908	0.28242	0.04245	0.32296	0.04348	0.33071	0.04356
0.92342	0.03039	0.96052	1210.8	0.28282	0.03908	0.28142	0.04243	0.32196	0.04354	0.32971	0.04356
0.92242	0.03039	0.95952	1194.31	0.28184	0.03904	0.28044	0.04241	0.32096	0.04356	0.32871	0.04356
0.92123	0.03046	0.95833	1174.89	0.28085	0.039	0.27945	0.0424	0.31996	0.04354	0.32771	0.04356
0.91995	0.03056	0.95705	1154.56	0.27986	0.03897	0.27846	0.04238	0.31897	0.04346	0.32672	0.04355
0.91888	0.03058	0.95598	1137.61	0.27887	0.03893	0.27747	0.04236	0.31796	0.04351	0.32571	0.04355
0.91792	0.03057	0.95502	1122.72	0.27788	0.03889	0.27648	0.04235	0.31696	0.04347	0.32471	0.04355
0.91692	0.03057	0.95402	1107.42	0.27689	0.03886	0.27549	0.04233	0.31596	0.04351	0.32371	0.04355
0.91584	0.0306	0.95294	1091.17	0.27591	0.03882	0.27451	0.04231	0.31496	0.04351	0.32271	0.04355
0.91464	0.03066	0.95174	1073.43	0.27491	0.03881	0.27351	0.0423	0.31397	0.04343	0.32172	0.04355
0.91345	0.03073	0.95055	1055.98	0.27393	0.03875	0.27253	0.04228	0.31297	0.04346	0.32072	0.04354
0.91249	0.03072	0.94959	1042.16	0.27295	0.0387	0.27155	0.04227	0.31197	0.0434	0.31972	0.04354
0.91156	0.03069	0.94866	1029.06	0.27194	0.03871	0.27054	0.04225	0.31097	0.0434	0.31872	0.04354
0.91049	0.03072	0.94759	1013.96	0.27096	0.03867	0.26956	0.04223	0.30997	0.0434	0.31772	0.04354
0.90949	0.03072	0.94659	1000.15	0.26996	0.03866	0.26856	0.04222	0.30897	0.0434	0.31672	0.04354
0.90841	0.03075	0.94551	985.467	0.26897	0.03864	0.26757	0.0422	0.30797	0.04337	0.31572	0.04354
0.90737	0.03076	0.94447	971.524	0.26798	0.0386	0.26658	0.04218	0.30697	0.04337	0.31472	0.04353
0.90637	0.03076	0.94347	958.29	0.26698	0.03859	0.26558	0.04217	0.30598	0.04325	0.31373	0.04353
0.90529	0.03079	0.94239	944.226	0.26599	0.03856	0.26459	0.04215	0.30498	0.04316	0.31273	0.04353
0.90421	0.03081	0.94131	930.368	0.26501	0.03852	0.26361	0.04213	0.30398	0.04322	0.31173	0.04353
0.90317	0.03083	0.94027	917.204	0.26402	0.0385	0.26262	0.04212	0.30298	0.0432	0.31073	0.04353
0.90225	0.0308	0.93935	905.679	0.26301	0.03851	0.26161	0.0421	0.30197	0.04327	0.30972	0.04352
0.90133	0.03077	0.93843	894.298	0.26203	0.03846	0.26063	0.04208	0.30098	0.04316	0.30873	0.04352
0.90025	0.0308	0.93735	881.173	0.26103	0.03844	0.25963	0.04207	0.29998	0.04313	0.30773	0.04352
0.89917	0.03083	0.93627	868.241	0.26004	0.03841	0.25864	0.04205	0.29898	0.0431	0.30673	0.04352
0.8981	0.03085	0.9352	855.498	0.25904	0.03841	0.25764	0.04204	0.29798	0.04312	0.30573	0.04352
0.8969	0.03092	0.934	841.591	0.25805	0.03839	0.25665	0.04202	0.29698	0.04309	0.30473	0.04352
0.89586	0.03093	0.93296	829.683	0.25706	0.03835	0.25566	0.042	0.29599	0.04301	0.30374	0.04351
0.89486	0.03093	0.93196	818.381	0.25607	0.03832	0.25467	0.04199	0.29499	0.04299	0.30274	0.04351
0.8939	0.03092	0.931	807.665	0.25509	0.03828	0.25369	0.04197	0.29399	0.04289	0.30174	0.04351
0.89302	0.03088	0.93012	797.943	0.2541	0.03824	0.2527	0.04195	0.29299	0.04286	0.30074	0.04351
0.89202	0.03088	0.92912	787.074	0.25311	0.03822	0.25171	0.04194	0.292	0.04267	0.29975	0.04351
0.89098	0.03089	0.92808	775.937	0.2521	0.03824	0.2507	0.04192	0.291	0.04266	0.29875	0.04351
0.8899	0.03092	0.927	764.549	0.25111	0.0382	0.24971	0.0419	0.29	0.04274	0.29775	0.0435
0.88894	0.03091	0.92604	754.538	0.25011	0.0382	0.24871	0.04189	0.289	0.04272	0.29675	0.0435
0.88794	0.03091	0.92504	744.26	0.24911	0.0382	0.24771	0.04187	0.28801	0.0426	0.29576	0.0435
0.8869	0.03092	0.924	733.73	0.24811	0.03821	0.24671	0.04185	0.28701	0.04251	0.29476	0.0435
0.88598	0.03089	0.92308	724.51	0.2471	0.03824	0.2457	0.04184	0.28601	0.04245	0.29376	0.0435
0.88502	0.03088	0.92212	715.023	0.24611	0.03821	0.24471	0.04182	0.28502	0.04236	0.29277	0.0435
0.88402	0.03088	0.92112	705.283	0.2451	0.03824	0.2437	0.0418	0.28403	0.04221	0.29178	0.04349
0.88302	0.03088	0.92012	695.676	0.24409	0.03828	0.24269	0.04179	0.28303	0.0421	0.29078	0.04349
0.88182	0.03095	0.91892	684.367	0.24309	0.03827	0.24169	0.04177	0.28203	0.04205	0.28978	0.04349
0.88067	0.031	0.91777	673.602	0.24209	0.03827	0.24069	0.04176	0.28104	0.04191	0.28879	0.04349
0.87955	0.03104	0.91665	663.361	0.24109	0.03828	0.23969	0.04174	0.27993	0.04423	0.28768	0.04349
0.87851	0.03106	0.91561	653.975	0.24009	0.03828	0.23869	0.04172	0.27879	0.04717	0.28654	0.04348
0.87755	0.03104	0.91465	645.412	0.23909	0.03827	0.23769	0.04171	0.27785	0.04589	0.2856	0.04348
0.87651	0.03106	0.91361	636.28	0.2381	0.03824	0.2367	0.04169	0.27691	0.0447	0.28466	0.04348
0.87543	0.03108	0.91253	626.942	0.23711	0.03821	0.23571	0.04167	0.27596	0.04364	0.28371	0.04348
0.87436	0.03111	0.91146	617.74	0.2361	0.03824	0.2347	0.04166	0.27499	0.04293	0.28274	0.04348
0.8734	0.0311	0.9105	609.652	0.2351	0.03824	0.2337	0.04164	0.27402	0.04232	0.28177	0.04348
0.87239	0.0311	0.90949	601.347	0.23411	0.03822	0.23271	0.04162	0.27304	0.0418	0.28079	0.04348
0.87124	0.03115	0.90834	591.888	0.23311	0.03822	0.23171	0.04161	0.27207	0.04134	0.27982	0.04347
0.87016	0.03118	0.90726	583.201	0.23211	0.03821	0.23071	0.04159	0.27109	0.04093	0.27884	0.04347
0.86916	0.03118	0.90626	575.257	0.2311	0.03824	0.2297	0.04157	0.2701	0.04068	0.27785	0.04347
0.86808	0.03121	0.90518	566.814	0.23011	0.03822	0.22871	0.04156	0.26912	0.04027	0.27687	0.04347
0.86708	0.03121	0.90418	559.093	0.22911	0.03822	0.22771	0.04154	0.26813	0.04005	0.27588	0.04347
0.86612	0.03119	0.90322	551.773	0.22809	0.03827	0.22669	0.04152	0.26714	0.03977	0.27489	0.04346
0.86512	0.03119	0.90222	544.257	0.2271	0.03825	0.2257	0.04151	0.26616	0.0395	0.27391	0.04346
0.86404	0.03122	0.90114	536.269	0.22611	0.03822	0.22471	0.04149	0.26516	0.03934	0.27291	0.04346
0.86297	0.03125	0.90007	528.398	0.22511	0.03821	0.22371	0.04148	0.26417	0.03917	0.27192	0.04346
0.86197	0.03125	0.89907	521.201	0.2241	0.03824	0.2227	0.04146	0.26318	0.03901	0.27093	0.04346
0.86089	0.03127	0.89799	513.551	0.2231	0.03824	0.2217	0.04144	0.26218	0.03889	0.26993	0.04346
0.85981	0.0313	0.89691	506.014	0.2221	0.03825	0.2207	0.04143	0.26119	0.03867	0.26894	0.04345
0.85885	0.03129	0.89595	499.389	0.22109	0.03827	0.21969	0.04141	0.2602	0.03854	0.26795	0.04345
0.85781	0.0313	0.89491	492.323	0.2201	0.03824	0.2187	0.04139	0.2592	0.03848	0.26695	0.04345
0.85685	0.03129	0.89395	485.876	0.21911	0.03822	0.21771	0.04138	0.25822	0.03824	0.26597	0.04345
0.85577	0.03131	0.89287	478.745	0.21811	0.0382	0.21671	0.04136	0.25721	0.03833	0.26496	0.04345
0.85465	0.03136	0.89175	471.467	0.21711	0.0382	0.21571	0.04134	0.25622	0.03825	0.26397	0.04345
0.85365	0.03136	0.89075	465.045	0.21613	0.03816	0.21473	0.04133	0.25522	0.03814	0.26297	0.04344
0.85265	0.03136	0.88975	458.71	0.21512	0.03817	0.21372	0.04131	0.25422	0.03809	0.26197	0.04344
0.85158	0.03138	0.88868	451.978	0.21412	0.03817	0.21272	0.04129	0.25323	0.03802	0.26098	0.04344
0.85042	0.03144	0.88752	444.868	0.21312	0.03817	0.21172	0.04128	0.25222	0.03813	0.25997	0.04344
0.84923	0.0315	0.88633	437.636	0.21211	0.0382	0.21071	0.04126	0.25122	0.03806	0.25897	0.04344
0.84826	0.03149	0.88536	431.906	0.21111	0.03821	0.20971	0.04124	0.25022	0.03809	0.25797	0.04344
0.8473	0.03148	0.8844	426.251	0.2101	0.03824	0.2087	0.04123	0.24922	0.03816	0.25697	0.04343
0.84619	0.03152	0.88329	419.77	0.20911	0.0382	0.20771	0.04121	0.24822	0.03817	0.25597	0.04343
0.84515	0.03153	0.88225	413.831	0.20812	0.03818	0.20672	0.04119	0.24722	0.03821	0.25497	0.04343
0.84422	0.0315	0.88132	408.631	0.20712	0.03818	0.20572	0.04118	0.24622	0.0381	0.25397	0.04343
0.84323	0.0315	0.88033	403.064	0.20613	0.03816	0.20473	0.04116	0.24522	0.03813	0.25297	0.04343
0.84219	0.03152	0.87929	397.361	0.20513	0.03816	0.20373	0.04114	0.24422	0.03806	0.25197	0.04342
0.84107	0.03156	0.87817	391.32	0.20413	0.03814	0.20273	0.04113	0.24322	0.03806	0.25097	0.04342
0.84007	0.03156	0.87717	385.99	0.20315	0.03809	0.20175	0.04111	0.24222	0.03814	0.24997	0.04342
0.83915	0.03153	0.87625	381.139	0.20216	0.03806	0.20076	0.04109	0.24123	0.03802	0.24898	0.04342
0.83819	0.03152	0.87529	376.149	0.20115	0.03809	0.19975	0.04108	0.24022	0.0381	0.24797	0.04342
0.83719	0.03152	0.87429	371.025	0.20014	0.03812	0.19874	0.04106	0.23922	0.03814	0.24697	0.04342
0.83611	0.03154	0.87321	365.58	0.19915	0.0381	0.19775	0.04104	0.23822	0.03814	0.24597	0.04341
0.83507	0.03156	0.87217	360.407	0.19816	0.03805	0.19676	0.04103	0.23722	0.03816	0.24497	0.04341
0.83399	0.03159	0.87109	355.118	0.19718	0.03801	0.19578	0.04101	0.23622	0.03813	0.24397	0.04341
0.83299	0.03159	0.87009	350.28	0.19618	0.03799	0.19478	0.04099	0.23522	0.0381	0.24297	0.04341
0.83195	0.0316	0.86905	345.324	0.1952	0.03795	0.1938	0.04098	0.23422	0.03813	0.24197	0.04341
0.83084	0.03164	0.86794	340.074	0.1942	0.03794	0.1928	0.04096	0.23322	0.03813	0.24097	0.0434
0.8298	0.03165	0.8669	335.262	0.1932	0.03795	0.1918	0.04094	0.23222	0.03818	0.23997	0.0434
0.8288	0.03165	0.8659	330.696	0.19221	0.03791	0.19081	0.04093	0.23122	0.0382	0.23897	0.0434
0.82764	0.03171	0.86474	325.494	0.19121	0.0379	0.18981	0.04091	0.23022	0.03817	0.23797	0.0434
0.82656	0.03173	0.86366	320.717	0.19022	0.03789	0.18882	0.04089	0.22922	0.03821	0.23697	0.0434
0.82556	0.03173	0.86266	316.348	0.18921	0.0379	0.18781	0.04088	0.22822	0.03824	0.23597	0.0434
0.82456	0.03173	0.86166	312.039	0.18821	0.0379	0.18681	0.04086	0.22721	0.03827	0.23496	0.04339
0.82352	0.03175	0.86062	307.624	0.18722	0.03789	0.18582	0.04084	0.22621	0.03832	0.23396	0.04339
0.82256	0.03173	0.85966	303.596	0.18623	0.03786	0.18483	0.04083	0.22521	0.03844	0.23296	0.04339
0.82164	0.03171	0.85874	299.781	0.18524	0.03783	0.18384	0.04081	0.2242	0.03859	0.23195	0.04339
0.82068	0.03169	0.85778	295.855	0.18425	0.0378	0.18285	0.04079	0.2232	0.03862	0.23095	0.04339
0.81964	0.03171	0.85674	291.669	0.18325	0.0378	0.18185	0.04077	0.22219	0.03873	0.22994	0.04338
0.81856	0.03173	0.85566	287.389	0.18225	0.03778	0.18085	0.04076	0.22119	0.03878	0.22894	0.04338
0.81741	0.03179	0.85451	282.868	0.18126	0.03776	0.17986	0.04074	0.22019	0.03883	0.22794	0.04338
0.81633	0.03182	0.85343	278.717	0.18026	0.03775	0.17886	0.04072	0.21918	0.03893	0.22693	0.04338
0.81529	0.03183	0.85239	274.773	0.17927	0.03774	0.17787	0.0407	0.21818	0.03897	0.22593	0.04338
0.81433	0.03182	0.85143	271.175	0.17828	0.0377	0.17688	0.04069	0.21718	0.03893	0.22493	0.04337
0.81337	0.0318	0.85047	267.624	0.17728	0.0377	0.17588	0.04067	0.21617	0.03909	0.22392	0.04337
0.81229	0.03183	0.84939	263.697	0.17629	0.03768	0.17489	0.04065	0.21517	0.03925	0.22292	0.04337
0.81121	0.03186	0.84831	259.826	0.17529	0.03767	0.17389	0.04063	0.21416	0.03934	0.22191	0.04337
0.81017	0.03187	0.84727	256.15	0.17429	0.03766	0.17289	0.04062	0.21316	0.03939	0.22091	0.04337
0.80929	0.03183	0.84639	253.067	0.1733	0.03763	0.1719	0.0406	0.21216	0.03947	0.21991	0.04336
0.80829	0.03183	0.84539	249.62	0.17231	0.03762	0.17091	0.04058	0.21115	0.03957	0.2189	0.04336
0.80725	0.03184	0.84435	246.088	0.17131	0.03762	0.16991	0.04056	0.21015	0.03957	0.2179	0.04336
0.80625	0.03184	0.84335	242.735	0.17032	0.03757	0.16892	0.04055	0.20915	0.03961	0.2169	0.04336
0.80525	0.03184	0.84235	239.429	0.16933	0.03755	0.16793	0.04053	0.20815	0.03969	0.2159	0.04336
0.80417	0.03187	0.84127	235.915	0.16834	0.03753	0.16694	0.04051	0.20714	0.03977	0.21489	0.04335
0.80313	0.03188	0.84023	232.577	0.16734	0.03751	0.16594	0.04049	0.20614	0.03981	0.21389	0.04335
0.80209	0.0319	0.83919	229.286	0.16636	0.03747	0.16496	0.04047	0.20514	0.03981	0.21289	0.04335
0.80113	0.03188	0.83823	226.284	0.16537	0.03744	0.16397	0.04046	0.20414	0.03985	0.21189	0.04335
0.80017	0.03187	0.83727	223.321	0.16438	0.03741	0.16298	0.04044	0.20314	0.03986	0.21089	0.04335
0.79925	0.03184	0.83635	220.515	0.16339	0.03737	0.16199	0.04042	0.20214	0.03992	0.20989	0.04334
0.79829	0.03183	0.83539	217.627	0.1624	0.03734	0.161	0.0404	0.20113	0.04	0.20888	0.04334
0.79725	0.03184	0.83435	214.548	0.16142	0.03728	0.16002	0.04038	0.20013	0.03996	0.20788	0.04334
0.79621	0.03186	0.83331	211.513	0.16043	0.03724	0.15903	0.04036	0.19913	0.03999	0.20688	0.04334
0.79521	0.03186	0.83231	208.631	0.15943	0.03725	0.15803	0.04034	0.19812	0.04016	0.20587	0.04333
0.79421	0.03186	0.83131	205.789	0.15845	0.0372	0.15705	0.04033	0.19712	0.04016	0.20487	0.04333
0.79329	0.03183	0.83039	203.204	0.15746	0.03715	0.15606	0.04031	0.19612	0.04016	0.20387	0.04333
0.79233	0.03182	0.82943	200.543	0.15647	0.03714	0.15507	0.04029	0.19512	0.04024	0.20287	0.04333
0.79133	0.03182	0.82843	197.811	0.15548	0.0371	0.15408	0.04027	0.19412	0.04022	0.20187	0.04333
0.79025	0.03184	0.82735	194.908	0.15448	0.03709	0.15308	0.04025	0.19312	0.0402	0.20087	0.04332
0.78917	0.03187	0.82627	192.047	0.15349	0.03707	0.15209	0.04023	0.19212	0.04016	0.19987	0.04332
0.78802	0.03192	0.82512	189.026	0.15249	0.03706	0.15109	0.04021	0.19112	0.04023	0.19887	0.04332
0.78698	0.03194	0.82408	186.352	0.1515	0.03705	0.1501	0.04019	0.19012	0.04026	0.19787	0.04332
0.7859	0.03196	0.823	183.617	0.15051	0.03701	0.14911	0.04017	0.18912	0.04026	0.19687	0.04331
0.78498	0.03194	0.82208	181.31	0.14952	0.03698	0.14812	0.04015	0.18812	0.04023	0.19587	0.04331
0.78398	0.03194	0.82108	178.84	0.14854	0.03692	0.14714	0.04013	0.18712	0.0403	0.19487	0.04331
0.78302	0.03192	0.82012	176.498	0.14756	0.03687	0.14616	0.04011	0.18612	0.04026	0.19387	0.04331
0.78194	0.03195	0.81904	173.908	0.14656	0.03684	0.14516	0.04009	0.18512	0.04027	0.19287	0.0433
0.7809	0.03196	0.818	171.447	0.14558	0.0368	0.14418	0.04007	0.18412	0.04027	0.19187	0.0433
0.77986	0.03198	0.81696	169.021	0.14459	0.03676	0.14319	0.04005	0.18312	0.04024	0.19087	0.0433
0.77882	0.03199	0.81592	166.63	0.1436	0.03673	0.1422	0.04002	0.18212	0.04024	0.18987	0.0433
0.77786	0.03198	0.81496	164.448	0.14261	0.03671	0.14121	0.04	0.18112	0.04024	0.18887	0.04329
0.77682	0.03199	0.81392	162.121	0.14163	0.03665	0.14023	0.03998	0.18012	0.04022	0.18787	0.04329
0.77578	0.03201	0.81288	159.827	0.14064	0.03663	0.13924	0.03996	0.17913	0.04009	0.18688	0.04329
0.7747	0.03203	0.8118	157.482	0.13966	0.03656	0.13826	0.03994	0.17812	0.04014	0.18587	0.04328
0.77366	0.03205	0.81076	155.253	0.13867	0.03653	0.13727	0.03992	0.17712	0.04022	0.18487	0.04328
0.77263	0.03206	0.80973	153.057	0.13768	0.0365	0.13628	0.03989	0.17612	0.04019	0.18387	0.04328
0.77155	0.03209	0.80865	150.81	0.13669	0.03648	0.13529	0.03987	0.17512	0.04015	0.18287	0.04328
0.77051	0.0321	0.80761	148.677	0.13569	0.03645	0.13429	0.03985	0.17412	0.04019	0.18187	0.04327
0.76959	0.03207	0.80669	146.808	0.13471	0.0364	0.13331	0.03982	0.17313	0.04011	0.18088	0.04327
0.76874	0.03202	0.80584	145.119	0.13373	0.03636	0.13233	0.0398	0.17213	0.04012	0.17988	0.04327
0.76778	0.03201	0.80488	143.218	0.13274	0.03631	0.13134	0.03977	0.17112	0.04023	0.17887	0.04326
0.7667	0.03203	0.8038	141.117	0.13176	0.03626	0.13036	0.03975	0.17013	0.04012	0.17788	0.04326
0.7657	0.03203	0.8028	139.194	0.13077	0.03622	0.12937	0.03972	0.16913	0.04008	0.17688	0.04326
0.7647	0.03203	0.8018	137.298	0.12979	0.03617	0.12839	0.0397	0.16813	0.04001	0.17588	0.04325
0.7637	0.03203	0.8008	135.428	0.12881	0.03611	0.12741	0.03967	0.16713	0.03997	0.17488	0.04325
0.76278	0.03201	0.79988	133.726	0.12782	0.03607	0.12642	0.03965	0.16613	0.04009	0.17388	0.04325
0.76182	0.03199	0.79892	131.975	0.12683	0.03604	0.12543	0.03962	0.16513	0.04007	0.17288	0.04324
0.76086	0.03198	0.79796	130.247	0.12584	0.03602	0.12444	0.03959	0.16413	0.04	0.17188	0.04324
0.75982	0.03199	0.79692	128.404	0.12485	0.03599	0.12345	0.03957	0.16313	0.04001	0.17088	0.04324
0.7587	0.03203	0.7958	126.452	0.12386	0.03596	0.12246	0.03954	0.16213	0.03997	0.16988	0.04323
0.75763	0.03206	0.79473	124.596	0.12288	0.03589	0.12148	0.03951	0.16113	0.03996	0.16888	0.04323
0.75659	0.03207	0.79369	122.833	0.12189	0.03585	0.12049	0.03948	0.16014	0.03982	0.16789	0.04322
0.75555	0.03209	0.79265	121.095	0.12091	0.03581	0.11951	0.03945	0.15914	0.03984	0.16689	0.04322
0.75455	0.03209	0.79165	119.446	0.11992	0.03577	0.11852	0.03942	0.15814	0.03974	0.16589	0.04322
0.75359	0.03207	0.79069	117.882	0.11894	0.03572	0.11754	0.03939	0.15715	0.0397	0.1649	0.04321
0.75259	0.03207	0.78969	116.276	0.11795	0.03568	0.11655	0.03936	0.15614	0.03976	0.16389	0.04321
0.75159	0.03207	0.78869	114.692	0.11696	0.03566	0.11556	0.03933	0.15514	0.03977	0.16289	0.0432
0.75059	0.03207	0.78769	113.13	0.11597	0.03561	0.11457	0.0393	0.15414	0.03973	0.16189	0.0432
0.74955	0.03209	0.78665	111.529	0.11499	0.03557	0.11359	0.03927	0.15314	0.03973	0.16089	0.04319
0.74859	0.03207	0.78569	110.069	0.114	0.03553	0.1126	0.03923	0.15214	0.03976	0.15989	0.04319
0.74759	0.03207	0.78469	108.569	0.11302	0.03547	0.11162	0.0392	0.15115	0.03961	0.1589	0.04318
0.74659	0.03207	0.78369	107.091	0.11204	0.03542	0.11064	0.03916	0.15015	0.03963	0.1579	0.04318
0.74555	0.03209	0.78265	105.575	0.11106	0.03537	0.10966	0.03913	0.14915	0.03958	0.1569	0.04317
0.74451	0.0321	0.78161	104.082	0.11008	0.0353	0.10868	0.03909	0.14815	0.03951	0.1559	0.04317
0.74347	0.03211	0.78057	102.609	0.1091	0.03524	0.1077	0.03906	0.14716	0.03949	0.15491	0.04316
0.74243	0.03213	0.77953	101.157	0.10811	0.03519	0.10671	0.03902	0.14616	0.03938	0.15391	0.04316
0.74139	0.03214	0.77849	99.7257	0.10713	0.03515	0.10573	0.03898	0.14516	0.0394	0.15291	0.04315
0.74047	0.03211	0.77757	98.4726	0.10615	0.03509	0.10475	0.03894	0.14416	0.0394	0.15191	0.04314
0.73959	0.03207	0.77669	97.2872	0.10517	0.03503	0.10377	0.0389	0.14316	0.03934	0.15091	0.04314
0.7387	0.03203	0.7758	96.1161	0.10419	0.03495	0.10279	0.03886	0.14217	0.03924	0.14992	0.04313
0.7377	0.03203	0.7748	94.8069	0.10323	0.03485	0.10183	0.03882	0.14117	0.03919	0.14892	0.04313
0.73663	0.03206	0.77373	93.4154	0.10224	0.0348	0.10084	0.03877	0.14017	0.03928	0.14792	0.04312
0.73563	0.03206	0.77273	92.143	0.10126	0.03476	0.09986	0.03873	0.13917	0.03923	0.14692	0.04311
0.73467	0.03205	0.77177	90.9364	0.10028	0.03467	0.09888	0.03868	0.13817	0.03911	0.14592	0.0431
0.73359	0.03207	0.77069	89.6018	0.0993	0.03462	0.0979	0.03863	0.13718	0.03904	0.14493	0.0431
0.73259	0.03207	0.76969	88.3813	0.09832	0.03457	0.09692	0.03859	0.13618	0.03902	0.14393	0.04309
0.73155	0.03209	0.76865	87.1308	0.09733	0.03454	0.09593	0.03854	0.13518	0.03898	0.14293	0.04308
0.73055	0.03209	0.76765	85.9439	0.09634	0.0345	0.09494	0.03849	0.13418	0.03894	0.14193	0.04307
0.72963	0.03206	0.76673	84.864	0.09537	0.03443	0.09397	0.03843	0.13318	0.0389	0.14093	0.04307
0.72867	0.03205	0.76577	83.7527	0.09438	0.03438	0.09298	0.03838	0.13218	0.03892	0.13993	0.04306
0.72763	0.03206	0.76473	82.5677	0.0934	0.03432	0.092	0.03832	0.13119	0.03881	0.13894	0.04305
0.72655	0.03209	0.76365	81.3559	0.09243	0.03423	0.09103	0.03827	0.13019	0.03877	0.13794	0.04304
0.72551	0.0321	0.76261	80.2048	0.09145	0.03417	0.09005	0.03821	0.12919	0.03874	0.13694	0.04303
0.72447	0.03211	0.76157	79.07	0.09047	0.03411	0.08907	0.03815	0.12819	0.03873	0.13594	0.04302
0.72343	0.03213	0.76053	77.9512	0.08949	0.03405	0.08809	0.03809	0.1272	0.03856	0.13495	0.04301
0.72247	0.03211	0.75957	76.9305	0.08851	0.034	0.08711	0.03802	0.1262	0.03858	0.13395	0.043
0.72155	0.03209	0.75865	75.9638	0.08754	0.03392	0.08614	0.03796	0.1252	0.03858	0.13295	0.04299
0.72055	0.03209	0.75765	74.9291	0.08655	0.03386	0.08515	0.03789	0.1242	0.03848	0.13195	0.04298
0.71959	0.03207	0.75669	73.9479	0.08558	0.03379	0.08418	0.03782	0.12321	0.03839	0.13096	0.04297
0.71859	0.03207	0.75569	72.9406	0.0846	0.03371	0.0832	0.03775	0.12221	0.03827	0.12996	0.04295
0.71759	0.03207	0.75469	71.9471	0.08362	0.03366	0.08222	0.03768	0.12121	0.03827	0.12896	0.04294
0.71663	0.03206	0.75373	71.005	0.08264	0.03359	0.08124	0.0376	0.12022	0.03824	0.12797	0.04293
0.71555	0.03209	0.75265	69.9629	0.08167	0.03352	0.08027	0.03753	0.11922	0.03816	0.12697	0.04292
0.71459	0.03207	0.75169	69.0468	0.08069	0.03346	0.07929	0.03745	0.11822	0.03809	0.12597	0.0429
0.71363	0.03206	0.75073	68.1427	0.07972	0.03337	0.07832	0.03736	0.11722	0.03805	0.12497	0.04289
0.71263	0.03206	0.74973	67.2145	0.07874	0.03329	0.07734	0.03728	0.11623	0.03798	0.12398	0.04287
0.71155	0.03209	0.74865	66.228	0.07776	0.03324	0.07636	0.03719	0.11523	0.03793	0.12298	0.04286
0.71047	0.03211	0.74757	65.256	0.07679	0.03316	0.07539	0.0371	0.11423	0.03791	0.12198	0.04284
0.70947	0.03211	0.74657	64.3671	0.07581	0.03309	0.07441	0.03701	0.11323	0.03787	0.12098	0.04283
0.70851	0.0321	0.74561	63.5243	0.07484	0.03299	0.07344	0.03691	0.11224	0.03775	0.11999	0.04281
0.70751	0.0321	0.74461	62.659	0.07387	0.03291	0.07247	0.03681	0.11124	0.03766	0.11899	0.04279
0.70651	0.0321	0.74361	61.8055	0.0729	0.03283	0.0715	0.03671	0.11024	0.03768	0.11799	0.04278
0.70563	0.03206	0.74273	61.0615	0.07192	0.03275	0.07052	0.0366	0.10924	0.03764	0.11699	0.04276
0.70466	0.03205	0.74177	60.262	0.07095	0.03267	0.06955	0.03649	0.10825	0.03756	0.116	0.04274
0.70367	0.03205	0.74077	59.4411	0.06998	0.03259	0.06858	0.03638	0.10725	0.03747	0.115	0.04272
0.70263	0.03206	0.73973	58.6001	0.06901	0.03249	0.06761	0.03626	0.10626	0.03741	0.11401	0.0427
0.70159	0.03207	0.73869	57.7709	0.06804	0.0324	0.06664	0.03614	0.10526	0.03732	0.11301	0.04268
0.70047	0.03211	0.73757	56.8926	0.06707	0.0323	0.06567	0.03602	0.10426	0.03722	0.11201	0.04265
0.69951	0.0321	0.73661	56.1477	0.0661	0.03221	0.0647	0.03589	0.10327	0.03707	0.11102	0.04263
0.69859	0.03207	0.73569	55.4421	0.06514	0.03211	0.06374	0.03576	0.10228	0.03699	0.11003	0.04261
0.69767	0.03205	0.73477	54.7454	0.06417	0.03201	0.06277	0.03562	0.10128	0.03698	0.10903	0.04258
0.69666	0.03205	0.73377	53.9997	0.06321	0.03188	0.06181	0.03548	0.10028	0.03698	0.10803	0.04256
0.6957	0.03203	0.7328	53.2926	0.06224	0.03179	0.06084	0.03533	0.09928	0.03691	0.10703	0.04253
0.69478	0.03201	0.73188	52.623	0.06128	0.03167	0.05988	0.03518	0.09829	0.03676	0.10604	0.0425
0.69374	0.03202	0.73084	51.8784	0.06032	0.03156	0.05892	0.03502	0.09729	0.03669	0.10504	0.04247
0.6927	0.03203	0.7298	51.1444	0.05935	0.03146	0.05795	0.03486	0.09629	0.03667	0.10404	0.04244
0.6917	0.03203	0.7288	50.4477	0.0584	0.03133	0.057	0.03469	0.09529	0.03665	0.10304	0.04241
0.69078	0.03201	0.72788	49.8138	0.05744	0.03121	0.05604	0.03452	0.0943	0.0365	0.10205	0.04238
0.68982	0.03199	0.72692	49.1615	0.05648	0.03107	0.05508	0.03434	0.0933	0.03641	0.10105	0.04235
0.68886	0.03198	0.72596	48.5178	0.05553	0.03093	0.05413	0.03416	0.09231	0.03637	0.10006	0.04231
0.68786	0.03198	0.72496	47.8569	0.05457	0.03081	0.05317	0.03397	0.09131	0.03626	0.09906	0.04228
0.68686	0.03198	0.72396	47.205	0.05362	0.03066	0.05222	0.03377	0.09032	0.03612	0.09807	0.04224
0.68586	0.03198	0.72296	46.562	0.05267	0.03051	0.05127	0.03357	0.08932	0.03606	0.09707	0.0422
0.68486	0.03198	0.72196	45.9277	0.05172	0.03037	0.05032	0.03336	0.08832	0.03602	0.09607	0.04216
0.6839	0.03196	0.721	45.3264	0.05077	0.03022	0.04937	0.03314	0.08733	0.03593	0.09508	0.04212
0.6829	0.03196	0.72	44.7089	0.04982	0.03005	0.04842	0.03292	0.08633	0.03584	0.09408	0.04208
0.68186	0.03198	0.71896	44.0763	0.04888	0.02988	0.04748	0.03269	0.08533	0.03576	0.09308	0.04203
0.68086	0.03198	0.71796	43.4759	0.04793	0.02972	0.04653	0.03245	0.08434	0.03566	0.09209	0.04199
0.6799	0.03196	0.717	42.9067	0.04699	0.02955	0.04559	0.0322	0.08334	0.03565	0.09109	0.04194
0.67894	0.03195	0.71604	42.3449	0.04605	0.02936	0.04465	0.03195	0.08235	0.03547	0.0901	0.04189
0.67794	0.03195	0.71504	41.7681	0.04511	0.02919	0.04371	0.03168	0.08135	0.03543	0.0891	0.04184
0.67702	0.03192	0.71412	41.2432	0.04417	0.02898	0.04277	0.03141	0.08035	0.03534	0.0881	0.04178
0.67606	0.03191	0.71316	40.7032	0.04323	0.02881	0.04183	0.03113	0.07936	0.0352	0.08711	0.04173
0.67506	0.03191	0.71216	40.1487	0.0423	0.0286	0.0409	0.03084	0.07836	0.03514	0.08611	0.04167
0.67413	0.03188	0.71123	39.6442	0.04137	0.0284	0.03997	0.03054	0.07737	0.03505	0.08512	0.04161
0.67309	0.0319	0.71019	39.0833	0.04044	0.02817	0.03904	0.03023	0.07637	0.03497	0.08412	0.04155
0.67202	0.03192	0.70912	38.5097	0.03952	0.02794	0.03812	0.02991	0.07538	0.03482	0.08313	0.04148
0.67102	0.03192	0.70812	37.9851	0.0386	0.02771	0.0372	0.02958	0.07438	0.03477	0.08213	0.04141
0.67002	0.03192	0.70712	37.4677	0.03768	0.02745	0.03628	0.02924	0.07339	0.03467	0.08114	0.04134
0.66906	0.03191	0.70616	36.9771	0.03677	0.0272	0.03537	0.02889	0.07239	0.03466	0.08014	0.04127
0.66813	0.03188	0.70523	36.5124	0.03586	0.02691	0.03446	0.02854	0.0714	0.03449	0.07915	0.04119
0.66721	0.03186	0.70431	36.0536	0.03495	0.02664	0.03355	0.02816	0.0704	0.03436	0.07815	0.04111
0.66621	0.03186	0.70331	35.5625	0.03404	0.02637	0.03264	0.02778	0.06941	0.03416	0.07716	0.04103
0.66521	0.03186	0.70231	35.0781	0.03313	0.02611	0.03173	0.02738	0.06841	0.03411	0.07616	0.04095
0.66425	0.03184	0.70135	34.6188	0.03224	0.02579	0.03084	0.02697	0.06742	0.03401	0.07517	0.04086
0.66329	0.03183	0.70039	34.1655	0.03135	0.02545	0.02995	0.02656	0.06642	0.03388	0.07417	0.04077
0.66229	0.03183	0.69939	33.7001	0.03046	0.02512	0.02906	0.02613	0.06543	0.03377	0.07318	0.04067
0.66129	0.03183	0.69839	33.241	0.02957	0.02478	0.02817	0.02568	0.06444	0.03363	0.07219	0.04057
0.66029	0.03183	0.69739	32.7882	0.02869	0.02442	0.02729	0.02523	0.06344	0.03348	0.07119	0.04047
0.65933	0.03182	0.69643	32.3589	0.02781	0.02405	0.02641	0.02476	0.06245	0.0334	0.0702	0.04036
0.65833	0.03182	0.69543	31.9181	0.02693	0.0237	0.02553	0.02427	0.06145	0.03331	0.0692	0.04025
0.65733	0.03182	0.69443	31.4834	0.02606	0.02332	0.02466	0.02377	0.06046	0.03316	0.06821	0.04014
0.65629	0.03183	0.69339	31.0379	0.02519	0.02293	0.02379	0.02325	0.05947	0.03302	0.06722	0.04002
0.65533	0.03182	0.69243	30.6315	0.02433	0.02249	0.02293	0.02273	0.05847	0.03294	0.06622	0.03989
0.65437	0.0318	0.69147	30.2304	0.02348	0.02205	0.02208	0.02219	0.05747	0.03285	0.06522	0.03976
0.65341	0.03179	0.69051	29.8346	0.02262	0.02161	0.02122	0.02164	0.05648	0.03271	0.06423	0.03963
0.65245	0.03178	0.68955	29.4439	0.02178	0.02112	0.02038	0.02107	0.05549	0.03259	0.06324	0.03949
0.65145	0.03178	0.68855	29.0428	0.02095	0.02064	0.01955	0.02049	0.05449	0.03245	0.06224	0.03934
0.65045	0.03178	0.68755	28.6472	0.02011	0.02014	0.01871	0.01989	0.0535	0.03229	0.06125	0.03919
0.64948	0.03176	0.68658	28.2721	0.01929	0.01961	0.01789	0.01928	0.05251	0.03211	0.06026	0.03904
0.64852	0.03175	0.68562	27.9019	0.01846	0.01908	0.01706	0.01865	0.05152	0.03198	0.05927	0.03887
0.6476	0.03172	0.6847	27.5513	0.01765	0.01852	0.01625	0.01801	0.05053	0.03179	0.05828	0.03871
0.64668	0.03169	0.68378	27.2051	0.01683	0.01797	0.01543	0.01735	0.04953	0.03163	0.05728	0.03853
0.64572	0.03168	0.68282	26.8489	0.01603	0.01737	0.01463	0.01668	0.04854	0.03145	0.05629	0.03835
0.64464	0.03171	0.68174	26.4548	0.01523	0.01676	0.01383	0.01599	0.04755	0.03121	0.0553	0.03816
0.64364	0.03171	0.68074	26.0945	0.01443	0.01617	0.01303	0.01527	0.04656	0.03107	0.05431	0.03796
0.6426	0.03172	0.6797	25.7253	0.01364	0.01553	0.01224	0.01455	0.04556	0.03096	0.05331	0.03776
0.6416	0.03172	0.6787	25.3748	0.01286	0.01488	0.01146	0.01381	0.04458	0.03072	0.05233	0.03754
0.64064	0.03171	0.67774	25.0426	0.01208	0.0142	0.01068	0.01305	0.04359	0.03051	0.05134	0.03732
0.63968	0.03169	0.67678	24.7147	0.01132	0.01349	0.00992	0.01229	0.0426	0.03027	0.05035	0.03709
0.63872	0.03168	0.67582	24.3911	0.01055	0.01278	0.00915	0.0115	0.04161	0.03008	0.04936	0.03686
0.63776	0.03167	0.67486	24.0717	0.0098	0.01205	0.0084	0.01069	0.04062	0.02984	0.04837	0.03661
0.63684	0.03164	0.67394	23.7692	0.00905	0.01129	0.00765	0.00987	0.03963	0.02959	0.04738	0.03635
0.63584	0.03164	0.67294	23.4454	0.00831	0.01052	0.00691	0.00903	0.03865	0.02928	0.0464	0.03609
0.63491	0.03161	0.67201	23.1508	0.00757	0.00971	0.00617	0.00819	0.03766	0.02904	0.04541	0.03581
0.63391	0.03161	0.67101	22.8355	0.00684	0.0089	0.00544	0.00732	0.03667	0.02881	0.04442	0.03552
0.63295	0.0316	0.67005	22.5364	0.00612	0.00806	0.00472	0.00643	0.03568	0.02854	0.04343	0.03522
0.63195	0.0316	0.66905	22.2295	0.0054	0.00722	0.004	0.00552	0.03469	0.02825	0.04244	0.03491
0.63095	0.0316	0.66805	21.9267	0.00469	0.00636	0.00329	0.0046	0.03371	0.02793	0.04146	0.03459
0.62999	0.03159	0.66709	21.6396	0.00399	0.00545	0.00259	0.00367	0.03273	0.02759	0.04048	0.03425
0.62907	0.03156	0.66617	21.3676	0.00328	0.00457	0.00188	0.0027	0.03174	0.0273	0.03949	0.0339
0.62815	0.03153	0.66525	21.0991	0.00259	0.00364	0.00119	0.00173	0.03076	0.0269	0.03851	0.03354
0.62726	0.03149	0.66436	20.8452	0.00191	0.00269	0.0005081	0.000749274	0.02978	0.02654	0.03753	0.03317
0.6263	0.03148	0.6634	20.5722	0.00122	0.00174	-0.00017645	0.000263643	0.02879	0.02617	0.03654	0.03278
0.62534	0.03146	0.66244	20.3028	0.00054584	0.000765312	-0.00085416	0.00129	0.02782	0.02561	0.03557	0.03238
0.62438	0.03145	0.66148	20.037	-0.00012107	0.000237669	-0.00152	0.00233	0.02684	0.02524	0.03459	0.03196
0.62342	0.03144	0.66052	19.7746	-0.000780105	0.00126	-0.00218	0.00339	0.02586	0.02486	0.03361	0.03152
0.62242	0.03144	0.65952	19.5053	-0.00143	0.00231	-0.00283	0.00446	0.02488	0.02444	0.03263	0.03107
0.62146	0.03142	0.65856	19.2499	-0.00208	0.00337	-0.00348	0.00555	0.0239	0.02393	0.03165	0.0306
0.62046	0.03142	0.65756	18.9876	-0.00273	0.00443	-0.00413	0.00666	0.02292	0.02347	0.03067	0.03011
0.6195	0.03141	0.6566	18.739	-0.00337	0.00552	-0.00477	0.00779	0.02195	0.0229	0.0297	0.02961
0.61846	0.03142	0.65556	18.4739	-0.00399	0.00664	-0.00539	0.00893	0.02098	0.02234	0.02873	0.02908
0.6175	0.03141	0.6546	18.232	-0.00463	0.00775	-0.00603	0.0101	0.02	0.0218	0.02775	0.02854
0.6165	0.03141	0.6536	17.9836	-0.00525	0.00889	-0.00665	0.01128	0.01904	0.0211	0.02679	0.02798
0.6155	0.03141	0.6526	17.7387	-0.00586	0.01005	-0.00726	0.01248	0.01807	0.02049	0.02582	0.02739
0.61458	0.03138	0.65168	17.5158	-0.00647	0.01122	-0.00787	0.01369	0.0171	0.0198	0.02485	0.02679
0.61362	0.03137	0.65072	17.2864	-0.00708	0.01242	-0.00848	0.01492	0.01613	0.01915	0.02388	0.02616
0.61269	0.03134	0.64979	17.0692	-0.00768	0.01362	-0.00908	0.01618	0.01517	0.01839	0.02292	0.02551
0.61173	0.03133	0.64883	16.8457	-0.00827	0.01485	-0.00967	0.01744	0.01421	0.01759	0.02196	0.02483
0.61077	0.03131	0.64787	16.6251	-0.00886	0.01607	-0.01026	0.01874	0.01325	0.01676	0.021	0.02413
0.60977	0.03131	0.64687	16.3986	-0.00945	0.0173	-0.01085	0.02006	0.01228	0.01596	0.02003	0.02341
0.60881	0.0313	0.64591	16.1839	-0.01003	0.01859	-0.01143	0.02137	0.01133	0.01504	0.01908	0.02266
0.60785	0.03129	0.64495	15.972	-0.01061	0.01985	-0.01201	0.02273	0.01037	0.01409	0.01812	0.02188
0.60689	0.03127	0.64399	15.7629	-0.01118	0.02115	-0.01258	0.02408	0.00942	0.01309	0.01717	0.02107
0.60597	0.03125	0.64307	15.5648	-0.01174	0.02245	-0.01314	0.02547	0.00847	0.01202	0.01622	0.02024
0.605	0.03123	0.6421	15.361	-0.0123	0.02379	-0.0137	0.02685	0.00752	0.011	0.01527	0.01938
0.60401	0.03123	0.64111	15.1518	-0.01286	0.02512	-0.01426	0.02828	0.00658	0.00987	0.01433	0.01848
0.603	0.03123	0.6401	14.9454	-0.01341	0.02648	-0.01481	0.02971	0.00563	0.00866	0.01338	0.01756
0.60204	0.03122	0.63914	14.7497	-0.01396	0.02783	-0.01536	0.03118	0.00469	0.00741	0.01244	0.0166
0.60104	0.03122	0.63814	14.5488	-0.0145	0.02921	-0.0159	0.03265	0.00376	0.00613	0.01151	0.01561
0.60004	0.03122	0.63714	14.3506	-0.01504	0.0306	-0.01644	0.03415	0.00282	0.0048	0.01057	0.01459
0.59908	0.03121	0.63618	14.1627	-0.01557	0.03201	-0.01697	0.03566	0.00189	0.00331	0.00964	0.01353
0.59812	0.03119	0.63522	13.9772	-0.0161	0.03341	-0.0175	0.03719	0.000965305	0.00177	0.00872	0.01244
0.59716	0.03118	0.63426	13.7942	-0.01663	0.03485	-0.01803	0.03874	3.92425e-05	0.000224255	0.00779	0.01131
0.59624	0.03115	0.63334	13.6209	-0.01715	0.03629	-0.01855	0.04031	-0.000881295	0.00143	0.00687	0.01015
0.59532	0.03112	0.63242	13.4497	-0.01767	0.03772	-0.01907	0.04192	-0.0018	0.0031	0.00595	0.00894
0.59432	0.03112	0.63142	13.2665	-0.01819	0.03919	-0.01959	0.04353	-0.00272	0.00488	0.00503	0.0077
0.59336	0.03111	0.63046	13.0928	-0.0187	0.04065	-0.0201	0.04518	-0.00362	0.00682	0.00413	0.00642
0.5924	0.0311	0.6295	12.9214	-0.01922	0.0421	-0.02062	0.04687	-0.00453	0.00872	0.00322	0.0051
0.59143	0.03108	0.62853	12.7522	-0.01971	0.04362	-0.02111	0.04852	-0.00543	0.01075	0.00232	0.00373
0.59047	0.03107	0.62757	12.5852	-0.02021	0.04512	-0.02161	0.05021	-0.00633	0.01286	0.00142	0.00232
0.58947	0.03107	0.62657	12.4138	-0.02072	0.04661	-0.02212	0.05196	-0.00722	0.01514	0.00052605	0.000877352
0.58851	0.03106	0.62561	12.2512	-0.02122	0.04813	-0.02262	0.05371	-0.00811	0.01743	-0.0003641	0.000617907
0.58755	0.03104	0.62465	12.0908	-0.02171	0.04966	-0.02311	0.05548	-0.009	0.01978	-0.00125	0.00216
0.58651	0.03106	0.62361	11.9197	-0.0222	0.05119	-0.0236	0.05728	-0.00988	0.02228	-0.00213	0.00375
0.58555	0.03104	0.62265	11.7637	-0.02269	0.05274	-0.02409	0.05909	-0.01076	0.02488	-0.00301	0.00538
0.58459	0.03103	0.62169	11.6096	-0.02317	0.0543	-0.02457	0.06093	-0.01163	0.02755	-0.00388	0.00706
0.58359	0.03103	0.62069	11.4515	-0.02365	0.05587	-0.02505	0.06278	-0.01249	0.03039	-0.00474	0.00878
0.58267	0.031	0.61977	11.3076	-0.02412	0.05744	-0.02552	0.06467	-0.01335	0.03335	-0.0056	0.01055
0.58171	0.03099	0.61881	11.1595	-0.0246	0.05901	-0.026	0.06659	-0.01421	0.03629	-0.00646	0.01238
0.58079	0.03096	0.61789	11.0193	-0.02508	0.06057	-0.02648	0.06856	-0.01506	0.03935	-0.00731	0.01426
0.57986	0.03093	0.61696	10.8808	-0.02556	0.06214	-0.02696	0.07056	-0.01591	0.04257	-0.00816	0.01619
0.57898	0.03089	0.61608	10.7498	-0.02603	0.06375	-0.02743	0.07253	-0.01674	0.04599	-0.00899	0.01816
0.5781	0.03085	0.6152	10.6204	-0.02649	0.06538	-0.02789	0.07452	-0.01758	0.04946	-0.00983	0.02019
0.57718	0.03083	0.61428	10.487	-0.02696	0.06698	-0.02836	0.07659	-0.01841	0.05297	-0.01066	0.02228
0.57617	0.03083	0.61328	10.3441	-0.02742	0.0686	-0.02882	0.07865	-0.01923	0.05664	-0.01148	0.02443
0.57521	0.03081	0.61231	10.2087	-0.02788	0.07023	-0.02928	0.08075	-0.02005	0.06046	-0.0123	0.02662
0.57417	0.03083	0.61128	10.0642	-0.02833	0.07187	-0.02973	0.08287	-0.02086	0.06436	-0.01311	0.02887
0.57318	0.03083	0.61028	9.92715	-0.02879	0.0735	-0.03019	0.08504	-0.02167	0.06839	-0.01392	0.03118
0.57221	0.03081	0.60931	9.79716	-0.02925	0.07514	-0.03065	0.08723	-0.02247	0.07248	-0.01472	0.03355
0.57125	0.0308	0.60835	9.66888	-0.02969	0.0768	-0.03109	0.08942	-0.02327	0.07678	-0.01552	0.03596
0.57033	0.03077	0.60743	9.54738	-0.03014	0.07846	-0.03154	0.09167	-0.02406	0.08112	-0.01631	0.03845
0.56941	0.03075	0.60651	9.42741	-0.0306	0.08011	-0.032	0.09395	-0.02484	0.0857	-0.01709	0.04098
0.56841	0.03075	0.60551	9.29899	-0.03105	0.08175	-0.03245	0.09631	-0.02562	0.0903	-0.01787	0.04358
0.56745	0.03073	0.60455	9.17723	-0.0315	0.08341	-0.0329	0.09865	-0.02639	0.09499	-0.01864	0.04625
0.56653	0.0307	0.60363	9.06191	-0.03194	0.08508	-0.03334	0.10104	-0.02716	0.0998	-0.01941	0.04897
0.5656	0.03068	0.6027	8.94804	-0.03238	0.08678	-0.03378	0.10341	-0.02792	0.10477	-0.02017	0.05176
0.56464	0.03066	0.60174	8.83087	-0.03283	0.08843	-0.03423	0.10591	-0.02868	0.10986	-0.02093	0.0546
0.56372	0.03064	0.60082	8.71991	-0.03327	0.09011	-0.03467	0.10839	-0.02943	0.11504	-0.02168	0.05752
0.56284	0.0306	0.59994	8.61494	-0.03371	0.09182	-0.03511	0.11087	-0.03018	0.12035	-0.02243	0.06049
0.56192	0.03057	0.59902	8.50669	-0.03415	0.0935	-0.03555	0.11344	-0.03092	0.12579	-0.02317	0.06353
0.56099	0.03054	0.59809	8.39979	-0.03458	0.09522	-0.03598	0.11598	-0.03165	0.1314	-0.0239	0.06663
0.56003	0.03053	0.59713	8.2898	-0.03502	0.09691	-0.03642	0.11861	-0.03237	0.13726	-0.02462	0.06975
0.55903	0.03053	0.59613	8.17688	-0.03546	0.09858	-0.03686	0.12135	-0.03308	0.14322	-0.02533	0.07295
0.55807	0.03051	0.59517	8.06982	-0.0359	0.10028	-0.0373	0.12404	-0.03379	0.14932	-0.02604	0.07621
0.55711	0.0305	0.59421	7.96415	--	--	--	--	-0.03449	0.15556	-0.02674	0.07952
0.55615	0.03049	0.59325	7.85987	--	--	--	--	-0.03518	0.16206	-0.02743	0.08287
0.55519	0.03047	0.59229	7.75695	--	--	--	--	-0.03586	0.1687	-0.02811	0.08627
0.55427	0.03045	0.59137	7.65948	--	--	--	--	-0.03653	0.17561	-0.02878	0.0897
0.55334	0.03042	0.59045	7.56323	--	--	--	--	-0.03719	0.18266	-0.02944	0.09318
0.55238	0.03041	0.58948	7.4642	--	--	--	--	-0.03784	0.18984	-0.03009	0.09672
0.5515	0.03037	0.5886	7.37435	--	--	--	--	-0.03848	0.19743	-0.03073	0.10024
0.55062	0.03033	0.58772	7.28558	--	--	--	--	-0.03912	0.20488	-0.03137	0.10389
0.54973	0.03028	0.58684	7.19788	--	--	--	--	-0.03976	0.21233	-0.03201	0.10763
0.54885	0.03024	0.58595	7.11123	--	--	--	--	--	--	--	--
0.54793	0.03022	0.58503	7.02187	--	--	--	--	--	--	--	--
0.54697	0.0302	0.58407	6.92993	--	--	--	--	--	--	--	--
0.54601	0.03019	0.58311	6.83919	--	--	--	--	--	--	--	--
0.54505	0.03018	0.58215	6.74964	--	--	--	--	--	--	--	--
0.54409	0.03016	0.58119	6.66126	--	--	--	--	--	--	--	--
0.54316	0.03014	0.58026	6.57755	--	--	--	--	--	--	--	--
0.54224	0.03011	0.57934	6.4949	--	--	--	--	--	--	--	--
0.54132	0.03008	0.57842	6.41328	--	--	--	--	--	--	--	--
0.5404	0.03005	0.5775	6.3327	--	--	--	--	--	--	--	--
0.53948	0.03003	0.57658	6.25312	--	--	--	--	--	--	--	--
0.53859	0.02999	0.57569	6.17785	--	--	--	--	--	--	--	--
0.53763	0.02997	0.57473	6.09695	--	--	--	--	--	--	--	--
0.53671	0.02995	0.57381	6.02034	--	--	--	--	--	--	--	--
0.53583	0.02991	0.57293	5.94787					--	--	--	--
0.53494	0.02986	0.57204	5.87627					--	--	--	--
0.53398	0.02985	0.57108	5.79933					--	--	--	--
0.53302	0.02984	0.57012	5.72339					--	--	--	--
0.53206	0.02982	0.56916	5.64845
0.53114	0.0298	0.56824	5.57747
0.53026	0.02976	0.56736	5.51033
0.52933	0.02973	0.56643	5.44109
0.52841	0.0297	0.56551	5.37272
0.52749	0.02967	0.56459	5.30521
0.52661	0.02963	0.56371	5.24134
0.52568	0.02961	0.56278	5.17548
0.5248	0.02957	0.5619	5.11318
0.52384	0.02955	0.56094	5.04623
0.523	0.0295	0.5601	4.98815
0.52207	0.02947	0.55917	4.92547
0.52119	0.02943	0.55829	4.86618
0.52027	0.0294	0.55737	4.80503
0.51935	0.02938	0.55645	4.74465
0.51846	0.02934	0.55556	4.68754
0.51758	0.0293	0.55468	4.63111
0.51666	0.02927	0.55376	4.57292
0.51578	0.02923	0.55288	4.51787
0.51485	0.0292	0.55195	4.4611
0.51393	0.02917	0.55103	4.40504
0.51301	0.02915	0.55011	4.34969
0.51213	0.02911	0.54923	4.29733
0.51121	0.02908	0.54831	4.24333
0.51032	0.02904	0.54742	4.19225
0.5094	0.02901	0.5465	4.13957
0.50852	0.02897	0.54562	4.08974
0.50763	0.02893	0.54473	4.04051
0.50675	0.02889	0.54385	3.99187
0.50587	0.02885	0.54297	3.94382
0.50499	0.02881	0.54209	3.89635
0.50414	0.02875	0.54124	3.8515
0.50326	0.02871	0.54036	3.80514
0.50238	0.02867	0.53948	3.75933
0.50149	0.02863	0.53859	3.71408
0.50061	0.02859	0.53771	3.66937
0.49969	0.02856	0.53679	3.62326
0.49881	0.02852	0.53591	3.57965
0.49796	0.02847	0.53506	3.53845
0.49708	0.02843	0.53418	3.49586
0.49619	0.02839	0.53329	3.45377
0.49531	0.02835	0.53241	3.4122
0.49447	0.02829	0.53157	3.37293
0.49366	0.02822	0.53076	3.33589
0.49278	0.02818	0.52988	3.29574
0.4919	0.02814	0.529	3.25606
0.49101	0.0281	0.52811	3.21687
0.49013	0.02806	0.52723	3.17815
0.48925	0.02802	0.52635	3.13989
0.4884	0.02797	0.5255	3.10375
0.48752	0.02793	0.52462	3.06639
0.48668	0.02787	0.52378	3.0311
0.48579	0.02783	0.52289	2.99461
0.48491	0.02779	0.52201	2.95856
0.48407	0.02774	0.52117	2.92451
0.48322	0.02768	0.52032	2.89086
0.48234	0.02764	0.51944	2.85606
0.4815	0.02759	0.5186	2.82319
0.48065	0.02753	0.51775	2.79069
0.47981	0.02748	0.51691	2.75858
0.47896	0.02743	0.51606	2.72683
0.47812	0.02737	0.51522	2.69544
0.47728	0.02732	0.51438	2.66442
0.47643	0.02726	0.51353	2.63376
0.47559	0.02721	0.51269	2.60345
0.47478	0.02714	0.51188	2.57486
0.4739	0.0271	0.511	2.54386
0.47306	0.02705	0.51016	2.51459
0.47217	0.02701	0.50927	2.48432
0.47133	0.02695	0.50843	2.45573
0.47048	0.0269	0.50758	2.42746
0.46964	0.02684	0.50674	2.39953
0.46884	0.02678	0.50594	2.37318
0.46799	0.02672	0.50509	2.34587
0.46711	0.02668	0.50421	2.31763
0.46627	0.02663	0.50337	2.29095
0.46542	0.02657	0.50252	2.26459
0.46458	0.02652	0.50168	2.23852
0.46377	0.02645	0.50087	2.21394
0.46293	0.0264	0.50003	2.18846
0.46208	0.02634	0.49918	2.16328
0.46124	0.02629	0.49834	2.13838
0.4604	0.02623	0.4975	2.11377
0.45955	0.02618	0.49665	2.08944
0.45875	0.02611	0.49585	2.0665
0.45786	0.02607	0.49496	2.04162
0.45706	0.026	0.49416	2.01921
0.45622	0.02595	0.49332	1.99597
0.45541	0.02588	0.49251	1.97405
0.45461	0.02581	0.49171	1.95238
0.4538	0.02575	0.4909	1.93094
0.453	0.02568	0.4901	1.90974
0.45215	0.02562	0.48925	1.88776
0.45135	0.02556	0.48845	1.86703
0.4505	0.0255	0.4876	1.84554
0.44974	0.02542	0.48684	1.82625
0.44893	0.02535	0.48603	1.8062
0.44813	0.02528	0.48523	1.78637
0.44728	0.02523	0.48438	1.76581
0.44648	0.02516	0.48358	1.74642
0.44567	0.02509	0.48277	1.72725
0.44487	0.02503	0.48197	1.70828
0.44406	0.02496	0.48116	1.68952
0.44326	0.02489	0.48036	1.67097
0.44249	0.02481	0.47959	1.65351
0.44169	0.02474	0.47879	1.63535
0.44092	0.02466	0.47802	1.61826
0.44015	0.02458	0.47725	1.60135
0.43939	0.0245	0.47649	1.58461
0.43866	0.0244	0.47576	1.56889
0.4379	0.02432	0.475	1.5525
0.43709	0.02425	0.47419	1.53545
0.43632	0.02417	0.47342	1.5194
0.43556	0.02409	0.47266	1.50352
0.43483	0.024	0.47193	1.48861
0.4341	0.0239	0.4712	1.47384
0.43338	0.02381	0.47048	1.45921
0.43261	0.02373	0.46971	1.44396
0.43188	0.02363	0.46898	1.42964
0.43112	0.02355	0.46822	1.4147
0.43035	0.02347	0.46745	1.39991
0.42955	0.0234	0.46665	1.38454
0.42878	0.02332	0.46588	1.37007
0.42805	0.02322	0.46515	1.35648
0.42733	0.02313	0.46443	1.34302
0.42664	0.02302	0.46374	1.33041
0.42591	0.02293	0.46301	1.31721
0.42519	0.02283	0.46229	1.30414
0.42446	0.02274	0.46156	1.2912
0.42373	0.02264	0.46083	1.27839
0.423	0.02255	0.4601	1.2657
0.42228	0.02245	0.45938	1.25315
0.42155	0.02236	0.45865	1.24071
0.42082	0.02226	0.45792	1.2284
0.42013	0.02215	0.45724	1.21687
0.41941	0.02206	0.45651	1.20479
0.41864	0.02198	0.45574	1.1922
0.41795	0.02187	0.45505	1.18101
0.41723	0.02178	0.45433	1.16929
0.4165	0.02168	0.4536	1.15769
0.41581	0.02157	0.45291	1.14682
0.41508	0.02148	0.45219	1.13544
0.4144	0.02137	0.4515	1.12477
0.41367	0.02127	0.45077	1.11361
0.41298	0.02117	0.45008	1.10316
0.41225	0.02107	0.44936	1.09221
0.41157	0.02096	0.44867	1.08195
0.41088	0.02085	0.44798	1.07179
0.41019	0.02075	0.44729	1.06172
0.4095	0.02064	0.4466	1.05175
0.40881	0.02053	0.44592	1.04188
0.40813	0.02042	0.44523	1.03209
0.40744	0.02031	0.44454	1.0224
0.40675	0.0202	0.44385	1.0128
0.40606	0.02009	0.44316	1.00328
0.40541	0.01997	0.44251	0.99439
0.40469	0.01988	0.44179	0.98453
0.40396	0.01978	0.44106	0.97476
0.40327	0.01967	0.44037	0.9656
0.40258	0.01957	0.43968	0.95654
0.4019	0.01946	0.439	0.94755
0.40121	0.01935	0.43831	0.93865
0.40056	0.01923	0.43766	0.93033
0.39983	0.01913	0.43693	0.9211
0.39914	0.01902	0.43624	0.91245
0.39846	0.01892	0.43556	0.90388
0.39773	0.01882	0.43483	0.89492
0.39704	0.01871	0.43414	0.88651
0.39631	0.01862	0.43341	0.87772
0.39563	0.01851	0.43273	0.86947
0.39494	0.0184	0.43204	0.86131
0.39421	0.01831	0.43131	0.85276
0.39348	0.01821	0.43058	0.8443
0.3928	0.0181	0.4299	0.83637
0.39211	0.01799	0.42921	0.82852
0.39142	0.01789	0.42852	0.82073
0.39069	0.01779	0.42779	0.81259
0.38997	0.0177	0.42707	0.80453
0.38928	0.01759	0.42638	0.79697
0.38855	0.01749	0.42565	0.78907
0.38782	0.0174	0.42492	0.78124
0.38714	0.01729	0.42424	0.7739
0.38645	0.01718	0.42355	0.76663
0.38576	0.01707	0.42286	0.75943
0.38507	0.01696	0.42217	0.7523
0.38442	0.01684	0.42152	0.74563
0.38377	0.01672	0.42087	0.73903
0.38309	0.01661	0.42019	0.73208
0.3824	0.0165	0.4195	0.72521
0.38163	0.01642	0.41873	0.71763
0.3809	0.01633	0.41801	0.71051
0.38018	0.01623	0.41728	0.70346
0.37945	0.01614	0.41655	0.69648
0.37876	0.01603	0.41586	0.68994
0.378	0.01595	0.4151	0.68273
0.37727	0.01585	0.41437	0.67596
0.37654	0.01576	0.41364	0.66925
0.37582	0.01566	0.41292	0.66261
0.37517	0.01554	0.41227	0.65674
0.37448	0.01543	0.41158	0.65057
0.37379	0.01533	0.41089	0.64446
0.37306	0.01523	0.41016	0.63807
0.3723	0.01515	0.4094	0.6314
0.37153	0.01507	0.40863	0.6248
0.37084	0.01496	0.40794	0.61893
0.37012	0.01486	0.40722	0.61279
0.36939	0.01477	0.40649	0.60671
0.36866	0.01467	0.40576	0.60069
0.3679	0.01459	0.405	0.59441
0.36717	0.0145	0.40427	0.58852
0.3664	0.01442	0.4035	0.58236
0.36568	0.01432	0.40278	0.57659
0.36491	0.01424	0.40201	0.57056
0.36415	0.01416	0.40125	0.5646
0.36342	0.01407	0.40052	0.559
0.36265	0.01398	0.39975	0.55315
0.36193	0.01389	0.39903	0.54767
0.36116	0.01381	0.39826	0.54194
0.36039	0.01373	0.39749	0.53628
0.35963	0.01364	0.39673	0.53067
0.35886	0.01356	0.39596	0.52513
0.35808	0.01349	0.39518	0.5195
0.3573	0.01341	0.3944	0.51402
0.35653	0.01333	0.39363	0.50862
0.35575	0.01325	0.39285	0.50322
0.35498	0.01317	0.39208	0.49791
0.35421	0.0131	0.39131	0.49265
0.35343	0.01302	0.39053	0.48745
0.35266	0.01294	0.38976	0.48231
0.35188	0.01286	0.38898	0.47719
0.35109	0.01279	0.38819	0.47202
0.35031	0.01271	0.38741	0.46702
0.34954	0.01263	0.38664	0.46211
0.34875	0.01256	0.38585	0.45716
0.34798	0.01248	0.38508	0.45231
0.34719	0.01241	0.38429	0.44746
0.34637	0.01234	0.38347	0.44248
0.34557	0.01228	0.38267	0.4376
0.34478	0.0122	0.38188	0.43291
0.344	0.01213	0.3811	0.42829
0.3432	0.01206	0.3803	0.42363
0.3424	0.01199	0.3795	0.41903
0.34161	0.01191	0.37871	0.41449
0.34081	0.01185	0.37791	0.40994
0.34002	0.01177	0.37712	0.40557
0.3392	0.01171	0.3763	0.40101
0.3384	0.01164	0.3755	0.39661
0.33757	0.01158	0.37467	0.39217
0.33677	0.01151	0.37387	0.38788
0.33596	0.01145	0.37306	0.38356
0.33512	0.01139	0.37222	0.37919
0.33428	0.01133	0.37138	0.37484
0.33345	0.01128	0.37055	0.37059
0.33263	0.01121	0.36973	0.36646
0.3318	0.01115	0.3689	0.36232
0.33096	0.0111	0.36806	0.35817
0.33014	0.01103	0.36724	0.35416
0.32933	0.01097	0.36643	0.35024
0.3285	0.01091	0.3656	0.34628
0.32768	0.01085	0.36478	0.3424
0.32682	0.0108	0.36392	0.33837
0.32598	0.01074	0.36308	0.33451
0.32513	0.01069	0.36223	0.33063
0.32427	0.01064	0.36137	0.32677
0.32343	0.01059	0.36053	0.32303
0.32259	0.01053	0.35969	0.31929
0.32175	0.01048	0.35885	0.31564
0.32089	0.01043	0.35799	0.31197
0.32002	0.01038	0.35712	0.30826
0.31917	0.01033	0.35627	0.30467
0.31825	0.0103	0.35535	0.30087
0.31739	0.01025	0.35449	0.29733
0.31656	0.01019	0.35366	0.29397
0.31574	0.01013	0.35284	0.29066
0.31486	0.01009	0.35196	0.2872
0.31399	0.01005	0.35109	0.28377
0.31312	0.01	0.35022	0.28043
0.31222	0.00996	0.34932	0.27699
0.31135	0.00992	0.34845	0.27369
0.31047	0.00988	0.34757	0.27039
0.30957	0.00984	0.34667	0.26711
0.30871	0.0098	0.34581	0.26395
0.30785	0.00975	0.34495	0.26087
0.30696	0.00971	0.34406	0.2577
0.30605	0.00967	0.34315	0.25452
0.30517	0.00964	0.34227	0.25144
0.30427	0.0096	0.34137	0.24838
0.30336	0.00957	0.34046	0.24529
0.30246	0.00953	0.33956	0.24228
0.30156	0.0095	0.33866	0.2393
0.30063	0.00947	0.33773	0.23628
0.29971	0.00945	0.33681	0.23331
0.2988	0.00942	0.3359	0.23041
0.2979	0.00938	0.335	0.2276
0.297	0.00935	0.3341	0.2248
0.29609	0.00931	0.33319	0.22201
0.29517	0.00929	0.33227	0.21921
0.29425	0.00926	0.33135	0.21647
0.29332	0.00923	0.33042	0.21374
0.29239	0.00921	0.32949	0.21103
0.29145	0.00919	0.32855	0.20832
0.29051	0.00917	0.32761	0.20565
0.28956	0.00915	0.32666	0.203
0.28862	0.00913	0.32572	0.20039
0.28768	0.00911	0.32478	0.19783
0.28674	0.00909	0.32384	0.1953
0.2858	0.00907	0.3229	0.19278
0.28484	0.00906	0.32194	0.19026
0.28391	0.00903	0.32101	0.18784
0.28296	0.00901	0.32006	0.18541
0.28201	0.009	0.31911	0.18302
0.28108	0.00897	0.31818	0.1807
0.28013	0.00895	0.31723	0.17836
0.27918	0.00894	0.31628	0.17604
0.27823	0.00892	0.31533	0.17377
0.27729	0.0089	0.31439	0.17155
0.27635	0.00888	0.31345	0.16934
0.27541	0.00886	0.31251	0.16718
0.27446	0.00884	0.31156	0.16502
0.2735	0.00882	0.3106	0.16287
0.27255	0.00881	0.30965	0.16074
0.27161	0.00879	0.30871	0.15869
0.27066	0.00877	0.30776	0.15664
0.26971	0.00875	0.30681	0.15461
0.26876	0.00874	0.30586	0.1526
0.26779	0.00872	0.30489	0.15059
0.26682	0.00872	0.30392	0.14859
0.26584	0.00871	0.30294	0.14662
0.26489	0.00869	0.30199	0.14471
0.26393	0.00867	0.30103	0.14283
0.26298	0.00866	0.30008	0.14098
0.26203	0.00864	0.29913	0.13914
0.26105	0.00863	0.29815	0.1373
0.26005	0.00864	0.29715	0.13542
0.25907	0.00863	0.29617	0.13362
0.25811	0.00861	0.29521	0.13186
0.25714	0.0086	0.29424	0.13013
0.25622	0.00858	0.29332	0.12849
0.25525	0.00857	0.29235	0.12679
0.25427	0.00856	0.29137	0.1251
0.25331	0.00854	0.29041	0.12346
0.25233	0.00854	0.28943	0.12182
0.25137	0.00852	0.28847	0.12022
0.25039	0.00852	0.28749	0.11862
0.24941	0.00851	0.28651	0.11703
0.24843	0.0085	0.28553	0.11547
0.24746	0.00849	0.28456	0.11395
0.24649	0.00848	0.28359	0.11245
0.24556	0.00846	0.28266	0.11101
0.24457	0.00845	0.28167	0.10952
0.24359	0.00845	0.28069	0.10806
0.24261	0.00844	0.27971	0.10662
0.24164	0.00843	0.27874	0.1052
0.24067	0.00842	0.27777	0.10381
0.23969	0.00841	0.27679	0.10243
0.23873	0.0084	0.27583	0.10108
0.23774	0.00839	0.27484	0.09973
0.23678	0.00838	0.27388	0.09842
0.23581	0.00837	0.27291	0.09712
0.23485	0.00836	0.27195	0.09585
0.23388	0.00835	0.27098	0.09458
0.2329	0.00834	0.27	0.09331
0.23192	0.00833	0.26902	0.09207
0.23094	0.00833	0.26804	0.09084
0.22998	0.00831	0.26708	0.08965
0.229	0.0083	0.2661	0.08846
0.22802	0.0083	0.26512	0.08728
0.22708	0.00828	0.26418	0.08616
0.22611	0.00827	0.26321	0.08502
0.22513	0.00826	0.26223	0.08389
0.22417	0.00825	0.26127	0.08279
0.22319	0.00824	0.26029	0.08168
0.22223	0.00822	0.25933	0.08062
0.22127	0.00821	0.25837	0.07956
0.22025	0.00822	0.25735	0.07846
0.21927	0.00821	0.25637	0.07741
0.2183	0.0082	0.2554	0.07638
0.21733	0.00819	0.25443	0.07537
0.21635	0.00818	0.25345	0.07436
0.21538	0.00817	0.25248	0.07338
0.21439	0.00817	0.25149	0.0724
0.21343	0.00815	0.25053	0.07145
0.2125	0.00813	0.2496	0.07054
0.21154	0.00812	0.24864	0.06962
0.21056	0.00811	0.24766	0.06869
0.20959	0.0081	0.24669	0.06778
0.20863	0.00808	0.24573	0.0669
0.20768	0.00807	0.24478	0.06602
0.2067	0.00806	0.2438	0.06515
0.20574	0.00805	0.24284	0.06429
0.20477	0.00804	0.24187	0.06344
0.20381	0.00802	0.24091	0.06262
0.20286	0.00801	0.23996	0.0618
0.20191	0.00799	0.23901	0.061
0.20094	0.00798	0.23804	0.06019
0.19998	0.00796	0.23708	0.05941
0.19903	0.00795	0.23613	0.05864
0.19807	0.00793	0.23517	0.05787
0.19711	0.00792	0.23421	0.05711
0.19615	0.00791	0.23325	0.05637
0.19519	0.00789	0.23229	0.05563
0.19423	0.00788	0.23133	0.0549
0.19327	0.00786	0.23037	0.05418
0.19231	0.00785	0.22941	0.05347
0.19135	0.00783	0.22845	0.05278
0.19042	0.00781	0.22752	0.05211
0.18946	0.0078	0.22656	0.05142
0.1885	0.00778	0.2256	0.05075
0.18752	0.00778	0.22462	0.05007
0.18658	0.00775	0.22368	0.04943
0.18562	0.00774	0.22272	0.04878
0.18465	0.00773	0.22175	0.04814
0.18369	0.00772	0.22079	0.04751
0.18275	0.0077	0.21985	0.0469
0.18181	0.00767	0.21891	0.0463
0.18087	0.00766	0.21796	0.0457
0.17994	0.00763	0.21704	0.04513
0.17899	0.00761	0.21609	0.04454
0.17802	0.0076	0.21512	0.04396
0.17706	0.00759	0.21416	0.04338
0.1761	0.00757	0.2132	0.04281
0.17514	0.00756	0.21224	0.04225
0.17418	0.00755	0.21128	0.0417
0.17324	0.00753	0.21034	0.04116
0.17229	0.00751	0.20939	0.04063
0.17136	0.00749	0.20846	0.04011
0.17041	0.00747	0.20751	0.03959
0.16947	0.00745	0.20657	0.03908
0.16852	0.00743	0.20562	0.03858
0.16757	0.00741	0.20467	0.03808
0.16661	0.0074	0.20371	0.03758
0.16566	0.00738	0.20276	0.0371
0.16472	0.00736	0.20182	0.03662
0.16377	0.00734	0.20087	0.03615
0.16284	0.00732	0.19994	0.03569
0.16189	0.0073	0.19899	0.03523
0.16095	0.00728	0.19805	0.03477
0.16001	0.00726	0.19711	0.03433
0.15908	0.00723	0.19618	0.03389
0.15814	0.00721	0.19524	0.03345
0.15719	0.0072	0.19429	0.03302
0.15625	0.00717	0.19335	0.0326
0.15532	0.00715	0.19242	0.03218
0.15439	0.00712	0.19149	0.03178
0.15346	0.0071	0.19056	0.03137
0.15251	0.00708	0.18961	0.03097
0.15157	0.00707	0.18867	0.03057
0.15062	0.00704	0.18772	0.03017
0.14968	0.00703	0.18678	0.02978
0.14875	0.007	0.18585	0.02941
0.14782	0.00698	0.18492	0.02903
0.14689	0.00695	0.18399	0.02867
0.14593	0.00694	0.18303	0.02829
0.14501	0.00691	0.18211	0.02793
0.14409	0.00688	0.18119	0.02758
0.14315	0.00686	0.18025	0.02723
0.14224	0.00683	0.17934	0.02689
0.14131	0.00681	0.17841	0.02655
0.14037	0.00678	0.17747	0.02621
0.13943	0.00677	0.17653	0.02587
0.13849	0.00674	0.17559	0.02554
0.13755	0.00672	0.17465	0.02521
0.13661	0.0067	0.17371	0.02489
0.13565	0.00669	0.17275	0.02456
0.1347	0.00667	0.1718	0.02424
0.13378	0.00664	0.17088	0.02394
0.13286	0.00662	0.16996	0.02363
0.13193	0.00659	0.16903	0.02333
0.131	0.00657	0.1681	0.02304
0.13007	0.00654	0.16717	0.02274
0.12915	0.00651	0.16625	0.02246
0.12823	0.00649	0.16533	0.02217
0.1273	0.00646	0.1644	0.02189
0.12638	0.00643	0.16348	0.02162
0.12547	0.0064	0.16257	0.02135
0.12458	0.00637	0.16168	0.02109
0.12366	0.00634	0.16076	0.02082
0.12274	0.00631	0.15984	0.02056
0.12182	0.00628	0.15892	0.0203
0.1209	0.00625	0.158	0.02004
0.11998	0.00623	0.15708	0.01979
0.11907	0.0062	0.15617	0.01954
0.11814	0.00617	0.15524	0.01929
0.11723	0.00614	0.15433	0.01905
0.11634	0.0061	0.15344	0.01882
0.11544	0.00607	0.15254	0.01859
0.11453	0.00603	0.15163	0.01836
0.11362	0.006	0.15072	0.01813
0.11269	0.00598	0.14979	0.01789
0.11173	0.00597	0.14883	0.01766
0.11078	0.00595	0.14788	0.01743
0.10985	0.00593	0.14695	0.0172
0.10892	0.0059	0.14602	0.01699
0.10801	0.00587	0.14511	0.01677
0.1071	0.00584	0.1442	0.01656
0.10619	0.00581	0.14329	0.01635
0.10527	0.00578	0.14237	0.01615
0.10437	0.00574	0.14147	0.01595
0.10349	0.0057	0.14059	0.01575
0.1026	0.00566	0.1397	0.01556
0.10168	0.00563	0.13878	0.01536
0.10077	0.0056	0.13787	0.01517
0.09985	0.00558	0.13695	0.01498
0.09896	0.00554	0.13606	0.01479
0.09804	0.00551	0.13514	0.01461
0.09714	0.00548	0.13424	0.01442
0.09623	0.00544	0.13333	0.01424
0.09528	0.00543	0.13238	0.01405
0.09434	0.00541	0.13144	0.01387
0.09344	0.00537	0.13054	0.0137
0.09253	0.00534	0.12963	0.01352
0.09162	0.00531	0.12872	0.01336
0.09072	0.00528	0.12782	0.01319
0.08987	0.00522	0.12697	0.01303
0.08898	0.00518	0.12608	0.01287
0.08809	0.00515	0.12519	0.01271
0.08719	0.00511	0.12429	0.01255
0.08629	0.00508	0.12339	0.01239
0.08537	0.00505	0.12247	0.01224
0.08447	0.00501	0.12157	0.01208
0.08357	0.00498	0.12067	0.01193
0.08268	0.00494	0.11978	0.01178
0.0818	0.0049	0.1189	0.01164
0.08091	0.00486	0.11801	0.01149
0.08001	0.00483	0.11711	0.01135
0.07911	0.00479	0.11621	0.0112
0.07822	0.00475	0.11532	0.01106
0.07729	0.00473	0.11439	0.01092
0.07637	0.0047	0.11347	0.01078
0.07548	0.00466	0.11258	0.01064
0.0746	0.00462	0.1117	0.01051
0.07374	0.00457	0.11084	0.01038
0.07286	0.00453	0.10996	0.01025
0.07198	0.00449	0.10908	0.01012
0.07109	0.00445	0.10819	0.01
0.07021	0.00441	0.10731	0.00987
0.06933	0.00437	0.10643	0.00975
0.06844	0.00433	0.10554	0.00962
0.06755	0.00429	0.10465	0.0095
0.06667	0.00425	0.10377	0.00938
0.06579	0.00421	0.10289	0.00926
0.06491	0.00417	0.10201	0.00915
0.06403	0.00412	0.10113	0.00903
0.06315	0.00408	0.10025	0.00892
0.06225	0.00405	0.09935	0.0088
0.06136	0.00401	0.09846	0.00869
0.06048	0.00397	0.09758	0.00858
0.0596	0.00393	0.0967	0.00847
0.05873	0.00388	0.09583	0.00836
0.05785	0.00384	0.09495	0.00825
0.05698	0.00379	0.09408	0.00815
0.05611	0.00375	0.09321	0.00804
0.05522	0.00371	0.09232	0.00794
0.05433	0.00367	0.09143	0.00784
0.05345	0.00363	0.09055	0.00773
0.05256	0.00359	0.08966	0.00763
0.0517	0.00354	0.0888	0.00753
0.05083	0.0035	0.08793	0.00744
0.04997	0.00345	0.08707	0.00734
0.04912	0.0034	0.08622	0.00725
0.04829	0.00334	0.08539	0.00716
0.04744	0.00329	0.08454	0.00707
0.04658	0.00324	0.08368	0.00697
0.0457	0.0032	0.0828	0.00688
0.04482	0.00315	0.08192	0.00679
0.0439	0.00313	0.081	0.00669
0.04304	0.00308	0.08014	0.0066
0.04217	0.00303	0.07927	0.00652
0.0413	0.00299	0.0784	0.00643
0.04044	0.00294	0.07754	0.00634
0.03959	0.00289	0.07669	0.00626
0.03874	0.00284	0.07584	0.00617
0.03789	0.00278	0.07499	0.00609
0.03703	0.00273	0.07413	0.00601
0.03617	0.00269	0.07327	0.00593
0.03531	0.00264	0.07241	0.00585
0.03445	0.00259	0.07155	0.00577
0.0336	0.00254	0.0707	0.00569
0.03276	0.00248	0.06986	0.00561
0.03193	0.00242	0.06903	0.00553
0.03109	0.00236	0.06819	0.00546
0.03028	0.0023	0.06738	0.00538
0.02943	0.00225	0.06653	0.00531
0.02859	0.00219	0.06569	0.00523
0.02774	0.00214	0.06484	0.00516
0.02688	0.00209	0.06398	0.00508
0.02604	0.00204	0.06314	0.00501
0.0252	0.00198	0.0623	0.00493
0.02436	0.00193	0.06146	0.00486
0.02352	0.00187	0.06062	0.00479
0.0227	0.00181	0.0598	0.00472
0.02187	0.00175	0.05897	0.00465
0.02104	0.00169	0.05814	0.00458
0.0202	0.00163	0.0573	0.00451
0.01939	0.00157	0.05649	0.00445
0.01858	0.0015	0.05568	0.00438
0.01778	0.00143	0.05488	0.00431
0.01696	0.00137	0.05406	0.00425
0.01612	0.00131	0.05322	0.00418
0.01529	0.00126	0.05239	0.00411
0.01447	0.00119	0.05157	0.00405
0.01364	0.00113	0.05074	0.00398
0.01279	0.00108	0.04989	0.00391
0.01198	0.00101	0.04908	0.00385
0.01118	0.000946612	0.04828	0.00379
0.01037	0.000877778	0.04747	0.00372
0.00956	0.000813008	0.04666	0.00366
0.00875	0.000746612	0.04585	0.0036
0.00792	0.000687398	0.04502	0.00353
0.00712	0.000619241	0.04422	0.00347
0.00634	0.000541328	0.04344	0.00341
0.00557	0.000462602	0.04267	0.00335
0.00476	0.000397696	0.04186	0.00329
0.00395	0.000330217	0.04105	0.00323
0.00315	0.000260027	0.04025	0.00317
0.00236	0.000189295	0.03946	0.00311
0.00156	0.00011748	0.03866	0.00305
0.000760575	4.84417e-05	0.03786	0.00299
-8.55661e-05	5.01491e-06	0.03701	0.00293
-0.000881015	7.6084e-05	0.03622	0.00287
-0.00167	0.000149729	0.03543	0.00281
-0.00246	0.000223848	0.03464	0.00275
-0.00324	0.000300136	0.03386	0.00269
-0.00399	0.000386856	0.03311	0.00263
-0.00473	0.0004771	0.03237	0.00258
-0.00551	0.000552304	0.03159	0.00252
-0.00629	0.000627236	0.03081	0.00246
-0.00708	0.000702575	0.03002	0.0024
-0.00785	0.000780759	0.02925	0.00234
-0.00864	0.000855014	0.02846	0.00228
-0.00946	0.000918835	0.02764	0.00222
-0.01021	0.001	0.02689	0.00217
-0.01098	0.00109	0.02612	0.00211
-0.01174	0.00117	0.02536	0.00205
-0.01251	0.00125	0.02459	0.00199
-0.01329	0.00132	0.02381	0.00193
-0.01404	0.00141	0.02306	0.00188
-0.01479	0.0015	0.02231	0.00182
-0.01553	0.00159	0.02157	0.00176
-0.01628	0.00167	0.02082	0.00171
-0.01705	0.00176	0.02005	0.00165
-0.0178	0.00184	0.0193	0.00159
-0.01854	0.00193	0.01856	0.00153
-0.01929	0.00202	0.01781	0.00148
-0.02005	0.0021	0.01705	0.00142
-0.02083	0.00218	0.01627	0.00136
-0.02163	0.00225	0.01547	0.00129
-0.02238	0.00234	0.01472	0.00123
-0.02313	0.00242	0.01397	0.00117
-0.02388	0.00251	0.01322	0.00111
-0.02462	0.0026	0.01248	0.00106
-0.02537	0.00269	0.01173	0.000995787
-0.02611	0.00278	0.011	0.000936154
-0.02686	0.00286	0.01024	0.000875228
-0.02758	0.00296	0.00952	0.000815852
-0.02832	0.00305	0.00878	0.000755153
-0.02903	0.00315	0.00807	0.000696657
-0.02977	0.00324	0.00733	0.000635191
-0.0305	0.00334	0.0066	0.000573965
-0.03124	0.00343	0.00586	0.000511659
-0.03195	0.00353	0.00515	0.000450902
-0.03267	0.00362	0.00443	0.000389713
-0.03339	0.00372	0.00371	0.000327403
-0.03413	0.00381	0.00297	0.000263261
-0.03488	0.0039	0.00222	0.000197924
-0.0356	0.004	0.0015	0.000134469
-0.03631	0.0041	0.0007936	7.11966e-05
-0.03702	0.0042	8.22e-05	7.40505e-06
-0.03773	0.0043	-0.0006331	5.72751e-05
-0.03844	0.0044	-0.00134	0.000121797
-0.03916	0.0045	-0.00206	0.0001876
-0.03985	0.0046	-0.00275	0.000251811
-0.04057	0.0047	-0.00347	0.000319157
-0.04129	0.0048	-0.00419	0.000387502
-0.04195	0.00492	-0.00485	0.000450522
-0.04265	0.00502	-0.00555	0.00051825
-0.04337	0.00512	-0.00627	0.000587392
-0.04409	0.00522	-0.00699	0.000657989
-0.0448	0.00532	-0.0077	0.000728527
-0.04549	0.00542	-0.00839	0.000798216
-0.04618	0.00553	-0.00908	0.000867424
-0.04689	0.00563	-0.00979	0.000940137
-0.0476	0.00573	-0.0105	0.00101
-0.04831	0.00583	-0.01121	0.00109
-0.04901	0.00594	-0.01191	0.00116
-0.04971	0.00604	-0.01261	0.00124
-0.05039	0.00615	-0.01329	0.00131
-0.05107	0.00627	-0.01397	0.00138
-0.05176	0.00637	-0.01466	0.00146
-0.05245	0.00648	-0.01535	0.00154
-0.05314	0.00659	-0.01604	0.00162
-0.05383	0.0067	-0.01673	0.00169
-0.0545	0.00681	-0.0174	0.00177
-0.05519	0.00692	-0.01809	0.00185
-0.05591	0.00701	-0.01881	0.00194
-0.05661	0.00712	-0.01951	0.00202
-0.05725	0.00725	-0.02015	0.0021
-0.05793	0.00736	-0.02083	0.00218
-0.05862	0.00746	-0.02152	0.00227
-0.05932	0.00757	-0.02222	0.00235
-0.06002	0.00767	-0.02292	0.00244
-0.06068	0.00779	-0.02358	0.00253
-0.06137	0.0079	-0.02427	0.00262
-0.06204	0.00801	-0.02494	0.00271
-0.0627	0.00813	-0.0256	0.0028
-0.06336	0.00825	-0.02626	0.00289
-0.06403	0.00836	-0.02693	0.00298
-0.06472	0.00847	-0.02762	0.00307
-0.06539	0.00859	-0.02829	0.00317
-0.06603	0.00871	-0.02893	0.00326
-0.0667	0.00882	-0.0296	0.00336
-0.06737	0.00894	-0.03027	0.00345
-0.06804	0.00906	-0.03094	0.00355
-0.06869	0.00917	-0.03159	0.00365
-0.06929	0.00931	-0.03219	0.00374
-0.06994	0.00944	-0.03284	0.00384
-0.07059	0.00956	-0.03349	0.00394
-0.07123	0.00968	-0.03413	0.00405
-0.07189	0.0098	-0.03479	0.00415
-0.07254	0.00992	-0.03544	0.00426
-0.07319	0.01004	-0.03609	0.00436
-0.07381	0.01017	-0.03671	0.00447
-0.07447	0.01029	-0.03737	0.00458
-0.07514	0.01041	-0.03804	0.0047
-0.07578	0.01054	-0.03868	0.00481
-0.07643	0.01066	-0.03933	0.00492
-0.07707	0.01078	-0.03997	0.00504
-0.07771	0.01091	-0.04061	0.00515
-0.07835	0.01103	-0.04125	0.00527
-0.07898	0.01116	-0.04188	0.00539
-0.07961	0.01129	-0.04251	0.00551
-0.08025	0.01141	-0.04315	0.00563
-0.08088	0.01154	-0.04378	0.00575
-0.08152	0.01167	-0.04442	0.00588
-0.0822	0.01178	-0.0451	0.00602
-0.08285	0.0119	-0.04575	0.00615
-0.08347	0.01203	-0.04637	0.00628
-0.0841	0.01216	-0.047	0.00641
-0.08473	0.01229	-0.04763	0.00654
-0.08536	0.01242	-0.04826	0.00668
-0.08598	0.01255	-0.04888	0.00681
-0.08662	0.01267	-0.04952	0.00695
-0.08724	0.0128	-0.05014	0.00709
-0.08785	0.01294	-0.05075	0.00723
-0.08849	0.01307	-0.05139	0.00738
-0.08911	0.0132	-0.05201	0.00752
-0.08974	0.01333	-0.05264	0.00767
-0.09038	0.01345	-0.05328	0.00783
-0.09098	0.01359	-0.05388	0.00798
-0.09163	0.01371	-0.05453	0.00814
-0.09228	0.01383	-0.05518	0.0083
-0.09289	0.01397	-0.05579	0.00846
-0.09354	0.01409	-0.05644	0.00862
-0.09415	0.01423	-0.05705	0.00878
-0.09472	0.01438	-0.05762	0.00894
-0.09529	0.01453	-0.05819	0.00909
-0.09594	0.01465	-0.05884	0.00927
-0.09655	0.01478	-0.05945	0.00944
-0.09716	0.01492	-0.06006	0.00961
-0.09777	0.01505	-0.06067	0.00979
-0.09838	0.01519	-0.06128	0.00996
-0.09899	0.01533	-0.06189	0.01014
-0.09964	0.01545	-0.06254	0.01034
-0.10029	0.01557	-0.06319	0.01053
-0.10094	0.01569	-0.06384	0.01073
-0.10151	0.01584	-0.06441	0.01091
-0.10212	0.01598	-0.06502	0.01111
-0.10265	0.01614	-0.06555	0.01128
-0.10326	0.01627	-0.06616	0.01148
-0.10391	0.0164	-0.06681	0.01169
-0.10456	0.01652	-0.06746	0.01191
-0.10517	0.01665	-0.06807	0.01212
-0.10574	0.0168	-0.06864	0.01232
-0.10631	0.01695	-0.06921	0.01252
-0.10692	0.01709	-0.06982	0.01273
-0.10753	0.01722	-0.07043	0.01296
-0.1081	0.01737	-0.071	0.01316
-0.10871	0.01751	-0.07161	0.01339
-0.10928	0.01766	-0.07218	0.01361
-0.10985	0.0178	-0.07275	0.01383
-0.11046	0.01794	-0.07336	0.01406
-0.11103	0.01809	-0.07393	0.01429
-0.11164	0.01822	-0.07455	0.01453
-0.11225	0.01836	-0.07515	0.01478
-0.11286	0.0185	-0.07576	0.01503
-0.11344	0.01864	-0.07634	0.01527
-0.11405	0.01878	-0.07695	0.01553
-0.11466	0.01892	-0.07756	0.01579
-0.11527	0.01905	-0.07817	0.01606
-0.11584	0.0192	-0.07874	0.01631
-0.11645	0.01934	-0.07935	0.01658
-0.1171	0.01946	-0.08	0.01688
-0.11767	0.01961	-0.08057	0.01714
-0.11828	0.01974	-0.08118	0.01743
-0.11881	0.01991	-0.08171	0.01768
-0.11942	0.02004	-0.08232	0.01798
-0.11999	0.02019	-0.08289	0.01826
-0.1206	0.02033	-0.0835	0.01856
-0.12117	0.02047	-0.08407	0.01885
-0.12178	0.02061	-0.08468	0.01916
-0.12235	0.02076	-0.08525	0.01946
-0.123	0.02088	-0.0859	0.0198
-0.12361	0.02102	-0.08651	0.02013
-0.12418	0.02117	-0.08708	0.02044
-0.12479	0.0213	-0.08769	0.02078
-0.12536	0.02145	-0.08826	0.0211
-0.12593	0.0216	-0.08883	0.02142
-0.1265	0.02175	-0.0894	0.02175
-0.12708	0.0219	-0.08998	0.02208
-0.12765	0.02205	-0.09055	0.02242
-0.12818	0.02221	-0.09108	0.02274
-0.12875	0.02236	-0.09165	0.02309
-0.12932	0.02251	-0.09222	0.02344
-0.12989	0.02266	-0.09279	0.0238
-0.1305	0.02279	-0.0934	0.02419
-0.13107	0.02294	-0.09397	0.02456
-0.13168	0.02308	-0.09458	0.02496
-0.13225	0.02322	-0.09515	0.02534
-0.13286	0.02336	-0.09576	0.02575
-0.13343	0.02351	-0.09633	0.02614
-0.13401	0.02366	-0.09691	0.02654
-0.13462	0.02379	-0.09752	0.02697
-0.13519	0.02394	-0.09809	0.02738
-0.13576	0.02409	-0.09866	0.02779
-0.13633	0.02424	-0.09923	0.02821
-0.1369	0.02439	-0.0998	0.02864
-0.13747	0.02454	-0.10037	0.02907
-0.13804	0.02469	-0.10094	0.02951
-0.13861	0.02484	-0.10151	0.02995
-0.13914	0.025	-0.10204	0.03038
-0.13968	0.02516	-0.10258	0.0308
-0.14025	0.02531	-0.10315	0.03127
-0.14082	0.02546	-0.10372	0.03174
-0.14139	0.02561	-0.10429	0.03221
-0.14192	0.02577	-0.10482	0.03266
-0.14249	0.02592	-0.10539	0.03316
-0.14306	0.02607	-0.10596	0.03365
-0.14363	0.02622	-0.10653	0.03416
-0.14421	0.02637	-0.10711	0.03467
-0.14482	0.0265	-0.10772	0.03523
-0.14539	0.02665	-0.10829	0.03575
-0.14592	0.02682	-0.10882	0.03625
-0.14649	0.02696	-0.10939	0.0368
-0.14706	0.02711	-0.10996	0.03735
-0.14755	0.02729	-0.11045	0.03783
-0.14805	0.02747	-0.11095	0.03832
-0.14862	0.02762	-0.11152	0.03889
-0.14919	0.02776	-0.11209	0.03947
-0.14976	0.02791	-0.11266	0.04006
-0.15033	0.02806	-0.11323	0.04066
-0.1509	0.02821	-0.1138	0.04126
-0.15143	0.02837	-0.11433	0.04184
-0.15201	0.02852	-0.11491	0.04246
-0.15254	0.02869	-0.11544	0.04305
-0.15311	0.02883	-0.11601	0.04369
-0.15368	0.02898	-0.11658	0.04434
-0.15425	0.02913	-0.11715	0.045
-0.15478	0.0293	-0.11768	0.04562
-0.15535	0.02944	-0.11825	0.0463
-0.15592	0.02959	-0.11882	0.04699
-0.15653	0.02973	-0.11943	0.04774
-0.15714	0.02986	-0.12004	0.0485
-0.15772	0.03001	-0.12062	0.04922
-0.15829	0.03016	-0.12119	0.04995
-0.1589	0.0303	-0.1218	0.05074
-0.15943	0.03046	-0.12233	0.05144
-0.16	0.03061	-0.1229	0.0522
-0.16057	0.03076	-0.12347	0.05298
-0.16114	0.03091	-0.12404	0.05376
-0.16159	0.0311	-0.12449	0.0544
-0.16213	0.03126	-0.12503	0.05515
-0.1627	0.03141	-0.1256	0.05597
-0.16323	0.03157	-0.12613	0.05674
-0.1638	0.03172	-0.1267	0.05758
-0.16433	0.03188	-0.12723	0.05837
-0.16486	0.03205	-0.12776	0.05918
-0.16544	0.0322	-0.12834	0.06005
-0.16601	0.03234	-0.12891	0.06094
-0.16658	0.03249	-0.12948	0.06184
-0.16711	0.03266	-0.13001	0.0627
-0.16764	0.03282	-0.13054	0.06356
-0.16817	0.03298	-0.13107	0.06443
-0.16874	0.03313	-0.13164	0.06539
-0.16932	0.03328	-0.13222	0.06635
-0.16989	0.03343	-0.13279	0.06733
-0.17042	0.03359	-0.13332	0.06826
-0.17099	0.03374	-0.13389	0.06927
-0.17152	0.0339	-0.13442	0.07022
-0.17209	0.03405	-0.13499	0.07126
-0.17259	0.03423	-0.13549	0.07217
-0.17316	0.03438	-0.13606	0.07323
-0.17373	0.03453	-0.13663	0.07431
-0.1743	0.03467	-0.1372	0.07541
-0.17483	0.03484	-0.13773	0.07644
-0.1754	0.03499	-0.1383	0.07757
-0.17593	0.03515	-0.13883	0.07864
-0.1765	0.0353	-0.1394	0.0798
-0.17704	0.03546	-0.13994	0.08089
-0.17757	0.03562	-0.14047	0.082
-0.17814	0.03577	-0.14104	0.08321
-0.17867	0.03593	-0.14157	0.08435
-0.17924	0.03608	-0.14214	0.0856
-0.17977	0.03625	-0.14267	0.08677
-0.18031	0.03641	-0.14321	0.08796
-0.18088	0.03656	-0.14378	0.08926
--	--	--	--
--	--	--	--
--	--	--	--
--	--	--	--
--	--	--	--
--	--	--	--
--	--	--	--
--	--	--	--
--	--	--	--
--	--	--	--
--	--	--	--
--	--	--	--
--	--	--	--
--	--	--	--
--	--	--	--
--	--	--	--
--	--	--	--
--	--	--	--
--	--	--	--
--	--	--	--
--	--	--	--
--	--	--	--
--	--	--	--
--	--	--	--
--	--	--	--
--	--	--	--
--	--	--	--
--	--	--	--
--	--	--	--
--	--	--	--
--	--	--	--
--	--	--	--
--	--	--	--
--	--	--	--
--	--	--	--
--	--	--	--
--	--	--	--
--	--	--	--
--	--	--	--
--	--	--	--
--	--	--	--
--	--	--	--
--	--	--	--
--	--	--	--
--	--	--	--

## Sheet: Fig S3d
PtNi/C in LiOH	0.01 M LiOH Experimental		0.01 M LiOH Fitted		0.1 M LiOH Experimental		0.1 M LiOH Fitted		1 M LiOH Experimental		1 M LiOH Fitted
E	j	E	j	E	j	E	j	E	j	E	j
0.94771	0.04363	0.96831	0.31119	0.52362	0.05126	0.52602	0.07373	0.57872	0.05473	0.58624	0.0692
0.95229	0.04269	0.97289	0.31682	0.5233	0.0506	0.5257	0.07373	0.57775	0.05377	0.58527	0.06918
0.95624	0.04182	0.97684	0.32177	0.5227	0.05022	0.5251	0.07371	0.57675	0.05348	0.58427	0.06915
0.95914	0.04106	0.97974	0.32545	0.522	0.04993	0.5244	0.07369	0.57576	0.05336	0.58328	0.06912
0.96138	0.04037	0.98198	0.32831	0.52131	0.04966	0.52371	0.07367	0.57476	0.05333	0.58228	0.0691
0.96334	0.03974	0.98394	0.33085	0.52057	0.04946	0.52297	0.07365	0.57376	0.05322	0.58128	0.06907
0.96492	0.03917	0.98552	0.33289	0.51979	0.04925	0.52219	0.07362	0.57276	0.0529	0.58028	0.06904
0.96645	0.03865	0.98705	0.3349	0.51901	0.04903	0.52141	0.0736	0.57177	0.05278	0.57929	0.06902
0.96752	0.03818	0.98812	0.33631	0.51816	0.04882	0.52056	0.07358	0.57078	0.05279	0.5783	0.06899
0.96851	0.03774	0.98911	0.33761	0.51729	0.04871	0.51969	0.07355	0.56978	0.05275	0.5773	0.06896
0.9695	0.03725	0.9901	0.33892	0.51642	0.04856	0.51882	0.07353	0.56878	0.05269	0.5763	0.06894
0.97006	0.03681	0.99066	0.33967	0.5155	0.04839	0.5179	0.0735	0.56778	0.05269	0.5753	0.06891
0.97062	0.03642	0.99122	0.34041	0.51455	0.04824	0.51695	0.07347	0.56678	0.05278	0.5743	0.06888
0.9711	0.03613	0.9917	0.34106	0.51363	0.04817	0.51603	0.07345	0.56578	0.05273	0.5733	0.06885
0.97154	0.03584	0.99214	0.34165	0.51273	0.04806	0.51513	0.07342	0.56479	0.05269	0.57231	0.06883
0.9716	0.03558	0.9922	0.34172	0.51176	0.04794	0.51416	0.07339	0.5638	0.05264	0.57132	0.0688
0.97169	0.03531	0.99229	0.34184	0.51082	0.04783	0.51322	0.07337	0.5628	0.05252	0.57032	0.06877
0.97213	0.03506	0.99273	0.34244	0.50985	0.04777	0.51225	0.07334	0.5618	0.05249	0.56932	0.06875
0.97222	0.0348	0.99282	0.34256	0.50891	0.04768	0.51131	0.07331	0.5608	0.05252	0.56832	0.06872
0.97224	0.03462	0.99284	0.34258	0.50797	0.04763	0.51037	0.07328	0.5598	0.05244	0.56732	0.06869
0.97202	0.03444	0.99262	0.34228	0.50701	0.04763	0.50941	0.07326	0.5588	0.05235	0.56632	0.06867
0.97188	0.03424	0.99248	0.34209	0.50602	0.04756	0.50842	0.07323	0.5578	0.05232	0.56532	0.06864
0.97165	0.03398	0.99225	0.3418	0.50506	0.04748	0.50746	0.0732	0.5568	0.0524	0.56432	0.06861
0.97144	0.03378	0.99204	0.3415	0.5041	0.04736	0.5065	0.07317	0.5558	0.05241	0.56332	0.06859
0.97122	0.03359	0.99182	0.34121	0.50313	0.04734	0.50553	0.07314	0.5548	0.05232	0.56232	0.06856
0.97068	0.03343	0.99128	0.3405	0.50214	0.04731	0.50454	0.07312	0.5538	0.05229	0.56132	0.06853
0.97046	0.03334	0.99106	0.34021	0.50117	0.04727	0.50357	0.07309	0.55281	0.05237	0.56033	0.0685
0.96997	0.03328	0.99057	0.33955	0.5002	0.04725	0.5026	0.07306	0.5518	0.05235	0.55932	0.06848
0.96936	0.03313	0.98996	0.33874	0.49923	0.04718	0.50163	0.07303	0.5508	0.05232	0.55832	0.06845
0.96898	0.03302	0.98958	0.33824	0.49827	0.04707	0.50067	0.07301	0.54981	0.05228	0.55733	0.06842
0.96857	0.03295	0.98917	0.33769	0.49732	0.04706	0.49972	0.07298	0.54881	0.05221	0.55633	0.0684
0.96776	0.03283	0.98836	0.33663	0.49631	0.04704	0.49871	0.07295	0.54781	0.05223	0.55533	0.06837
0.96739	0.03275	0.98799	0.33613	0.49534	0.04699	0.49774	0.07292	0.54681	0.05223	0.55433	0.06834
0.96709	0.03266	0.98769	0.33574	0.49436	0.04695	0.49676	0.07289	0.54582	0.05228	0.55334	0.06832
0.96675	0.03258	0.98735	0.3353	0.49337	0.04687	0.49577	0.07287	0.54481	0.05223	0.55233	0.06829
0.96587	0.03252	0.98647	0.33414	0.49238	0.04675	0.49478	0.07284	0.54381	0.05228	0.55133	0.06826
0.9653	0.03246	0.9859	0.33339	0.49139	0.04675	0.49379	0.07281	0.54281	0.05231	0.55033	0.06824
0.96473	0.03238	0.98533	0.33265	0.49042	0.04681	0.49282	0.07278	0.54181	0.05218	0.54933	0.06821
0.96408	0.03235	0.98468	0.3318	0.48944	0.04675	0.49184	0.07275	0.54081	0.05224	0.54833	0.06818
0.96339	0.03232	0.98399	0.33091	0.48843	0.04674	0.49083	0.07272	0.53981	0.0522	0.54733	0.06816
0.96251	0.03225	0.98311	0.32976	0.48747	0.04671	0.48987	0.0727	0.53882	0.05223	0.54634	0.06813
0.96225	0.03214	0.98285	0.32943	0.48649	0.04667	0.48889	0.07267	0.53782	0.05205	0.54534	0.0681
0.9614	0.03203	0.982	0.32834	0.48549	0.04658	0.48789	0.07264	0.53681	0.05214	0.54433	0.06808
0.96072	0.032	0.98132	0.32746	0.48453	0.04655	0.48693	0.07261	0.53581	0.05205	0.54333	0.06805
0.96022	0.03199	0.98082	0.32683	0.4835	0.04652	0.4859	0.07258	0.53482	0.05208	0.54234	0.06802
0.95942	0.03197	0.98002	0.3258	0.48249	0.04651	0.48489	0.07256	0.53382	0.05205	0.54134	0.068
0.95893	0.03191	0.97953	0.32517	0.48151	0.04651	0.48391	0.07253	0.53282	0.05203	0.54034	0.06797
0.95871	0.03187	0.97931	0.32489	0.48055	0.04654	0.48295	0.0725	0.53182	0.05226	0.53934	0.06794
0.95833	0.03187	0.97893	0.32441	0.47957	0.04652	0.48197	0.07247	0.53082	0.05205	0.53834	0.06792
0.95788	0.0319	0.97848	0.32383	0.47859	0.04646	0.48099	0.07245	0.52982	0.05186	0.53734	0.06789
0.95684	0.03187	0.97744	0.32252	0.47763	0.0464	0.48003	0.07242	0.52882	0.05196	0.53634	0.06786
0.95588	0.03182	0.97648	0.32131	0.47659	0.04639	0.47899	0.07239	0.52782	0.05193	0.53534	0.06784
0.95484	0.03184	0.97544	0.32	0.47558	0.04637	0.47798	0.07236	0.52682	0.05194	0.53434	0.06781
0.95411	0.03185	0.97471	0.31909	0.47461	0.04636	0.47701	0.07233	0.52582	0.05193	0.53334	0.06778
0.9533	0.03184	0.9739	0.31808	0.47361	0.04636	0.47601	0.0723	0.52482	0.05189	0.53234	0.06776
0.95297	0.03181	0.97357	0.31766	0.47264	0.04636	0.47504	0.07228	0.52383	0.05203	0.53135	0.06773
0.95259	0.03178	0.97319	0.3172	0.47169	0.0464	0.47409	0.07225	0.52282	0.05211	0.53034	0.0677
0.95163	0.03173	0.97223	0.316	0.47066	0.0464	0.47306	0.07222	0.52182	0.05208	0.52934	0.06768
0.95016	0.0317	0.97076	0.31419	0.46967	0.04639	0.47207	0.07219	0.52082	0.05205	0.52834	0.06765
0.94905	0.0317	0.96965	0.31282	0.46865	0.04634	0.47105	0.07216	0.51983	0.05205	0.52735	0.06763
0.94789	0.03175	0.96849	0.31141	0.46767	0.04636	0.47007	0.07214	0.51882	0.05199	0.52634	0.0676
0.94681	0.03179	0.96741	0.31009	0.46668	0.04634	0.46908	0.07211	0.51783	0.05206	0.52535	0.06757
0.94585	0.03178	0.96645	0.30893	0.4657	0.04632	0.4681	0.07208	0.51682	0.05191	0.52434	0.06755
0.94489	0.03173	0.96549	0.30777	0.46471	0.04631	0.46712	0.07205	0.51582	0.05183	0.52334	0.06752
0.94377	0.03175	0.96437	0.30642	0.46372	0.04631	0.46612	0.07202	0.51482	0.05199	0.52234	0.06749
0.94273	0.03178	0.96333	0.30518	0.46272	0.04634	0.46512	0.072	0.51382	0.05208	0.52134	0.06747
0.94193	0.03182	0.96253	0.30422	0.46171	0.04632	0.46411	0.07197	0.51283	0.05212	0.52035	0.06744
0.94116	0.03185	0.96176	0.3033	0.46072	0.04629	0.46312	0.07194	0.51182	0.05194	0.51934	0.06741
0.94028	0.03184	0.96088	0.30226	0.45973	0.04629	0.46213	0.07191	0.51083	0.05189	0.51835	0.06739
0.93893	0.03184	0.95953	0.30066	0.45874	0.04629	0.46114	0.07188	0.50983	0.05196	0.51735	0.06736
0.93801	0.03184	0.95861	0.29958	0.45775	0.04622	0.46015	0.07186	0.50883	0.05197	0.51635	0.06733
0.93736	0.03182	0.95796	0.29882	0.45676	0.04622	0.45916	0.07183	0.50783	0.05189	0.51535	0.06731
0.93648	0.03184	0.95708	0.29778	0.45571	0.0462	0.45811	0.0718	0.50683	0.05191	0.51435	0.06728
0.93532	0.03188	0.95592	0.29644	0.45472	0.04622	0.45712	0.07177	0.50583	0.05205	0.51335	0.06726
0.93436	0.03185	0.95496	0.29532	0.45375	0.0462	0.45615	0.07174	0.50483	0.05214	0.51235	0.06723
0.9334	0.03181	0.954	0.29421	0.45276	0.04623	0.45516	0.07172	0.50383	0.05189	0.51135	0.0672
0.93251	0.03179	0.95311	0.2932	0.45177	0.0462	0.45417	0.07169	0.50284	0.05189	0.51036	0.06718
0.93167	0.03176	0.95227	0.29223	0.45076	0.04616	0.45316	0.07166	0.50183	0.05193	0.50935	0.06715
0.93075	0.03168	0.95135	0.29117	0.44979	0.04617	0.45219	0.07163	0.50083	0.05199	0.50835	0.06712
0.92979	0.03168	0.95039	0.29008	0.44881	0.04622	0.45121	0.0716	0.49983	0.05188	0.50735	0.0671
0.92875	0.03172	0.94935	0.2889	0.44778	0.0462	0.45018	0.07158	0.49883	0.05179	0.50635	0.06707
0.92787	0.03179	0.94847	0.2879	0.44675	0.04622	0.44915	0.07155	0.49783	0.05189	0.50535	0.06704
0.92675	0.03179	0.94735	0.28665	0.44576	0.04617	0.44816	0.07152	0.49683	0.052	0.50435	0.06702
0.92587	0.03179	0.94647	0.28566	0.44478	0.04611	0.44718	0.07149	0.49583	0.05188	0.50335	0.06699
0.92518	0.03182	0.94578	0.28489	0.44378	0.04613	0.44618	0.07146	0.49483	0.05182	0.50235	0.06697
0.92418	0.03182	0.94478	0.28377	0.44277	0.04607	0.44517	0.07144	0.49383	0.05179	0.50135	0.06694
0.92326	0.03181	0.94386	0.28275	0.44177	0.04601	0.44417	0.07141	0.49283	0.05183	0.50035	0.06691
0.92218	0.03176	0.94278	0.28156	0.44077	0.04608	0.44317	0.07138	0.49183	0.05177	0.49935	0.06689
0.92133	0.03172	0.94193	0.28063	0.4398	0.04605	0.4422	0.07135	0.49083	0.05179	0.49835	0.06686
0.92057	0.03175	0.94117	0.27979	0.43883	0.04604	0.44123	0.07132	0.48983	0.05189	0.49735	0.06684
0.91937	0.03178	0.93997	0.27848	0.43783	0.04602	0.44023	0.0713	0.48883	0.05191	0.49635	0.06681
0.9179	0.03178	0.9385	0.27688	0.43684	0.04602	0.43924	0.07127	0.48782	0.05193	0.49534	0.06678
0.91667	0.03173	0.93727	0.27555	0.43582	0.04601	0.43822	0.07124	0.48683	0.05185	0.49435	0.06676
0.91575	0.03178	0.93635	0.27455	0.43483	0.04601	0.43723	0.07121	0.48583	0.05191	0.49335	0.06673
0.91494	0.03184	0.93554	0.27369	0.43383	0.04601	0.43623	0.07119	0.48483	0.05173	0.49235	0.0667
0.91383	0.03187	0.93443	0.27249	0.43283	0.04596	0.43523	0.07116	0.48384	0.05177	0.49136	0.06668
0.91318	0.0319	0.93378	0.2718	0.43182	0.04597	0.43422	0.07113	0.48283	0.05179	0.49035	0.06665
0.91226	0.03193	0.93285	0.27082	0.43078	0.04597	0.43318	0.0711	0.48183	0.05188	0.48935	0.06663
0.91165	0.03191	0.93225	0.27017	0.4298	0.04599	0.4322	0.07107	0.48083	0.05174	0.48835	0.0666
0.91037	0.0319	0.93097	0.26883	0.42888	0.04594	0.43128	0.07105	0.47983	0.05165	0.48735	0.06657
0.90945	0.03187	0.93005	0.26786	0.42786	0.04596	0.43026	0.07102	0.47883	0.05174	0.48635	0.06655
0.90876	0.03182	0.92936	0.26714	0.42686	0.04596	0.42926	0.07099	0.47783	0.05174	0.48535	0.06652
0.908	0.03181	0.9286	0.26634	0.42586	0.04594	0.42826	0.07096	0.47684	0.05177	0.48436	0.0665
0.90637	0.03188	0.92697	0.26465	0.42483	0.04593	0.42723	0.07093	0.47584	0.05189	0.48336	0.06647
0.90557	0.03194	0.92617	0.26381	0.42382	0.04594	0.42622	0.07091	0.47484	0.05174	0.48236	0.06644
0.90535	0.03194	0.92595	0.26359	0.42284	0.04601	0.42524	0.07088	0.47384	0.05188	0.48136	0.06642
0.90458	0.03197	0.92518	0.2628	0.42184	0.04601	0.42424	0.07085	0.47284	0.0518	0.48036	0.06639
0.90346	0.03199	0.92406	0.26165	0.42085	0.04601	0.42325	0.07082	0.47183	0.05177	0.47935	0.06637
0.90246	0.03199	0.92306	0.26063	0.41987	0.04597	0.42227	0.0708	0.47084	0.05179	0.47836	0.06634
0.90166	0.03199	0.92226	0.25981	0.4189	0.04601	0.4213	0.07077	0.46983	0.05171	0.47735	0.06631
0.90093	0.03199	0.92153	0.25907	0.41792	0.04602	0.42032	0.07074	0.46884	0.0517	0.47636	0.06629
0.89989	0.03202	0.92049	0.25801	0.41692	0.04599	0.41932	0.07072	0.46783	0.0518	0.47535	0.06626
0.89909	0.03203	0.91969	0.2572	0.41594	0.04591	0.41834	0.07069	0.46683	0.05182	0.47435	0.06624
0.8977	0.03207	0.9183	0.2558	0.41499	0.0459	0.41739	0.07066	0.46583	0.05173	0.47335	0.06621
0.89635	0.03213	0.91695	0.25445	0.41398	0.0459	0.41638	0.07063	0.46483	0.05176	0.47235	0.06618
0.8955	0.03217	0.9161	0.25361	0.41297	0.04591	0.41537	0.07061	0.46383	0.05173	0.47135	0.06616
0.89435	0.0322	0.91495	0.25247	0.41192	0.0459	0.41432	0.07058	0.46284	0.05164	0.47036	0.06613
0.893	0.03223	0.9136	0.25113	0.41092	0.04593	0.41332	0.07055	0.46184	0.05165	0.46936	0.06611
0.89246	0.03222	0.91306	0.25061	0.40993	0.04591	0.41233	0.07052	0.46084	0.05162	0.46836	0.06608
0.89146	0.03217	0.91206	0.24963	0.40892	0.04584	0.41132	0.07049	0.45984	0.05167	0.46736	0.06605
0.89027	0.03217	0.91087	0.24846	0.40795	0.04582	0.41035	0.07047	0.45884	0.05183	0.46636	0.06603
0.88907	0.0322	0.90967	0.2473	0.40694	0.04584	0.40934	0.07044	0.45783	0.05176	0.46535	0.066
0.88811	0.03225	0.90871	0.24637	0.40594	0.04587	0.40834	0.07041	0.45684	0.05165	0.46436	0.06598
0.88715	0.03228	0.90775	0.24545	0.40493	0.0459	0.40733	0.07038	0.45583	0.05168	0.46335	0.06595
0.88604	0.03225	0.90664	0.24438	0.40392	0.04593	0.40632	0.07036	0.45484	0.0517	0.46236	0.06592
0.88488	0.03223	0.90548	0.24327	0.40292	0.04591	0.40532	0.07033	0.45383	0.05159	0.46135	0.0659
0.88396	0.03228	0.90456	0.24239	0.40197	0.04591	0.40437	0.0703	0.45283	0.05156	0.46035	0.06587
0.88296	0.03228	0.90356	0.24145	0.40096	0.04582	0.40336	0.07027	0.45184	0.05159	0.45936	0.06585
0.88192	0.03232	0.90252	0.24047	0.39996	0.04581	0.40236	0.07025	0.45084	0.05151	0.45836	0.06582
0.88107	0.03243	0.90167	0.23967	0.39894	0.04579	0.40134	0.07022	0.44984	0.05156	0.45736	0.0658
0.87988	0.03254	0.90048	0.23855	0.39793	0.04579	0.40033	0.07019	0.44884	0.05151	0.45636	0.06577
0.87872	0.03258	0.89932	0.23747	0.39693	0.04582	0.39933	0.07016	0.44784	0.05159	0.45536	0.06574
0.87757	0.03257	0.89817	0.2364	0.39594	0.04581	0.39834	0.07014	0.44683	0.05162	0.45435	0.06572
0.87661	0.03254	0.89721	0.23551	0.39495	0.04581	0.39735	0.07011	0.44585	0.05161	0.45337	0.06569
0.87529	0.03252	0.89589	0.2343	0.39397	0.04582	0.39637	0.07008	0.44484	0.05147	0.45236	0.06567
0.87406	0.03249	0.89466	0.23317	0.39298	0.04584	0.39538	0.07006	0.44383	0.05133	0.45135	0.06564
0.87302	0.03251	0.89362	0.23223	0.39197	0.04591	0.39437	0.07003	0.44284	0.05141	0.45036	0.06562
0.87187	0.03255	0.89247	0.23118	0.39096	0.0459	0.39336	0.07	0.44184	0.05139	0.44936	0.06559
0.87083	0.03249	0.89143	0.23024	0.38997	0.04585	0.39237	0.06997	0.44084	0.05156	0.44836	0.06556
0.86998	0.03248	0.89058	0.22948	0.38899	0.04582	0.39139	0.06995	0.43984	0.05148	0.44736	0.06554
0.86883	0.03251	0.88943	0.22844	0.38799	0.04581	0.39039	0.06992	0.43884	0.05138	0.44636	0.06551
0.86818	0.03252	0.88878	0.22786	0.38699	0.04579	0.38939	0.06989	0.43784	0.05135	0.44536	0.06549
0.86757	0.03254	0.88817	0.22732	0.38599	0.04581	0.38839	0.06986	0.43684	0.05139	0.44436	0.06546
0.86606	0.03263	0.88666	0.22598	0.38498	0.04581	0.38738	0.06984	0.43584	0.05141	0.44336	0.06544
0.86467	0.03269	0.88527	0.22475	0.38397	0.04578	0.38637	0.06981	0.43484	0.05147	0.44236	0.06541
0.86379	0.03267	0.88439	0.22397	0.38298	0.04579	0.38538	0.06978	0.43384	0.05136	0.44136	0.06538
0.86267	0.03269	0.88327	0.22299	0.38198	0.04578	0.38438	0.06975	0.43284	0.05139	0.44036	0.06536
0.86186	0.0327	0.88246	0.22229	0.38099	0.04572	0.38339	0.06973	0.43184	0.05139	0.43936	0.06533
0.86153	0.0327	0.88213	0.222	0.37998	0.0457	0.38238	0.0697	0.43084	0.05142	0.43836	0.06531
0.86131	0.03275	0.88191	0.22181	0.37899	0.0457	0.38139	0.06967	0.42984	0.05141	0.43736	0.06528
0.86082	0.03269	0.88142	0.22138	0.37802	0.0457	0.38042	0.06965	0.42884	0.05133	0.43636	0.06526
0.85993	0.03261	0.88053	0.22062	0.377	0.0457	0.3794	0.06962	0.42784	0.05127	0.43536	0.06523
0.85866	0.03263	0.87926	0.21952	0.37602	0.04567	0.37842	0.06959	0.42684	0.05138	0.43436	0.06521
0.85739	0.0327	0.87799	0.21842	0.37501	0.04562	0.37741	0.06956	0.42584	0.05132	0.43336	0.06518
0.85607	0.03281	0.87667	0.2173	0.37401	0.04561	0.37641	0.06954	0.42484	0.05127	0.43236	0.06515
0.85472	0.03293	0.87532	0.21616	0.37302	0.04561	0.37542	0.06951	0.42384	0.05127	0.43136	0.06513
0.85361	0.03293	0.87421	0.21521	0.37201	0.04558	0.37441	0.06948	0.42284	0.05126	0.43036	0.0651
0.85249	0.03292	0.87309	0.21427	0.37104	0.04561	0.37344	0.06946	0.42184	0.05133	0.42936	0.06508
0.85149	0.03287	0.87209	0.21344	0.37003	0.04567	0.37243	0.06943	0.42084	0.05121	0.42836	0.06505
0.85049	0.03283	0.87109	0.2126	0.36904	0.04569	0.37144	0.0694	0.41984	0.05115	0.42736	0.06503
0.84961	0.03283	0.87021	0.21187	0.36803	0.04566	0.37043	0.06937	0.41884	0.05107	0.42636	0.065
0.84872	0.03283	0.86932	0.21113	0.36703	0.04564	0.36943	0.06935	0.41784	0.05115	0.42536	0.06498
0.84788	0.03286	0.86848	0.21044	0.36603	0.04558	0.36843	0.06932	0.41684	0.05119	0.42436	0.06495
0.84719	0.03283	0.86779	0.20987	0.36503	0.04552	0.36743	0.06929	0.41584	0.051	0.42336	0.06493
0.846	0.03281	0.8666	0.20889	0.36403	0.04549	0.36643	0.06926	0.41485	0.05095	0.42237	0.0649
0.84496	0.0328	0.86556	0.20804	0.36304	0.0455	0.36544	0.06924	0.41385	0.05097	0.42137	0.06487
0.8438	0.03283	0.8644	0.2071	0.36205	0.04555	0.36445	0.06921	0.41284	0.05098	0.42036	0.06485
0.84276	0.03287	0.86336	0.20626	0.36105	0.04555	0.36345	0.06918	0.41184	0.05098	0.41936	0.06482
0.84157	0.03292	0.86217	0.2053	0.36006	0.04556	0.36246	0.06916	0.41084	0.05103	0.41836	0.0648
0.84029	0.03302	0.86089	0.20427	0.35907	0.04556	0.36147	0.06913	0.40984	0.05098	0.41736	0.06477
0.83922	0.03308	0.85982	0.20341	0.35806	0.04553	0.36046	0.0691	0.40884	0.05089	0.41636	0.06475
0.83826	0.03312	0.85886	0.20265	0.35707	0.04553	0.35947	0.06908	0.40784	0.05095	0.41536	0.06472
0.8371	0.03307	0.8577	0.20173	0.35607	0.0455	0.35847	0.06905	0.40684	0.05086	0.41436	0.0647
0.83622	0.03308	0.85682	0.20104	0.35507	0.04547	0.35747	0.06902	0.40584	0.05081	0.41336	0.06467
0.83506	0.0331	0.85566	0.20013	0.35408	0.04549	0.35648	0.069	0.40484	0.05075	0.41236	0.06465
0.83398	0.03313	0.85458	0.19928	0.35309	0.04547	0.35549	0.06897	0.40384	0.05084	0.41136	0.06462
0.83271	0.03319	0.85331	0.19829	0.35206	0.04543	0.35446	0.06894	0.40284	0.05069	0.41036	0.0646
0.8314	0.03321	0.852	0.19728	0.35109	0.04538	0.35349	0.06891	0.40184	0.05071	0.40936	0.06457
0.83044	0.03324	0.85104	0.19653	0.35012	0.0454	0.35252	0.06889	0.40084	0.05077	0.40836	0.06454
0.82951	0.03325	0.85011	0.19582	0.34915	0.04544	0.35155	0.06886	0.39984	0.05078	0.40736	0.06452
0.82851	0.03328	0.84911	0.19506	0.34815	0.04543	0.35055	0.06883	0.39884	0.05074	0.40636	0.06449
0.82728	0.0333	0.84788	0.19412	0.34714	0.0454	0.34954	0.06881	0.39784	0.05068	0.40536	0.06447
0.82636	0.03331	0.84696	0.19342	0.34614	0.0454	0.34854	0.06878	0.39683	0.0506	0.40435	0.06444
0.8254	0.0333	0.846	0.19269	0.34515	0.04538	0.34755	0.06875	0.39585	0.05062	0.40337	0.06442
0.8242	0.03328	0.8448	0.19179	0.34416	0.04535	0.34656	0.06873	0.39485	0.05048	0.40237	0.06439
0.82285	0.0333	0.84345	0.19078	0.34316	0.04534	0.34556	0.0687	0.39384	0.05053	0.40136	0.06437
0.8222	0.03325	0.8428	0.19029	0.34214	0.04535	0.34454	0.06867	0.39284	0.05051	0.40036	0.06434
0.8214	0.03325	0.842	0.18969	0.34115	0.04532	0.34355	0.06865	0.39184	0.05049	0.39936	0.06432
0.82024	0.03328	0.84084	0.18884	0.34017	0.04531	0.34257	0.06862	0.39084	0.0504	0.39836	0.06429
0.8185	0.03328	0.8391	0.18755	0.33919	0.04527	0.34159	0.06859	0.38984	0.05037	0.39736	0.06427
0.81727	0.0333	0.83787	0.18665	0.33819	0.04527	0.34059	0.06857	0.38885	0.05031	0.39637	0.06424
0.81662	0.0333	0.83722	0.18617	0.33722	0.04526	0.33962	0.06854	0.38784	0.05028	0.39536	0.06422
0.81542	0.03333	0.83602	0.1853	0.33623	0.04527	0.33863	0.06851	0.38684	0.05018	0.39436	0.06419
0.81477	0.0333	0.83537	0.18483	0.33526	0.04529	0.33766	0.06849	0.38584	0.05019	0.39336	0.06417
0.8137	0.0333	0.8343	0.18405	0.33424	0.04527	0.33664	0.06846	0.38484	0.0501	0.39236	0.06414
0.81262	0.03333	0.83322	0.18328	0.33323	0.04529	0.33563	0.06843	0.38385	0.05013	0.39137	0.06412
0.81146	0.03334	0.83206	0.18245	0.33224	0.04529	0.33464	0.06841	0.38284	0.05014	0.39036	0.06409
0.80999	0.03339	0.83059	0.1814	0.33123	0.04526	0.33363	0.06838	0.38184	0.05001	0.38936	0.06407
0.8095	0.03339	0.8301	0.18105	0.33023	0.0452	0.33263	0.06835	0.38084	0.04992	0.38836	0.06404
0.80862	0.03339	0.82922	0.18043	0.32927	0.0452	0.33167	0.06833	0.37984	0.04992	0.38736	0.06402
0.80805	0.03343	0.82865	0.18002	0.32826	0.04518	0.33066	0.0683	0.37885	0.04978	0.38637	0.06399
0.80689	0.03345	0.82749	0.17921	0.32727	0.04517	0.32967	0.06827	0.37785	0.04982	0.38537	0.06397
0.80597	0.03345	0.82657	0.17856	0.3263	0.04517	0.3287	0.06825	0.37684	0.04982	0.38436	0.06394
0.80481	0.03353	0.82541	0.17776	0.3253	0.0452	0.3277	0.06822	0.37584	0.04973	0.38336	0.06392
0.80373	0.03357	0.82433	0.17701	0.32429	0.0452	0.32669	0.06819	0.37484	0.04967	0.38236	0.06389
0.80332	0.03359	0.82392	0.17672	0.32329	0.04514	0.32569	0.06817	0.37384	0.04954	0.38136	0.06387
0.80345	0.03362	0.82405	0.17681	0.3223	0.04515	0.3247	0.06814	0.37284	0.04951	0.38036	0.06384
0.80265	0.03362	0.82325	0.17625	0.3213	0.04511	0.3237	0.06811	0.37185	0.04955	0.37937	0.06382
0.80157	0.03362	0.82217	0.17551	0.32035	0.04506	0.32275	0.06809	0.37084	0.04951	0.37836	0.06379
0.80084	0.03362	0.82144	0.17501	0.31937	0.04508	0.32177	0.06806	0.36985	0.04944	0.37737	0.06377
0.79968	0.03365	0.82028	0.17422	0.31835	0.04508	0.32075	0.06804	0.36885	0.04931	0.37637	0.06374
0.79907	0.03369	0.81967	0.17381	0.31736	0.04506	0.31976	0.06801	0.36785	0.04937	0.37537	0.06372
0.79835	0.03368	0.81895	0.17331	0.31638	0.04502	0.31878	0.06798	0.36684	0.04937	0.37436	0.06369
0.79692	0.03371	0.81752	0.17234	0.31539	0.04503	0.31779	0.06796	0.36585	0.04928	0.37337	0.06367
0.79549	0.03375	0.81609	0.17138	0.31441	0.04503	0.31681	0.06793	0.36485	0.04916	0.37237	0.06364
0.79418	0.03383	0.81478	0.1705	0.3134	0.04505	0.3158	0.0679	0.36385	0.04902	0.37137	0.06362
0.79283	0.03385	0.81343	0.1696	0.31241	0.04506	0.31481	0.06788	0.36285	0.04894	0.37037	0.06359
0.79148	0.03385	0.81208	0.16871	0.3114	0.04503	0.3138	0.06785	0.36185	0.04899	0.36937	0.06357
0.79055	0.03385	0.81115	0.1681	0.31041	0.04505	0.31281	0.06782	0.36084	0.04893	0.36836	0.06354
0.78932	0.03388	0.80992	0.16729	0.30942	0.04505	0.31182	0.0678	0.35984	0.04906	0.36736	0.06352
0.78836	0.03392	0.80896	0.16666	0.30847	0.04503	0.31087	0.06777	0.35885	0.0489	0.36637	0.06349
0.78728	0.03394	0.80788	0.16596	0.30749	0.04505	0.30989	0.06775	0.35785	0.04873	0.36537	0.06347
0.78628	0.03394	0.80688	0.16531	0.30648	0.04503	0.30888	0.06772	0.35685	0.04876	0.36437	0.06344
0.78509	0.03395	0.80568	0.16453	0.30551	0.045	0.30791	0.06769	0.35585	0.04888	0.36337	0.06342
0.78385	0.03394	0.80445	0.16374	0.30454	0.04496	0.30694	0.06767	0.35485	0.04881	0.36237	0.06339
0.78289	0.03395	0.80349	0.16313	0.30357	0.04496	0.30597	0.06764	0.35385	0.04876	0.36137	0.06337
0.78173	0.03395	0.80233	0.16239	0.30257	0.04492	0.30497	0.06762	0.35285	0.04882	0.36037	0.06334
0.78081	0.03394	0.80141	0.1618	0.30158	0.04486	0.30398	0.06759	0.35185	0.04876	0.35937	0.06332
0.78001	0.03392	0.80061	0.16129	0.3006	0.0448	0.303	0.06756	0.35085	0.04881	0.35837	0.06329
0.7792	0.03391	0.7998	0.16078	0.2996	0.04477	0.302	0.06754	0.34985	0.04877	0.35737	0.06327
0.77832	0.03389	0.79892	0.16023	0.29861	0.04473	0.30101	0.06751	0.34885	0.04876	0.35637	0.06324
0.77712	0.03391	0.79772	0.15948	0.29763	0.04471	0.30003	0.06749	0.34785	0.04876	0.35537	0.06322
0.77593	0.03392	0.79653	0.15874	0.29666	0.04467	0.29906	0.06746	0.34685	0.04871	0.35437	0.06319
0.77516	0.03398	0.79576	0.15826	0.29566	0.04464	0.29806	0.06743	0.34585	0.04877	0.35337	0.06317
0.77358	0.03403	0.79418	0.15728	0.29467	0.04459	0.29707	0.06741	0.34485	0.04884	0.35237	0.06314
0.77192	0.03404	0.79252	0.15626	0.29367	0.04454	0.29607	0.06738	0.34385	0.04884	0.35137	0.06312
0.77095	0.03407	0.79155	0.15567	0.2927	0.04451	0.2951	0.06735	0.34285	0.04879	0.35037	0.06309
0.77003	0.03407	0.79063	0.15511	0.29171	0.0445	0.29411	0.06733	0.34185	0.04879	0.34937	0.06307
0.76981	0.03406	0.79041	0.15498	0.29072	0.04447	0.29312	0.0673	0.34085	0.04881	0.34837	0.06304
0.76881	0.03406	0.78941	0.15437	0.28976	0.04442	0.29216	0.06728	0.33985	0.0487	0.34737	0.06302
0.76785	0.03403	0.78845	0.15379	0.28876	0.04441	0.29116	0.06725	0.33885	0.04882	0.34637	0.063
0.76712	0.03407	0.78772	0.15335	0.28779	0.04438	0.29019	0.06723	0.33786	0.0489	0.34538	0.06297
0.76648	0.03407	0.78707	0.15296	0.2868	0.04435	0.2892	0.0672	0.33686	0.04884	0.34438	0.06295
0.76524	0.0341	0.78584	0.15222	0.28582	0.04433	0.28822	0.06717	0.33586	0.04873	0.34338	0.06292
0.76385	0.03413	0.78445	0.1514	0.28484	0.04432	0.28724	0.06715	0.33485	0.04881	0.34237	0.0629
0.76246	0.03413	0.78306	0.15058	0.28382	0.04432	0.28622	0.06712	0.33385	0.04881	0.34137	0.06287
0.76166	0.0341	0.78226	0.1501	0.28284	0.0443	0.28524	0.06709	0.33286	0.04887	0.34038	0.06285
0.76066	0.03412	0.78126	0.14951	0.28188	0.04422	0.28428	0.06707	0.33186	0.04887	0.33938	0.06282
0.75942	0.03417	0.78002	0.14879	0.28091	0.04416	0.28331	0.06704	0.33086	0.0489	0.33838	0.0628
0.75873	0.03417	0.77933	0.14839	0.27992	0.04412	0.28232	0.06702	0.32986	0.04888	0.33738	0.06277
0.75766	0.03412	0.77826	0.14777	0.27893	0.04407	0.28133	0.06699	0.32886	0.04882	0.33638	0.06275
0.75658	0.0341	0.77718	0.14714	0.27794	0.04407	0.28034	0.06697	0.32786	0.0489	0.33538	0.06272
0.75566	0.0341	0.77626	0.14661	0.27694	0.04404	0.27934	0.06694	0.32686	0.04885	0.33438	0.0627
0.75473	0.0341	0.77533	0.14608	0.27595	0.04398	0.27835	0.06691	0.32586	0.04884	0.33338	0.06268
0.75334	0.0341	0.77394	0.14529	0.27497	0.04394	0.27737	0.06689	0.32486	0.04879	0.33238	0.06265
0.75254	0.03409	0.77314	0.14483	0.274	0.04389	0.2764	0.06686	0.32386	0.04877	0.33138	0.06263
0.75166	0.0341	0.77226	0.14433	0.27301	0.04389	0.27541	0.06684	0.32286	0.04884	0.33038	0.0626
0.75077	0.03413	0.77137	0.14383	0.27202	0.04389	0.27442	0.06681	0.32186	0.0489	0.32938	0.06258
0.74993	0.03413	0.77053	0.14336	0.27102	0.04384	0.27342	0.06678	0.32086	0.04893	0.32838	0.06255
0.74916	0.03421	0.76976	0.14293	0.27004	0.0438	0.27244	0.06676	0.31987	0.0489	0.32739	0.06253
0.74805	0.03432	0.76865	0.14231	0.26905	0.04377	0.27145	0.06673	0.31887	0.04881	0.32639	0.0625
0.74697	0.03435	0.76757	0.14171	0.26807	0.04372	0.27047	0.06671	0.31787	0.04887	0.32539	0.06248
0.74589	0.03433	0.76649	0.14111	0.2671	0.04368	0.2695	0.06668	0.31686	0.04882	0.32438	0.06245
0.74454	0.03433	0.76514	0.14036	0.2661	0.04365	0.2685	0.06666	0.31587	0.04887	0.32339	0.06243
0.74362	0.03436	0.76422	0.13986	0.26513	0.0436	0.26753	0.06663	0.31487	0.04887	0.32239	0.06241
0.74238	0.03444	0.76298	0.13918	0.26413	0.04359	0.26653	0.0666	0.31387	0.04877	0.32139	0.06238
0.74127	0.03452	0.76187	0.13857	0.26312	0.04352	0.26552	0.06658	0.31287	0.04881	0.32039	0.06236
0.74007	0.0345	0.76067	0.13793	0.26214	0.04346	0.26454	0.06655	0.31187	0.04874	0.31939	0.06233
0.7388	0.03447	0.7594	0.13724	0.26115	0.04348	0.26355	0.06653	0.31087	0.04874	0.31839	0.06231
0.73768	0.0345	0.75828	0.13664	0.26015	0.04343	0.26255	0.0665	0.30987	0.04874	0.31739	0.06228
0.73727	0.0345	0.75787	0.13642	0.25915	0.04342	0.26155	0.06647	0.30886	0.04874	0.31638	0.06226
0.73642	0.03453	0.75702	0.13597	0.25819	0.0434	0.26059	0.06645	0.30787	0.04871	0.31539	0.06224
0.73515	0.03455	0.75575	0.13529	0.2572	0.04336	0.2596	0.06642	0.30687	0.04871	0.31439	0.06221
0.73395	0.03455	0.75455	0.13466	0.25622	0.04334	0.25862	0.0664	0.30588	0.04858	0.3134	0.06219
0.73272	0.03458	0.75332	0.13401	0.25524	0.04331	0.25764	0.06637	0.30487	0.04847	0.31239	0.06216
0.73133	0.03461	0.75193	0.13328	0.25425	0.04327	0.25665	0.06635	0.30388	0.04855	0.3114	0.06214
0.73049	0.03462	0.75109	0.13284	0.25326	0.04324	0.25566	0.06632	0.30288	0.04852	0.3104	0.06211
0.72972	0.03459	0.75032	0.13244	0.25226	0.04325	0.25466	0.06629	0.30188	0.04859	0.3094	0.06209
0.72884	0.03456	0.74944	0.13199	0.25125	0.04319	0.25365	0.06627	0.30088	0.04847	0.3084	0.06206
0.7276	0.03459	0.7482	0.13135	0.25026	0.04317	0.25266	0.06624	0.29988	0.04844	0.3074	0.06204
0.7268	0.03462	0.7474	0.13094	0.24928	0.04314	0.25168	0.06622	0.29888	0.04841	0.3064	0.06202
0.72584	0.03465	0.74644	0.13044	0.24831	0.04314	0.25071	0.06619	0.29788	0.04842	0.3054	0.06199
0.72464	0.03473	0.74524	0.12983	0.24732	0.04311	0.24972	0.06616	0.29688	0.04839	0.3044	0.06197
0.72345	0.03474	0.74405	0.12923	0.24633	0.04307	0.24873	0.06614	0.29588	0.0483	0.3034	0.06194
0.72253	0.03474	0.74313	0.12876	0.24534	0.04304	0.24774	0.06611	0.29488	0.04829	0.3024	0.06192
0.72149	0.03473	0.74209	0.12824	0.24435	0.04299	0.24675	0.06609	0.29389	0.04817	0.30141	0.06189
0.72045	0.03468	0.74105	0.12772	0.24336	0.04295	0.24576	0.06606	0.29289	0.04814	0.30041	0.06187
0.71917	0.03468	0.73977	0.12708	0.24235	0.04293	0.24475	0.06604	0.29189	0.04792	0.29941	0.06185
0.71864	0.0347	0.73924	0.12682	0.24136	0.04295	0.24376	0.06601	0.29089	0.04791	0.29841	0.06182
0.71772	0.03473	0.73832	0.12636	0.24036	0.0429	0.24276	0.06598	0.2899	0.048	0.29742	0.0618
0.71637	0.03471	0.73697	0.12569	0.23937	0.0429	0.24177	0.06596	0.2889	0.04798	0.29642	0.06177
0.71553	0.03471	0.73613	0.12528	0.23834	0.0429	0.24074	0.06593	0.28789	0.04785	0.29541	0.06175
0.71527	0.03473	0.73587	0.12515	0.23738	0.04292	0.23978	0.06591	0.2869	0.04774	0.29442	0.06173
0.71446	0.0347	0.73506	0.12476	0.23639	0.04295	0.23879	0.06588	0.2859	0.04768	0.29342	0.0617
0.71327	0.03468	0.73387	0.12417	0.23541	0.04292	0.23781	0.06585	0.2849	0.04757	0.29242	0.06168
0.71188	0.03468	0.73248	0.1235	0.23443	0.04295	0.23683	0.06583	0.2839	0.04741	0.29142	0.06165
0.71088	0.03468	0.73148	0.12302	0.23344	0.04299	0.23584	0.0658	0.2829	0.04728	0.29042	0.06163
0.70972	0.03476	0.73032	0.12246	0.23246	0.04298	0.23486	0.06578	0.28191	0.04722	0.28943	0.0616
0.70864	0.03482	0.72924	0.12194	0.23147	0.04298	0.23387	0.06575	0.2809	0.04707	0.28842	0.06158
0.70768	0.03487	0.72828	0.12149	0.23046	0.04299	0.23286	0.06573	0.2799	0.04967	0.28742	0.06156
0.70637	0.03488	0.72697	0.12086	0.22946	0.04299	0.23186	0.0657	0.2789	0.05298	0.28642	0.06153
0.70537	0.03487	0.72597	0.12039	0.22847	0.04298	0.23087	0.06567	0.27791	0.05154	0.28543	0.06151
0.70421	0.03488	0.72481	0.11985	0.22747	0.04295	0.22987	0.06565	0.2769	0.05021	0.28442	0.06148
0.70364	0.03491	0.72424	0.11958	0.22648	0.04292	0.22888	0.06562	0.27591	0.04902	0.28343	0.06146
0.70241	0.03494	0.72301	0.119	0.22548	0.04295	0.22788	0.0656	0.27491	0.04821	0.28243	0.06144
0.70168	0.03493	0.72228	0.11866	0.2245	0.04295	0.2269	0.06557	0.27392	0.04753	0.28144	0.06141
0.70076	0.03493	0.72136	0.11823	0.2235	0.04293	0.2259	0.06554	0.27292	0.04695	0.28044	0.06139
0.69968	0.03499	0.72028	0.11774	0.22249	0.04293	0.22489	0.06552	0.27191	0.04643	0.27943	0.06136
0.69845	0.03502	0.71905	0.11717	0.22149	0.04292	0.22389	0.06549	0.27092	0.04597	0.27844	0.06134
0.6976	0.03502	0.7182	0.11678	0.22047	0.04295	0.22287	0.06547	0.26991	0.04569	0.27743	0.06132
0.6968	0.03505	0.7174	0.11641	0.21947	0.04293	0.22187	0.06544	0.26892	0.04523	0.27644	0.06129
0.69572	0.03505	0.71632	0.11592	0.21848	0.04293	0.22088	0.06541	0.26792	0.04499	0.27544	0.06127
0.69441	0.03503	0.71501	0.11533	0.21748	0.04298	0.21988	0.06539	0.26693	0.04467	0.27445	0.06124
0.69325	0.03503	0.71385	0.11481	0.21648	0.04296	0.21888	0.06536	0.26593	0.04436	0.27345	0.06122
0.69214	0.03506	0.71274	0.11431	0.21548	0.04293	0.21788	0.06534	0.26493	0.04418	0.27245	0.0612
0.69145	0.03509	0.71205	0.114	0.21449	0.04292	0.21689	0.06531	0.26393	0.044	0.27145	0.06117
0.69045	0.03509	0.71105	0.11355	0.21352	0.04295	0.21592	0.06528	0.26293	0.04381	0.27045	0.06115
0.68968	0.03512	0.71028	0.11321	0.21254	0.04295	0.21494	0.06526	0.26194	0.04368	0.26946	0.06112
0.68876	0.03515	0.70936	0.1128	0.21153	0.04296	0.21393	0.06523	0.26093	0.04343	0.26845	0.0611
0.68772	0.03514	0.70832	0.11235	0.21052	0.04298	0.21292	0.06521	0.25993	0.04328	0.26745	0.06108
0.68637	0.03515	0.70697	0.11175	0.20952	0.04295	0.21192	0.06518	0.25893	0.04322	0.26645	0.06105
0.68564	0.03514	0.70624	0.11143	0.20851	0.04293	0.21091	0.06515	0.25793	0.04295	0.26545	0.06103
0.68449	0.03517	0.70509	0.11093	0.20752	0.0429	0.20992	0.06513	0.25693	0.04305	0.26445	0.061
0.68337	0.03522	0.70397	0.11045	0.20653	0.0429	0.20893	0.0651	0.25593	0.04296	0.26345	0.06098
0.68237	0.03522	0.70297	0.11001	0.20554	0.04285	0.20794	0.06507	0.25493	0.04284	0.26245	0.06096
0.68195	0.03522	0.70255	0.10984	0.20454	0.04287	0.20694	0.06505	0.25394	0.04278	0.26146	0.06093
0.68064	0.03525	0.70124	0.10927	0.20355	0.04287	0.20595	0.06502	0.25294	0.0427	0.26046	0.06091
0.67953	0.03531	0.70013	0.10879	0.20256	0.04287	0.20496	0.065	0.25195	0.04282	0.25947	0.06088
0.67868	0.03538	0.69928	0.10844	0.20155	0.0429	0.20395	0.06497	0.25095	0.04275	0.25847	0.06086
0.67788	0.03537	0.69848	0.10809	0.20054	0.04292	0.20294	0.06494	0.24995	0.04278	0.25747	0.06084
0.67664	0.03535	0.69724	0.10757	0.19952	0.04295	0.20192	0.06492	0.24895	0.04285	0.25647	0.06081
0.67549	0.0354	0.69609	0.10709	0.19853	0.0429	0.20093	0.06489	0.24794	0.04287	0.25546	0.06079
0.67429	0.03541	0.69489	0.10659	0.19752	0.04289	0.19992	0.06486	0.24695	0.04292	0.25447	0.06076
0.67353	0.03538	0.69412	0.10627	0.19652	0.04289	0.19892	0.06484	0.24595	0.04279	0.25347	0.06074
0.67233	0.03538	0.69293	0.10577	0.19553	0.04285	0.19793	0.06481	0.24495	0.04282	0.25247	0.06072
0.67121	0.0354	0.69181	0.10531	0.19456	0.04285	0.19696	0.06479	0.24395	0.04275	0.25147	0.06069
0.67045	0.03544	0.69105	0.10499	0.19355	0.04284	0.19595	0.06476	0.24295	0.04275	0.25047	0.06067
0.66937	0.03544	0.68997	0.10455	0.19255	0.04278	0.19495	0.06473	0.24195	0.04284	0.24947	0.06064
0.66821	0.03541	0.68881	0.10408	0.19155	0.04275	0.19395	0.06471	0.24095	0.0427	0.24847	0.06062
0.6676	0.0354	0.6882	0.10383	0.19056	0.04278	0.19296	0.06468	0.23995	0.04279	0.24747	0.0606
0.6666	0.0354	0.6872	0.10342	0.18957	0.04281	0.19197	0.06465	0.23896	0.04284	0.24648	0.06057
0.66521	0.03543	0.68581	0.10286	0.18858	0.04279	0.19098	0.06463	0.23795	0.04284	0.24547	0.06055
0.66414	0.03544	0.68474	0.10243	0.18759	0.04273	0.18999	0.0646	0.23696	0.04285	0.24448	0.06053
0.66329	0.03547	0.68389	0.10209	0.18659	0.04269	0.18899	0.06457	0.23595	0.04282	0.24347	0.0605
0.66233	0.03547	0.68293	0.10171	0.18557	0.04267	0.18797	0.06455	0.23495	0.04279	0.24247	0.06048
0.66192	0.03549	0.68252	0.10154	0.18457	0.04263	0.18697	0.06452	0.23395	0.04282	0.24147	0.06045
0.66134	0.03553	0.68194	0.10131	0.18357	0.04261	0.18597	0.06449	0.23295	0.04282	0.24047	0.06043
0.66007	0.03555	0.68067	0.10081	0.18257	0.04263	0.18497	0.06446	0.23196	0.04289	0.23948	0.06041
0.65915	0.03555	0.67975	0.10045	0.18158	0.04258	0.18398	0.06444	0.23096	0.0429	0.23848	0.06038
0.65764	0.03561	0.67824	0.09985	0.1806	0.04257	0.183	0.06441	0.22995	0.04287	0.23747	0.06036
0.65621	0.03564	0.67681	0.0993	0.17961	0.04255	0.18201	0.06438	0.22896	0.04292	0.23648	0.06033
0.65556	0.03564	0.67616	0.09904	0.17863	0.04257	0.18103	0.06436	0.22796	0.04295	0.23548	0.06031
0.65492	0.03564	0.67552	0.09879	0.17762	0.04257	0.18002	0.06433	0.22696	0.04298	0.23448	0.06029
0.65407	0.03566	0.67467	0.09847	0.17662	0.04255	0.17902	0.0643	0.22597	0.04304	0.23349	0.06026
0.65276	0.03564	0.67336	0.09796	0.17563	0.04252	0.17803	0.06428	0.22496	0.04317	0.23248	0.06024
0.6518	0.03561	0.6724	0.09759	0.17463	0.04249	0.17703	0.06425	0.22397	0.04334	0.23149	0.06022
0.6508	0.0356	0.6714	0.09721	0.17363	0.04246	0.17603	0.06422	0.22297	0.04337	0.23049	0.06019
0.6498	0.03561	0.6704	0.09683	0.17261	0.04246	0.17501	0.06419	0.22196	0.04349	0.22948	0.06017
0.64876	0.03564	0.66936	0.09644	0.17162	0.04243	0.17402	0.06416	0.22096	0.04356	0.22848	0.06014
0.6476	0.0357	0.6682	0.096	0.17062	0.04241	0.17302	0.06414	0.21997	0.04362	0.22749	0.06012
0.64653	0.03573	0.66713	0.0956	0.16964	0.0424	0.17204	0.06411	0.21897	0.04372	0.22649	0.0601
0.6456	0.03575	0.6662	0.09525	0.16865	0.04238	0.17105	0.06408	0.21797	0.04377	0.22549	0.06007
0.64484	0.03573	0.66544	0.09497	0.16767	0.04234	0.17007	0.06405	0.21697	0.04372	0.22449	0.06005
0.64407	0.03572	0.66467	0.09468	0.16669	0.04234	0.16909	0.06403	0.21597	0.04391	0.22349	0.06002
0.64288	0.03575	0.66348	0.09424	0.1657	0.04232	0.1681	0.064	0.21497	0.04409	0.22249	0.06
0.64172	0.03578	0.66232	0.09381	0.16471	0.04231	0.16711	0.06397	0.21397	0.04418	0.22149	0.05998
0.6406	0.03579	0.6612	0.0934	0.16372	0.04229	0.16612	0.06394	0.21297	0.04424	0.22049	0.05995
0.63984	0.03575	0.66044	0.09312	0.16272	0.04226	0.16512	0.06391	0.21197	0.04433	0.21949	0.05993
0.63884	0.03575	0.65944	0.09276	0.16171	0.04225	0.16411	0.06388	0.21097	0.04444	0.21849	0.05991
0.63792	0.03576	0.65852	0.09243	0.16072	0.04225	0.16312	0.06385	0.20997	0.04444	0.21749	0.05988
0.63707	0.03576	0.65767	0.09212	0.15973	0.0422	0.16213	0.06382	0.20898	0.04448	0.2165	0.05986
0.63584	0.03576	0.65644	0.09168	0.15874	0.04217	0.16114	0.0638	0.20797	0.04457	0.21549	0.05983
0.6348	0.03579	0.6554	0.0913	0.15775	0.04215	0.16015	0.06377	0.20698	0.04467	0.2145	0.05981
0.63384	0.03581	0.65444	0.09096	0.15676	0.04212	0.15916	0.06374	0.20598	0.04471	0.2135	0.05979
0.63327	0.03582	0.65387	0.09076	0.15578	0.04208	0.15818	0.06371	0.20498	0.04471	0.2125	0.05976
0.63227	0.03581	0.65287	0.0904	0.15479	0.04205	0.15719	0.06368	0.20398	0.04476	0.2115	0.05974
0.6315	0.03579	0.6521	0.09013	0.15382	0.04202	0.15622	0.06365	0.20298	0.04477	0.2105	0.05971
0.6305	0.03576	0.6511	0.08978	0.15284	0.04197	0.15524	0.06362	0.20198	0.04483	0.2095	0.05969
0.62927	0.03575	0.64987	0.08935	0.15185	0.04194	0.15425	0.06359	0.20098	0.04492	0.2085	0.05967
0.62827	0.03576	0.64887	0.089	0.15087	0.04187	0.15327	0.06356	0.19998	0.04488	0.2075	0.05964
0.62746	0.03578	0.64806	0.08872	0.14987	0.04182	0.15227	0.06353	0.19898	0.04491	0.2065	0.05962
0.62611	0.03578	0.64671	0.08825	0.14886	0.04184	0.15126	0.06349	0.19799	0.04511	0.20551	0.05959
0.62492	0.03578	0.64552	0.08784	0.14786	0.04177	0.15026	0.06346	0.19698	0.04511	0.2045	0.05957
0.6236	0.03575	0.6442	0.08739	0.14687	0.04173	0.14927	0.06343	0.19598	0.04511	0.2035	0.05955
0.62276	0.03573	0.64336	0.0871	0.1459	0.04171	0.1483	0.0634	0.19499	0.0452	0.20251	0.05952
0.62168	0.03573	0.64228	0.08673	0.14493	0.04167	0.14733	0.06337	0.19399	0.04517	0.20151	0.0595
0.62092	0.03576	0.64152	0.08647	0.14393	0.04165	0.14633	0.06334	0.19298	0.04515	0.2005	0.05947
0.62066	0.03579	0.64126	0.08638	0.14296	0.04164	0.14536	0.0633	0.19199	0.04511	0.19951	0.05945
0.62048	0.03585	0.64108	0.08632	0.14196	0.04162	0.14436	0.06327	0.19099	0.04518	0.19851	0.05942
0.6194	0.03587	0.64	0.08596	0.14096	0.04161	0.14336	0.06324	0.18999	0.04521	0.19751	0.0594
0.61809	0.0359	0.63868	0.08552	0.13996	0.04156	0.14236	0.0632	0.18899	0.04521	0.19651	0.05938
0.61712	0.03587	0.63772	0.08519	0.13897	0.04153	0.14137	0.06317	0.18799	0.04518	0.19551	0.05935
0.61597	0.03587	0.63657	0.08481	0.138	0.04147	0.1404	0.06313	0.187	0.04526	0.19452	0.05933
0.61516	0.03585	0.63576	0.08454	0.137	0.04141	0.1394	0.0631	0.18599	0.04521	0.19351	0.0593
0.61412	0.03588	0.63472	0.0842	0.13601	0.04138	0.13841	0.06306	0.18499	0.04523	0.19251	0.05928
0.61289	0.0359	0.63349	0.08379	0.13502	0.04133	0.13742	0.06303	0.18399	0.04523	0.19151	0.05925
0.61197	0.03592	0.63257	0.08349	0.13404	0.04129	0.13644	0.06299	0.18299	0.0452	0.19051	0.05923
0.61109	0.03593	0.63169	0.0832	0.13306	0.04126	0.13546	0.06296	0.182	0.0452	0.18952	0.0592
0.6104	0.03592	0.631	0.08298	0.13207	0.04123	0.13447	0.06292	0.181	0.0452	0.18852	0.05918
0.60955	0.03593	0.63015	0.0827	0.1311	0.04117	0.1335	0.06288	0.18	0.04517	0.18752	0.05916
0.60867	0.03595	0.62927	0.08242	0.13012	0.04114	0.13252	0.06285	0.179	0.04503	0.18652	0.05913
0.60767	0.03598	0.62827	0.0821	0.12912	0.04106	0.13152	0.06281	0.178	0.04508	0.18552	0.05911
0.60663	0.03599	0.62723	0.08176	0.12814	0.04103	0.13054	0.06277	0.177	0.04517	0.18452	0.05908
0.60544	0.03601	0.62604	0.08138	0.12714	0.041	0.12954	0.06273	0.176	0.04514	0.18352	0.05906
0.60451	0.03604	0.62511	0.08109	0.12618	0.04097	0.12858	0.06269	0.17501	0.04509	0.18253	0.05903
0.60344	0.03605	0.62404	0.08075	0.12519	0.04094	0.12759	0.06265	0.17401	0.04514	0.18153	0.05901
0.60248	0.03602	0.62308	0.08044	0.12421	0.04088	0.12661	0.06261	0.17301	0.04505	0.18053	0.05898
0.6014	0.03596	0.622	0.0801	0.12322	0.04083	0.12562	0.06257	0.17201	0.04506	0.17953	0.05896
0.60036	0.03595	0.62096	0.07978	0.12223	0.04079	0.12463	0.06253	0.17101	0.04518	0.17853	0.05893
0.59936	0.03598	0.61996	0.07947	0.12127	0.04072	0.12367	0.06248	0.17001	0.04506	0.17753	0.05891
0.59848	0.03598	0.61908	0.07919	0.1203	0.04068	0.1227	0.06244	0.169	0.04502	0.17652	0.05888
0.59732	0.03598	0.61792	0.07883	0.11932	0.04062	0.12172	0.0624	0.16801	0.04494	0.17553	0.05886
0.59659	0.03598	0.61719	0.07861	0.11834	0.04056	0.12074	0.06235	0.16701	0.04489	0.17453	0.05883
0.59567	0.03595	0.61627	0.07832	0.11734	0.04051	0.11974	0.06231	0.16601	0.04503	0.17353	0.0588
0.59459	0.03593	0.61519	0.07799	0.11636	0.04048	0.11876	0.06226	0.16502	0.045	0.17254	0.05878
0.59355	0.03592	0.61415	0.07768	0.11538	0.04045	0.11778	0.06221	0.16402	0.04492	0.17154	0.05875
0.59263	0.03593	0.61323	0.0774	0.11441	0.04042	0.11681	0.06216	0.16301	0.04494	0.17053	0.05873
0.59159	0.03598	0.61219	0.07708	0.11343	0.04039	0.11583	0.06212	0.16201	0.04489	0.16953	0.0587
0.59063	0.03601	0.61123	0.07679	0.11247	0.04031	0.11487	0.06207	0.16102	0.04488	0.16854	0.05868
0.58987	0.03602	0.61047	0.07656	0.11149	0.04027	0.11389	0.06202	0.16001	0.04473	0.16753	0.05865
0.58949	0.03604	0.61009	0.07645	0.11051	0.04022	0.11291	0.06196	0.15902	0.04474	0.16654	0.05862
0.58841	0.03604	0.60901	0.07613	0.10955	0.04018	0.11195	0.06191	0.15801	0.04464	0.16553	0.0586
0.58726	0.03602	0.60786	0.07578	0.10857	0.04012	0.11097	0.06186	0.15703	0.04459	0.16455	0.05857
0.58602	0.03602	0.60662	0.07542	0.1076	0.04007	0.11	0.0618	0.15603	0.04465	0.16355	0.05854
0.58494	0.03602	0.60554	0.0751	0.10663	0.04005	0.10903	0.06175	0.15502	0.04467	0.16254	0.05852
0.58414	0.03602	0.60474	0.07486	0.10565	0.03999	0.10805	0.06169	0.15402	0.04462	0.16154	0.05849
0.58294	0.03604	0.60354	0.07451	0.10466	0.03995	0.10706	0.06163	0.15302	0.04462	0.16054	0.05846
0.58167	0.03602	0.60227	0.07414	0.10368	0.0399	0.10608	0.06157	0.15203	0.04465	0.15955	0.05844
0.5809	0.03602	0.6015	0.07392	0.10271	0.03984	0.10511	0.06151	0.15103	0.04448	0.15855	0.05841
0.5799	0.03602	0.6005	0.07363	0.10175	0.03978	0.10415	0.06144	0.15003	0.04451	0.15755	0.05838
0.57875	0.03604	0.59935	0.0733	0.10078	0.03972	0.10318	0.06138	0.14903	0.04445	0.15655	0.05835
0.57755	0.03605	0.59815	0.07296	0.09981	0.03964	0.10221	0.06131	0.14803	0.04438	0.15555	0.05833
0.57667	0.03607	0.59727	0.07271	0.09884	0.03958	0.10124	0.06125	0.14704	0.04435	0.15456	0.0583
0.57579	0.03608	0.59639	0.07245	0.09787	0.03952	0.10027	0.06118	0.14604	0.04422	0.15356	0.05827
0.57463	0.0361	0.59523	0.07213	0.09688	0.03948	0.09928	0.06111	0.14504	0.04426	0.15256	0.05824
0.5739	0.03607	0.5945	0.07192	0.09591	0.03942	0.09831	0.06103	0.14405	0.04426	0.15157	0.05821
0.57263	0.03602	0.59323	0.07156	0.09493	0.03934	0.09733	0.06096	0.14304	0.04418	0.15056	0.05818
0.57175	0.03598	0.59235	0.07132	0.09396	0.03925	0.09636	0.06088	0.14205	0.04407	0.14957	0.05815
0.57059	0.03598	0.59119	0.07099	0.09299	0.03914	0.09539	0.0608	0.14105	0.04401	0.14857	0.05812
0.56959	0.03601	0.59019	0.07072	0.09203	0.03908	0.09443	0.06072	0.14005	0.04412	0.14757	0.05809
0.56875	0.03601	0.58935	0.07048	0.09105	0.03904	0.09345	0.06064	0.13905	0.04406	0.14657	0.05806
0.56767	0.03599	0.58827	0.07019	0.0901	0.03894	0.0925	0.06056	0.13805	0.04392	0.14557	0.05803
0.5669	0.03602	0.5875	0.06998	0.08915	0.03888	0.09155	0.06047	0.13705	0.04384	0.14457	0.058
0.56551	0.03602	0.58611	0.0696	0.08818	0.03882	0.09058	0.06038	0.13605	0.04383	0.14357	0.05797
0.56498	0.03604	0.58558	0.06945	0.08719	0.03879	0.08959	0.06029	0.13505	0.04378	0.14257	0.05794
0.56398	0.03604	0.58458	0.06918	0.08623	0.03875	0.08863	0.06019	0.13406	0.04374	0.14158	0.05791
0.56306	0.03601	0.58366	0.06893	0.08526	0.03867	0.08766	0.0601	0.13306	0.04369	0.14058	0.05788
0.56202	0.03599	0.58262	0.06865	0.08427	0.03861	0.08667	0.05999	0.13206	0.04371	0.13958	0.05785
0.5611	0.03601	0.5817	0.0684	0.08332	0.03855	0.08572	0.05989	0.13107	0.04359	0.13859	0.05782
0.55994	0.03604	0.58054	0.06809	0.08237	0.03844	0.08477	0.05979	0.13007	0.04354	0.13759	0.05778
0.5589	0.03605	0.5795	0.06782	0.08139	0.03838	0.08379	0.05968	0.12907	0.04351	0.13659	0.05775
0.55779	0.03607	0.57839	0.06752	0.08043	0.0383	0.08283	0.05957	0.12807	0.04349	0.13559	0.05772
0.55698	0.03608	0.57758	0.06731	0.07947	0.03824	0.08187	0.05945	0.12708	0.04331	0.1346	0.05768
0.55629	0.03607	0.57689	0.06713	0.0785	0.03818	0.0809	0.05933	0.12608	0.04333	0.1336	0.05765
0.55498	0.03604	0.57558	0.06678	0.07755	0.03809	0.07995	0.05921	0.12508	0.04333	0.1326	0.05761
0.55406	0.03604	0.57466	0.06654	0.07659	0.03803	0.07899	0.05909	0.12408	0.04322	0.1316	0.05758
0.55294	0.03602	0.57354	0.06625	0.07563	0.03795	0.07803	0.05896	0.12308	0.04311	0.1306	0.05754
0.5521	0.03602	0.5727	0.06603	0.07466	0.03786	0.07706	0.05882	0.12208	0.04298	0.1296	0.05751
0.55129	0.03602	0.57189	0.06582	0.07369	0.0378	0.07609	0.05868	0.12109	0.04298	0.12861	0.05747
0.55053	0.03601	0.57113	0.06563	0.07272	0.03773	0.07512	0.05854	0.12009	0.04295	0.12761	0.05743
0.54922	0.03604	0.56982	0.06529	0.07176	0.03765	0.07416	0.05839	0.11909	0.04285	0.12661	0.05739
0.54822	0.03602	0.56882	0.06503	0.0708	0.03757	0.0732	0.05824	0.11809	0.04278	0.12561	0.05735
0.5471	0.03601	0.5677	0.06475	0.06986	0.03748	0.07226	0.05809	0.1171	0.04273	0.12462	0.05732
0.54637	0.03601	0.56697	0.06457	0.06894	0.03739	0.07134	0.05793	0.1161	0.04266	0.12362	0.05728
0.54561	0.03604	0.56621	0.06437	0.06798	0.03733	0.07038	0.05777	0.1151	0.0426	0.12262	0.05723
0.54461	0.03607	0.56521	0.06412	0.06703	0.03724	0.06943	0.0576	0.1141	0.04258	0.12162	0.05719
0.54372	0.03607	0.56432	0.0639	0.06606	0.03716	0.06846	0.05742	0.1131	0.04254	0.12062	0.05715
0.54268	0.03605	0.56328	0.06364	0.0651	0.03706	0.0675	0.05723	0.1121	0.0424	0.11962	0.05711
0.54215	0.03605	0.56275	0.06351	0.06415	0.03697	0.06655	0.05705	0.11111	0.04229	0.11863	0.05707
0.54115	0.03605	0.56175	0.06326	0.0632	0.03687	0.0656	0.05685	0.11011	0.04232	0.11763	0.05702
0.53968	0.03601	0.56028	0.0629	0.06225	0.03678	0.06465	0.05665	0.10912	0.04228	0.11664	0.05698
0.53892	0.03599	0.55952	0.06271	0.0613	0.03669	0.0637	0.05645	0.10812	0.04219	0.11564	0.05693
0.5378	0.03599	0.5584	0.06243	0.06035	0.0366	0.06275	0.05624	0.10712	0.04208	0.11464	0.05688
0.53665	0.03601	0.55725	0.06215	0.05941	0.03649	0.06181	0.05602	0.10613	0.04202	0.11365	0.05684
0.53568	0.03602	0.55628	0.06192	0.05847	0.03639	0.06087	0.05579	0.10513	0.04191	0.11265	0.05679
0.53465	0.03607	0.55525	0.06167	0.05753	0.03628	0.05993	0.05556	0.10413	0.0418	0.11165	0.05674
0.53396	0.03605	0.55456	0.0615	0.05659	0.03617	0.05899	0.05532	0.10314	0.04164	0.11066	0.05669
0.53311	0.03602	0.55371	0.0613	0.05564	0.03607	0.05804	0.05507	0.10214	0.04155	0.10966	0.05663
0.53246	0.03599	0.55306	0.06114	0.05469	0.03595	0.05709	0.05481	0.10115	0.04153	0.10867	0.05658
0.5315	0.03599	0.5521	0.06091	0.05375	0.03581	0.05615	0.05454	0.10015	0.04153	0.10767	0.05653
0.53062	0.03598	0.55122	0.0607	0.05281	0.0357	0.05521	0.05427	0.09914	0.04145	0.10666	0.05647
0.52966	0.03595	0.55026	0.06047	0.05189	0.03557	0.05429	0.05399	0.09815	0.04129	0.10567	0.05641
0.52839	0.03596	0.54899	0.06017	0.05095	0.03544	0.05335	0.0537	0.09715	0.04121	0.10467	0.05636
0.52735	0.03598	0.54795	0.05993	0.05003	0.03534	0.05243	0.0534	0.09615	0.04118	0.10367	0.0563
0.52658	0.03598	0.54718	0.05975	0.0491	0.03518	0.0515	0.05309	0.09516	0.04117	0.10268	0.05623
0.52562	0.03595	0.54622	0.05952	0.04816	0.03505	0.05056	0.05276	0.09416	0.041	0.10168	0.05617
0.52462	0.03593	0.54522	0.05929	0.04724	0.0349	0.04964	0.05243	0.09316	0.04089	0.10068	0.05611
0.52358	0.03592	0.54418	0.05905	0.04631	0.03474	0.04871	0.05209	0.09216	0.04085	0.09968	0.05604
0.52239	0.03592	0.54299	0.05877	0.04539	0.03461	0.04779	0.05174	0.09117	0.04072	0.09869	0.05597
0.52154	0.03592	0.54214	0.05858	0.04448	0.03444	0.04688	0.05138	0.09017	0.04057	0.09769	0.0559
0.52074	0.03592	0.54134	0.05839	0.04356	0.03427	0.04596	0.051	0.08917	0.0405	0.09669	0.05583
0.51978	0.03592	0.54038	0.05818	0.04266	0.0341	0.04506	0.05062	0.08817	0.04045	0.09569	0.05576
0.51882	0.0359	0.53942	0.05796	0.04177	0.03394	0.04417	0.05023	0.08718	0.04036	0.0947	0.05568
0.51789	0.0359	0.53849	0.05775	0.04088	0.03375	0.04328	0.04983	0.08618	0.04025	0.0937	0.05561
0.51658	0.03592	0.53718	0.05745	0.03997	0.03356	0.04237	0.04941	0.08519	0.04016	0.09271	0.05553
0.51562	0.03592	0.53622	0.05724	0.03907	0.03337	0.04147	0.04898	0.08419	0.04005	0.09171	0.05544
0.51462	0.0359	0.53522	0.05701	0.03818	0.03319	0.04058	0.04853	0.08319	0.04004	0.09071	0.05536
0.51378	0.03588	0.53438	0.05682	0.03729	0.03298	0.03969	0.04808	0.0822	0.03984	0.08972	0.05527
0.51274	0.03588	0.53334	0.05659	0.03641	0.03278	0.03881	0.04761	0.0812	0.0398	0.08872	0.05519
0.51178	0.03585	0.53238	0.05638	0.03553	0.03255	0.03793	0.04712	0.08021	0.03969	0.08773	0.05509
0.51089	0.03584	0.53149	0.05619	0.03466	0.03235	0.03706	0.04663	0.07921	0.03954	0.08673	0.055
0.51009	0.03584	0.53069	0.05601	0.0338	0.03213	0.0362	0.04613	0.07821	0.03946	0.08573	0.0549
0.50952	0.03581	0.53012	0.05588	0.03296	0.0319	0.03536	0.04562	0.07722	0.03937	0.08474	0.0548
0.50863	0.03582	0.52923	0.05569	0.03212	0.03164	0.03452	0.04509	0.07622	0.03928	0.08374	0.0547
0.50841	0.03585	0.52901	0.05564	0.03127	0.03138	0.03367	0.04455	0.07521	0.03911	0.08273	0.05459
0.508	0.03585	0.5286	0.05555	0.03044	0.03112	0.03284	0.04399	0.07422	0.03905	0.08174	0.05448
0.50716	0.03585	0.52775	0.05537	0.02959	0.03083	0.03199	0.04341	0.07323	0.03894	0.08075	0.05437
0.50635	0.03584	0.52695	0.05519	0.02875	0.03054	0.03115	0.04282	0.07224	0.03893	0.07976	0.05425
0.50566	0.03581	0.52626	0.05505	0.02793	0.03022	0.03033	0.04222	0.07124	0.03873	0.07876	0.05413
0.50497	0.03578	0.52557	0.0549	0.02712	0.02992	0.02952	0.04161	0.07024	0.03859	0.07776	0.05401
0.50394	0.03578	0.52453	0.05467	0.02631	0.02961	0.02871	0.04098	0.06924	0.03837	0.07676	0.05388
0.50294	0.03578	0.52354	0.05446	0.02553	0.02933	0.02793	0.04035	0.06825	0.0383	0.07577	0.05375
0.50209	0.03576	0.52269	0.05428	0.02475	0.02896	0.02715	0.03972	0.06725	0.0382	0.07477	0.05361
0.50117	0.03575	0.52177	0.05408	0.02398	0.02858	0.02638	0.03906	0.06626	0.03805	0.07378	0.05347
0.50029	0.03575	0.52089	0.0539	0.02321	0.02821	0.02561	0.03839	0.06526	0.03792	0.07278	0.05333
0.49975	0.03575	0.52035	0.05379	0.02243	0.02783	0.02483	0.03769	0.06427	0.03777	0.07179	0.05317
0.49914	0.03575	0.51974	0.05366	0.02169	0.02742	0.02409	0.037	0.06327	0.0376	0.07079	0.05302
0.49803	0.03573	0.51863	0.05342	0.02093	0.02701	0.02333	0.03628	0.06228	0.03751	0.0698	0.05286
0.49695	0.03573	0.51755	0.0532	0.0202	0.02662	0.0226	0.03556	0.06128	0.03741	0.0688	0.05269
0.49591	0.03573	0.51651	0.05298	0.01947	0.02619	0.02187	0.03483	0.06028	0.03724	0.0678	0.05252
0.49487	0.03575	0.51547	0.05277	0.01875	0.02575	0.02115	0.03409	0.05928	0.03709	0.0668	0.05234
0.49383	0.03573	0.51443	0.05255	0.01805	0.02526	0.02045	0.03334	0.05829	0.037	0.06581	0.05216
0.49275	0.03572	0.51335	0.05233	0.01735	0.02476	0.01975	0.03258	0.0573	0.03689	0.06482	0.05197
0.49175	0.0357	0.51235	0.05213	0.01667	0.02427	0.01907	0.03182	0.0563	0.03674	0.06382	0.05177
0.49079	0.03569	0.51139	0.05193	0.016	0.02373	0.0184	0.03105	0.05531	0.0366	0.06283	0.05157
0.48983	0.03569	0.51043	0.05173	0.01533	0.02318	0.01773	0.03026	0.05432	0.03645	0.06184	0.05135
0.48883	0.03569	0.50943	0.05153	0.01465	0.02261	0.01705	0.02944	0.05332	0.03627	0.06084	0.05113
0.48775	0.03567	0.50835	0.05131	0.01399	0.02202	0.01639	0.02862	0.05233	0.03607	0.05985	0.05091
0.4866	0.03566	0.5072	0.05108	0.01335	0.02143	0.01575	0.02781	0.05133	0.03592	0.05885	0.05068
0.48572	0.03563	0.50632	0.05091	0.01272	0.0208	0.01512	0.02699	0.05034	0.0357	0.05786	0.05043
0.48479	0.0356	0.50539	0.05072	0.0121	0.02018	0.0145	0.02615	0.04935	0.03552	0.05687	0.05018
0.48399	0.03558	0.50459	0.05056	0.01149	0.01951	0.01389	0.02533	0.04835	0.03532	0.05587	0.04992
0.48311	0.03561	0.50371	0.05039	0.01089	0.01883	0.01329	0.02448	0.04736	0.03505	0.05488	0.04965
0.48218	0.03561	0.50278	0.05021	0.01028	0.01816	0.01268	0.02362	0.04637	0.0349	0.05389	0.04937
0.48126	0.03563	0.50186	0.05003	0.00971	0.01744	0.01211	0.02277	0.04538	0.03477	0.0529	0.04909
0.48038	0.03563	0.50098	0.04985	0.00913	0.01671	0.01153	0.02191	0.04438	0.0345	0.0519	0.04879
0.47957	0.03561	0.50017	0.0497	0.00855	0.01595	0.01095	0.02102	0.04339	0.03427	0.05091	0.04848
0.47857	0.0356	0.49917	0.0495	0.00799	0.01515	0.01039	0.02015	0.04239	0.034	0.04991	0.04815
0.47742	0.03558	0.49802	0.04928	0.00743	0.01436	0.00983	0.01926	0.0414	0.03378	0.04892	0.04782
0.47657	0.03557	0.49717	0.04911	0.00688	0.01353	0.00928	0.01836	0.04041	0.03351	0.04793	0.04748
0.47553	0.03553	0.49613	0.04892	0.00634	0.01268	0.00874	0.01747	0.03942	0.03324	0.04694	0.04712
0.47438	0.03553	0.49498	0.04869	0.00581	0.01182	0.00821	0.01655	0.03843	0.03289	0.04595	0.04675
0.47342	0.0355	0.49402	0.04851	0.00529	0.01091	0.00769	0.01566	0.03744	0.03261	0.04496	0.04637
0.47246	0.0355	0.49306	0.04833	0.00477	0.01	0.00717	0.01474	0.03646	0.03235	0.04398	0.04597
0.47146	0.03549	0.49206	0.04814	0.00426	0.00906	0.00666	0.01382	0.03547	0.03205	0.04299	0.04556
0.47038	0.03549	0.49098	0.04794	0.00377	0.00811	0.00617	0.01292	0.03448	0.03173	0.042	0.04513
0.46938	0.03549	0.48998	0.04775	0.00328	0.00714	0.00568	0.012	0.03349	0.03137	0.04101	0.04469
0.46869	0.03547	0.48929	0.04762	0.00279	0.00612	0.00519	0.01107	0.0325	0.03098	0.04002	0.04423
0.46773	0.03544	0.48833	0.04744	0.0023	0.00513	0.0047	0.01011	0.03152	0.03067	0.03904	0.04375
0.46681	0.03541	0.48741	0.04727	0.00182	0.00409	0.00422	0.00916	0.03053	0.03021	0.03805	0.04326
0.46581	0.03537	0.48641	0.04709	0.00135	0.00302	0.00375	0.00822	0.02955	0.02981	0.03707	0.04275
0.46485	0.03535	0.48545	0.04691	0.00088945	0.00195	0.00329	0.00727	0.02857	0.02939	0.03609	0.04222
0.464	0.03534	0.4846	0.04675	0.0004353	0.000859534	0.00284	0.00632	0.02759	0.02876	0.03511	0.04167
0.46308	0.03532	0.48368	0.04659	-1.93e-05	0.00026693	0.00238	0.00535	0.0266	0.02835	0.03412	0.0411
0.46208	0.03531	0.48268	0.0464	-0.0004595	0.00142	0.00194	0.0044	0.02562	0.02793	0.03314	0.04051
0.461	0.03531	0.4816	0.04621	-0.0008925	0.00259	0.00151	0.00344	0.02464	0.02745	0.03216	0.0399
0.46012	0.03529	0.48072	0.04605	-0.00133	0.00378	0.00107	0.00245	0.02367	0.02688	0.03119	0.03927
0.45912	0.03529	0.47972	0.04587	-0.00176	0.00498	0.0006415	0.00149	0.02269	0.02636	0.03021	0.03862
0.45816	0.03528	0.47876	0.0457	-0.00219	0.0062	0.000213	0.000498763	0.02172	0.02572	0.02924	0.03794
0.45716	0.03529	0.47776	0.04552	-0.00261	0.00746	-0.0002065	0.000487453	0.02075	0.0251	0.02827	0.03724
0.45616	0.03528	0.47676	0.04534	-0.00303	0.0087	-0.000635	0.00151	0.01977	0.02449	0.02729	0.03651
0.45516	0.03528	0.47576	0.04516	-0.00344	0.00998	-0.00104	0.0025	0.01881	0.0237	0.02633	0.03576
0.4542	0.03528	0.4748	0.04499	-0.00385	0.01128	-0.00145	0.00351	0.01783	0.02301	0.02535	0.03498
0.45339	0.03525	0.47399	0.04485	-0.00425	0.0126	-0.00185	0.0045	0.01687	0.02223	0.02439	0.03417
0.45282	0.03523	0.47342	0.04475	-0.00465	0.01395	-0.00225	0.00551	0.0159	0.0215	0.02342	0.03334
0.45198	0.0352	0.47258	0.0446	-0.00503	0.01529	-0.00263	0.00652	0.01494	0.02065	0.02246	0.03248
0.45074	0.03518	0.47134	0.04439	-0.00543	0.01668	-0.00303	0.00754	0.01399	0.01975	0.02151	0.03159
0.44982	0.03517	0.47042	0.04423	-0.0058	0.01805	-0.0034	0.00854	0.01303	0.01883	0.02055	0.03066
0.4489	0.03517	0.4695	0.04407	-0.00618	0.01943	-0.00378	0.00956	0.01207	0.01793	0.01959	0.0297
0.4479	0.03515	0.4685	0.04389	-0.00655	0.02088	-0.00415	0.01058	0.01112	0.01689	0.01864	0.02872
0.44694	0.03514	0.46754	0.04373	-0.00692	0.02229	-0.00452	0.01162	0.01018	0.01583	0.0177	0.0277
0.44586	0.03512	0.46646	0.04355	-0.00728	0.02376	-0.00488	0.01263	0.00923	0.01471	0.01675	0.02664
0.44482	0.03509	0.46542	0.04337	-0.00765	0.02522	-0.00525	0.01368	0.00829	0.0135	0.01581	0.02556
0.44378	0.03508	0.46438	0.04319	-0.00799	0.02672	-0.00559	0.01466	0.00735	0.01235	0.01487	0.02443
0.44286	0.03508	0.46346	0.04304	-0.00826	0.02821	-0.00586	0.01544	0.00642	0.01109	0.01394	0.02327
0.44194	0.03508	0.46254	0.04288	-0.00851	0.02974	-0.00611	0.01619	0.00549	0.00973	0.01301	0.02207
0.4409	0.03506	0.4615	0.04271	-0.0088	0.03126	-0.0064	0.01707	0.00456	0.00832	0.01208	0.02084
0.43966	0.03506	0.46026	0.0425	-0.00913	0.03281	-0.00673	0.01805	0.00364	0.00688	0.01116	0.01957
0.43874	0.03506	0.45934	0.04235	-0.00944	0.03436	-0.00704	0.01902	0.00273	0.00539	0.01025	0.01826
0.43778	0.03505	0.45838	0.04219	-0.00975	0.03595	-0.00735	0.01996	0.00181	0.00372	0.00933	0.01691
0.4369	0.03503	0.4575	0.04204	-0.01005	0.03753	-0.00765	0.0209	0.00090508	0.00198	0.00843	0.01552
0.43559	0.03502	0.45619	0.04183	-0.01039	0.03914	-0.00799	0.02198	3.23e-06	0.000251864	0.00752	0.01408
0.43451	0.03499	0.45511	0.04165	-0.01069	0.04075	-0.00829	0.02297	-0.000892705	0.00161	0.00663	0.01261
0.4339	0.03496	0.4545	0.04155	-0.01091	0.04237	-0.00851	0.02369	-0.00178	0.00348	0.00574	0.0111
0.43298	0.03496	0.45358	0.0414	-0.0111	0.04401	-0.0087	0.02429	-0.00267	0.00548	0.00485	0.00954
0.43205	0.03494	0.45265	0.04125	-0.01134	0.04566	-0.00894	0.02507	-0.00355	0.00766	0.00397	0.00794
0.43113	0.03493	0.45173	0.0411	-0.01157	0.04728	-0.00917	0.02585	-0.00442	0.00979	0.0031	0.0063
0.43013	0.03491	0.45073	0.04094	-0.0118	0.04899	-0.0094	0.02663	-0.00528	0.01207	0.00224	0.00462
0.42945	0.0349	0.45005	0.04083	-0.01203	0.05068	-0.00963	0.02739	-0.00614	0.01445	0.00138	0.00289
0.42833	0.0349	0.44893	0.04065	-0.0122	0.05235	-0.0098	0.028	-0.007	0.017	0.00052215	0.00111
0.42737	0.03488	0.44797	0.0405	-0.01241	0.05406	-0.01001	0.0287	-0.00784	0.01957	-0.00032445	0.000703651
0.42652	0.03487	0.44712	0.04037	-0.01263	0.05578	-0.01023	0.02946	-0.00868	0.02222	-0.00116	0.00256
0.42552	0.03488	0.44612	0.04021	-0.01285	0.0575	-0.01045	0.03024	-0.00951	0.02502	-0.00199	0.00446
0.42444	0.03487	0.44504	0.04004	-0.0131	0.05923	-0.0107	0.03113	-0.01033	0.02794	-0.00281	0.0064
0.42325	0.03485	0.44385	0.03985	-0.01336	0.06098	-0.01096	0.03207	-0.01115	0.03094	-0.00363	0.00839
0.42225	0.03485	0.44285	0.0397	-0.0136	0.06275	-0.0112	0.03293	-0.01196	0.03413	-0.00444	0.01043
0.42129	0.03482	0.44189	0.03955	-0.01386	0.06451	-0.01146	0.03387	-0.01276	0.03745	-0.00524	0.0125
0.42037	0.0348	0.44097	0.03941	-0.01415	0.06628	-0.01175	0.03491	-0.01354	0.04075	-0.00602	0.01461
0.41956	0.03477	0.44016	0.03928	-0.01442	0.06803	-0.01202	0.03592	-0.01433	0.04419	-0.00681	0.01677
0.41848	0.03474	0.43908	0.03912	-0.0147	0.06979	-0.0123	0.03699	-0.0151	0.04782	-0.00758	0.01897
0.41772	0.0347	0.43832	0.039	-0.01494	0.0716	-0.01254	0.03788	-0.01586	0.05165	-0.00834	0.0212
0.41691	0.03465	0.43751	0.03888	-0.01509	0.07343	-0.01269	0.03847	-0.01663	0.05555	-0.00911	0.0235
0.41611	0.03462	0.43671	0.03875	-0.01524	0.07522	-0.01284	0.03906	-0.01738	0.05949	-0.00986	0.02584
0.4153	0.03462	0.4359	0.03863	-0.0155	0.07705	-0.0131	0.04004	-0.01811	0.06361	-0.01059	0.02819
0.41419	0.03461	0.43479	0.03846	-0.01574	0.07888	-0.01334	0.04097	-0.01884	0.0679	-0.01132	0.03057
0.41291	0.03462	0.43351	0.03827	-0.01594	0.08072	-0.01354	0.04176	-0.01956	0.07229	-0.01204	0.03301
0.41195	0.03462	0.43255	0.03813	-0.01627	0.08254	-0.01387	0.04309	-0.02028	0.07681	-0.01276	0.0355
0.4113	0.03461	0.4319	0.03803	-0.01663	0.08439	-0.01423	0.04453	-0.02098	0.0814	-0.01346	0.038
0.4105	0.03459	0.4311	0.03791	-0.01688	0.08626	-0.01448	0.04556	-0.02168	0.08623	-0.01416	0.04055
0.40958	0.03456	0.43018	0.03777	-0.0171	0.08811	-0.0147	0.04648	-0.02237	0.09111	-0.01485	0.04316
0.40869	0.03453	0.42929	0.03764	-0.01734	0.08997	-0.01494	0.04747	-0.02304	0.09626	-0.01552	0.04577
0.40824	0.03453	0.42884	0.03758	-0.01761	0.09181	-0.01521	0.04859	-0.02371	0.10142	-0.01619	0.0484
0.40732	0.03452	0.42792	0.03744	-0.01786	0.09368	-0.01546	0.04969	-0.02436	0.10668	-0.01684	0.05107
0.40659	0.03448	0.42719	0.03733	-0.0181	0.09556	-0.0157	0.05069	-0.02502	0.11208	-0.0175	0.05381
0.40582	0.03445	0.42642	0.03722	-0.01833	0.09746	-0.01593	0.05171	-0.02565	0.11767	-0.01813	0.05654
0.40479	0.03444	0.42539	0.03707	-0.01857	0.09932	-0.01617	0.05273	-0.02628	0.12339	-0.01876	0.05927
0.40386	0.03441	0.42446	0.03694	-0.01867	0.1012	-0.01627	0.05317	-0.0269	0.1292	-0.01938	0.06207
0.40302	0.03436	0.42362	0.03682	-0.01877	0.10312	-0.01637	0.05361	-0.0275	0.13517	-0.01998	0.06484
0.40225	0.03433	0.42285	0.03671	-0.01896	0.10501	-0.01656	0.05446	-0.02809	0.14127	-0.02057	0.06762
0.40137	0.0343	0.42197	0.03658	-0.01915	0.10694	-0.01675	0.0553	-0.02868	0.14757	-0.02116	0.07047
0.4001	0.03429	0.4207	0.0364	-0.01934	0.10884	-0.01694	0.05616	-0.02925	0.15416	-0.02173	0.07325
0.39898	0.03429	0.41958	0.03624	-0.01935	0.11071	-0.01695	0.0562	-0.0298	0.16086	-0.02228	0.07602
0.39802	0.03427	0.41862	0.0361	-0.01949	0.11263	-0.01709	0.05686	-0.03033	0.16771	-0.02281	0.07876
0.39706	0.03426	0.41766	0.03597	-0.01968	--	-0.01728	0.05773	-0.03086	0.17471	-0.02334	0.08151
0.39594	0.03424	0.41654	0.03581	-0.01996	--	-0.01756	0.05901	-0.03138	0.18201	-0.02386	0.08429
0.39494	0.03423	0.41554	0.03567	-0.02015	--	-0.01775	0.0599	-0.0319	0.18947	-0.02438	0.08716
0.39402	0.0342	0.41462	0.03554	-0.02039	--	-0.01799	0.061	-0.03242	0.19723	-0.0249	0.09002
0.39298	0.03417	0.41358	0.0354	-0.02067	--	-0.01827	0.06232	-0.03291	0.20514	-0.02539	0.09282
0.39202	0.03415	0.41262	0.03526	-0.021	--	-0.0186	0.06387	-0.03339	0.21321	-0.02587	0.09559
0.3911	0.0341	0.4117	0.03514	-0.02123	--	-0.01883	0.06501	-0.03387	0.22173	-0.02635	0.09846
0.3901	0.03406	0.4107	0.035	-0.02147	--	-0.01907	0.06616	-0.03435	0.2301	-0.02683	0.10131
0.3891	0.03401	0.4097	0.03486	-0.0217	--	-0.0193	0.06731	-0.03481	0.23847	-0.02729	0.10412
0.38817	0.03397	0.40878	0.03474	-0.02194	--	-0.01954	0.06848	-0.03526	--	-0.02774	0.10691
0.38729	0.03394	0.40789	0.03462	-0.02217	--	-0.01977	0.06966	-0.03572	--	-0.0282	0.10983
0.38637	0.03392	0.40697	0.03449	-0.02245	--	-0.02005	0.07107	-0.03616	--	-0.02864	0.11271
0.38541	0.03391	0.40601	0.03436	-0.02268	--	-0.02028	0.07228	-0.03661	--	-0.02909	0.11565
0.38433	0.03389	0.40493	0.03422	-0.02288	--	-0.02048	0.07326	-0.03705	--	-0.02953	0.11859
0.38349	0.03388	0.40409	0.0341	-0.02266	--	-0.02026	0.07215	-0.03752	--	-0.03	0.12176
0.38253	0.03385	0.40313	0.03398	-0.02272	--	-0.02032	0.07243	-0.03796	--	-0.03044	0.12481
0.38164	0.03382	0.40224	0.03386	-0.02295	--	-0.02055	0.07364	-0.0384	--	-0.03088	0.12791
0.3806	0.03378	0.4012	0.03372	-0.02314	--	-0.02074	0.07463	-0.03885	--	-0.03133	0.13112
0.37992	0.03375	0.40052	0.03363	-0.02337	--	-0.02097	0.07587	-0.03928	--	-0.03176	0.13428
0.37907	0.03372	0.39967	0.03352	-0.02357	--	-0.02117	0.07687	-0.03976	--	-0.03224	0.13778
0.37811	0.03368	0.39871	0.03339	-0.02375	--	-0.02135	0.07789	-0.04024	--	-0.03272	0.1414
0.37711	0.03366	0.39771	0.03326	-0.0239	--	-0.0215	0.07867	-0.04068	--	-0.03316	0.14479
0.37623	0.03363	0.39683	0.03315	-0.02409	--	-0.02169	0.07969	-0.04117	--	-0.03365	0.14865
0.37538	0.03359	0.39598	0.03304					-0.04164	--	-0.03412	0.15237
0.37446	0.03354	0.39506	0.03292					-0.04212	--	-0.0346	0.15631
0.37346	0.03353	0.39406	0.03279					-0.0426	--	-0.03508	0.16023
0.3725	0.03351	0.3931	0.03267					-0.04308	--	-0.03556	0.16432
0.37162	0.0335	0.39222	0.03255
0.37081	0.03347	0.39141	0.03245
0.36985	0.03342	0.39045	0.03233
0.36897	0.03339	0.38957	0.03222
0.36801	0.03336	0.38861	0.0321
0.36709	0.03333	0.38769	0.03198
0.36624	0.03328	0.38684	0.03187
0.3652	0.03325	0.3858	0.03175
0.36432	0.03321	0.38492	0.03164
0.36344	0.03319	0.38404	0.03153
0.36263	0.03313	0.38323	0.03143
0.36198	0.0331	0.38258	0.03135
0.36106	0.03305	0.38166	0.03123
0.36026	0.03302	0.38086	0.03114
0.35945	0.03299	0.38005	0.03104
0.35849	0.03295	0.37909	0.03092
0.35761	0.0329	0.37821	0.03081
0.35661	0.03287	0.37721	0.03069
0.35568	0.03283	0.37628	0.03058
0.35476	0.0328	0.37536	0.03047
0.35376	0.03277	0.37436	0.03035
0.35288	0.03273	0.37348	0.03025
0.35192	0.03269	0.37252	0.03013
0.35096	0.03266	0.37156	0.03002
0.35007	0.03261	0.37067	0.02992
0.34923	0.03258	0.36983	0.02982
0.34831	0.03254	0.36891	0.02971
0.34743	0.03249	0.36803	0.02961
0.34658	0.03245	0.36718	0.02951
0.34566	0.0324	0.36626	0.0294
0.34478	0.03235	0.36538	0.0293
0.34397	0.03229	0.36457	0.02921
0.34305	0.03225	0.36365	0.02911
0.34221	0.0322	0.36281	0.02901
0.34132	0.03216	0.36192	0.02891
0.34052	0.03211	0.36112	0.02882
0.33956	0.03208	0.36016	0.02871
0.33883	0.03203	0.35943	0.02863
0.33795	0.03197	0.35855	0.02853
0.33699	0.03193	0.35759	0.02842
0.33606	0.03188	0.35666	0.02832
0.33522	0.03184	0.35582	0.02823
0.33434	0.03178	0.35494	0.02813
0.33345	0.0317	0.35405	0.02803
0.33257	0.03165	0.35317	0.02793
0.33165	0.03161	0.35225	0.02783
0.33077	0.03156	0.35137	0.02774
0.33008	0.03152	0.35068	0.02766
0.32927	0.03147	0.34987	0.02758
0.32843	0.03141	0.34903	0.02748
0.32755	0.03137	0.34815	0.02739
0.32662	0.0313	0.34722	0.02729
0.32578	0.03126	0.34638	0.0272
0.3249	0.03121	0.3455	0.02711
0.32401	0.03115	0.34461	0.02701
0.32305	0.03109	0.34365	0.02691
0.32205	0.03105	0.34265	0.02681
0.32113	0.03098	0.34173	0.02671
0.32025	0.03092	0.34085	0.02662
0.3196	0.03086	0.3402	0.02655
0.31899	0.0308	0.33959	0.02649
0.31795	0.03074	0.33855	0.02638
0.31699	0.03068	0.33759	0.02628
0.31599	0.03062	0.33659	0.02618
0.31499	0.03056	0.33559	0.02607
0.31407	0.03048	0.33467	0.02598
0.31314	0.03044	0.33374	0.02589
0.31215	0.03038	0.33275	0.02579
0.31114	0.03033	0.33174	0.02568
0.3103	0.03027	0.3309	0.0256
0.30938	0.03021	0.32998	0.02551
0.3085	0.03015	0.3291	0.02542
0.30753	0.03007	0.32813	0.02532
0.30665	0.03001	0.32725	0.02524
0.30589	0.02996	0.32649	0.02516
0.30496	0.0299	0.32556	0.02507
0.30396	0.02984	0.32456	0.02497
0.30304	0.02978	0.32364	0.02488
0.30208	0.02971	0.32268	0.02479
0.30112	0.02965	0.32172	0.0247
0.3002	0.02958	0.3208	0.02461
0.29928	0.02952	0.31988	0.02452
0.29831	0.02946	0.31891	0.02443
0.29739	0.0294	0.31799	0.02434
0.29651	0.02933	0.31711	0.02425
0.29559	0.02928	0.31619	0.02417
0.29467	0.0292	0.31527	0.02408
0.29371	0.02914	0.31431	0.02399
0.29282	0.02907	0.31342	0.02391
0.29194	0.02899	0.31254	0.02382
0.29109	0.02891	0.31169	0.02374
0.29025	0.02884	0.31085	0.02367
0.28937	0.02878	0.30997	0.02358
0.28852	0.0287	0.30912	0.02351
0.2876	0.02864	0.3082	0.02342
0.28664	0.02855	0.30724	0.02333
0.2858	0.02847	0.3064	0.02326
0.28484	0.0284	0.30544	0.02317
0.28388	0.02834	0.30448	0.02308
0.28295	0.02826	0.30355	0.023
0.28211	0.02818	0.30271	0.02292
0.2813	0.02811	0.3019	0.02285
0.28046	0.02803	0.30106	0.02277
0.27958	0.02796	0.30018	0.0227
0.27873	0.02786	0.29933	0.02262
0.27797	0.02779	0.29857	0.02255
0.27716	0.0277	0.29776	0.02248
0.2764	0.02761	0.297	0.02241
0.27571	0.02751	0.29631	0.02235
0.2749	0.02741	0.2955	0.02228
0.27402	0.02732	0.29462	0.02221
0.27318	0.02724	0.29378	0.02213
0.27222	0.02715	0.29282	0.02205
0.27125	0.02706	0.29185	0.02197
0.27041	0.02695	0.29101	0.0219
0.26945	0.02685	0.29005	0.02181
0.26849	0.02674	0.28909	0.02173
0.26761	0.02665	0.28821	0.02166
0.2668	0.02654	0.2874	0.02159
0.26584	0.02645	0.28644	0.02151
0.26496	0.02636	0.28556	0.02143
0.26396	0.02628	0.28456	0.02135
0.26303	0.02619	0.28363	0.02127
0.26203	0.02608	0.28263	0.02119
0.26111	0.02598	0.28171	0.02111
0.26015	0.02586	0.28075	0.02103
0.25915	0.02575	0.27975	0.02095
0.25831	0.02564	0.27891	0.02088
0.2575	0.02554	0.2781	0.02082
0.25654	0.02543	0.27714	0.02074
0.2557	0.02532	0.2763	0.02067
0.25478	0.02522	0.27538	0.02059
0.25378	0.02511	0.27438	0.02051
0.25301	0.025	0.27361	0.02045
0.25193	0.02488	0.27253	0.02037
0.25097	0.02478	0.27157	0.02029
0.25028	0.02468	0.27088	0.02023
0.24944	0.02456	0.27004	0.02017
0.24859	0.02446	0.26919	0.0201
0.24771	0.02435	0.26831	0.02003
0.24683	0.02423	0.26743	0.01996
0.24598	0.02412	0.26658	0.0199
0.2451	0.024	0.2657	0.01983
0.24426	0.02389	0.26486	0.01976
0.24341	0.02377	0.26401	0.0197
0.24261	0.02366	0.26321	0.01963
0.24169	0.02354	0.26229	0.01956
0.24076	0.02342	0.26136	0.01949
0.23988	0.0233	0.26048	0.01943
0.23904	0.02318	0.25964	0.01936
0.23819	0.02306	0.25879	0.0193
0.23739	0.02293	0.25799	0.01924
0.23658	0.02281	0.25718	0.01918
0.2357	0.02269	0.2563	0.01911
0.2349	0.02257	0.2555	0.01905
0.23401	0.02243	0.25461	0.01898
0.23321	0.02233	0.25381	0.01892
0.2324	0.02222	0.253	0.01886
0.23171	0.0221	0.25231	0.01881
0.23107	0.02198	0.25167	0.01877
0.23038	0.02185	0.25098	0.01872
0.22965	0.02173	0.25025	0.01866
0.22888	0.02159	0.24948	0.01861
0.228	0.02149	0.2486	0.01854
0.22712	0.02137	0.24772	0.01848
0.22616	0.02124	0.24676	0.01841
0.22527	0.02114	0.24587	0.01834
0.22439	0.02102	0.24499	0.01828
0.22351	0.02091	0.24411	0.01822
0.22263	0.02079	0.24323	0.01816
0.22178	0.02067	0.24238	0.0181
0.22082	0.02056	0.24142	0.01803
0.21994	0.02045	0.24054	0.01796
0.21917	0.02033	0.23977	0.01791
0.21821	0.02021	0.23881	0.01784
0.21705	0.02009	0.23765	0.01776
0.21609	0.01998	0.23669	0.0177
0.21533	0.01988	0.23593	0.01764
0.21456	0.01975	0.23516	0.01759
0.2138	0.01965	0.2344	0.01754
0.21299	0.01954	0.23359	0.01748
0.21215	0.01942	0.23275	0.01742
0.2113	0.0193	0.2319	0.01737
0.21058	0.01918	0.23118	0.01732
0.20985	0.01905	0.23045	0.01727
0.20904	0.01892	0.22964	0.01721
0.20832	0.01878	0.22892	0.01716
0.20751	0.01866	0.22811	0.01711
0.20671	0.01854	0.22731	0.01706
0.20582	0.01844	0.22642	0.017
0.20498	0.01834	0.22558	0.01694
0.2041	0.01823	0.2247	0.01688
0.20333	0.01813	0.22393	0.01683
0.20249	0.018	0.22309	0.01678
0.20176	0.01791	0.22236	0.01673
0.20099	0.01781	0.22159	0.01668
0.20011	0.0177	0.22071	0.01662
0.19923	0.01759	0.21983	0.01656
0.19842	0.01746	0.21902	0.01651
0.19746	0.01733	0.21806	0.01645
0.1967	0.01721	0.2173	0.0164
0.19585	0.01711	0.21645	0.01634
0.19497	0.01701	0.21557	0.01629
0.19412	0.01692	0.21472	0.01623
0.19332	0.0168	0.21392	0.01618
0.19251	0.01669	0.21311	0.01613
0.19171	0.01659	0.21231	0.01608
0.1909	0.01648	0.2115	0.01603
0.19006	0.01639	0.21066	0.01598
0.18922	0.01628	0.20982	0.01592
0.18849	0.01619	0.20909	0.01588
0.18768	0.01609	0.20828	0.01583
0.18684	0.01599	0.20744	0.01578
0.18604	0.0159	0.20664	0.01573
0.18523	0.0158	0.20583	0.01568
0.18439	0.01571	0.20499	0.01562
0.1835	0.0156	0.2041	0.01557
0.1827	0.01551	0.2033	0.01552
0.18189	0.01542	0.20249	0.01547
0.18113	0.01532	0.20173	0.01543
0.18028	0.01523	0.20088	0.01537
0.17944	0.01515	0.20004	0.01532
0.1786	0.01506	0.1992	0.01527
0.17775	0.01497	0.19835	0.01522
0.17691	0.01489	0.19751	0.01517
0.17618	0.0148	0.19678	0.01513
0.17541	0.01471	0.19601	0.01508
0.17473	0.01462	0.19533	0.01504
0.17404	0.01453	0.19464	0.015
0.17339	0.01445	0.19399	0.01496
0.1727	0.01436	0.1933	0.01492
0.17197	0.01428	0.19257	0.01488
0.1714	0.01419	0.192	0.01485
0.17068	0.0141	0.19128	0.0148
0.16983	0.01402	0.19043	0.01475
0.16907	0.01393	0.18967	0.01471
0.16826	0.01386	0.18886	0.01466
0.16746	0.01379	0.18806	0.01462
0.16665	0.0137	0.18725	0.01457
0.16592	0.01362	0.18652	0.01453
0.16516	0.01354	0.18576	0.01449
0.16439	0.01346	0.18499	0.01444
0.16355	0.01338	0.18415	0.01439
0.16274	0.0133	0.18334	0.01435
0.16206	0.01322	0.18266	0.01431
0.16137	0.01315	0.18197	0.01427
0.16056	0.01307	0.18116	0.01422
0.15984	0.013	0.18044	0.01418
0.15899	0.01293	0.17959	0.01414
0.15819	0.01285	0.17879	0.01409
0.15738	0.01279	0.17798	0.01405
0.15665	0.01273	0.17725	0.01401
0.15585	0.01266	0.17645	0.01396
0.15508	0.01259	0.17568	0.01392
0.15428	0.01252	0.17488	0.01388
0.15355	0.01246	0.17415	0.01384
0.15286	0.01239	0.17346	0.0138
0.15206	0.01232	0.17266	0.01375
0.15137	0.01225	0.17197	0.01372
0.15068	0.01218	0.17128	0.01368
0.14996	0.01213	0.17056	0.01364
0.14923	0.01207	0.16983	0.0136
0.14854	0.01201	0.16914	0.01356
0.14781	0.01195	0.16841	0.01352
0.14705	0.01189	0.16765	0.01348
0.14636	0.01183	0.16696	0.01345
0.14567	0.01177	0.16627	0.01341
0.14487	0.01171	0.16547	0.01337
0.1441	0.01166	0.1647	0.01333
0.14345	0.0116	0.16405	0.01329
0.14268	0.01157	0.16328	0.01325
0.14188	0.01152	0.16248	0.01321
0.14119	0.01145	0.16179	0.01317
0.1405	0.01138	0.1611	0.01314
0.13974	0.01133	0.16034	0.0131
0.13905	0.01128	0.15965	0.01306
0.13836	0.01123	0.15896	0.01302
0.13767	0.01119	0.15827	0.01299
0.13699	0.01114	0.15759	0.01295
0.13622	0.0111	0.15682	0.01291
0.13553	0.01105	0.15613	0.01288
0.13484	0.011	0.15544	0.01284
0.13423	0.01095	0.15483	0.01281
0.13359	0.0109	0.15419	0.01278
0.13301	0.01087	0.15361	0.01275
0.1324	0.01082	0.153	0.01272
0.13179	0.01078	0.15239	0.01269
0.1313	0.01075	0.1519	0.01266
0.13077	0.01071	0.15137	0.01263
0.13012	0.01067	0.15072	0.0126
0.12943	0.01064	0.15003	0.01257
0.12867	0.01061	0.14927	0.01253
0.12794	0.01058	0.14854	0.01249
0.12729	0.01053	0.14789	0.01246
0.1266	0.0105	0.1472	0.01242
0.12591	0.01046	0.14651	0.01239
0.12534	0.01043	0.14594	0.01236
0.12485	0.0104	0.14545	0.01234
0.1242	0.01037	0.1448	0.0123
0.12355	0.01034	0.14415	0.01227
0.12282	0.01032	0.14342	0.01224
0.12214	0.0103	0.14274	0.0122
0.12153	0.01028	0.14213	0.01217
0.12092	0.01025	0.14152	0.01214
0.12035	0.01023	0.14095	0.01211
0.11977	0.01021	0.14037	0.01208
0.11913	0.01019	0.13973	0.01205
0.11844	0.01017	0.13904	0.01202
0.11783	0.01014	0.13843	0.01199
0.11722	0.01012	0.13782	0.01196
0.11657	0.0101	0.13717	0.01193
0.11596	0.01008	0.13656	0.0119
0.11539	0.01006	0.13599	0.01187
0.1147	0.01004	0.1353	0.01184
0.11401	0.01002	0.13461	0.0118
0.11348	0.00999	0.13408	0.01178
0.11295	0.00997	0.13355	0.01175
0.11242	0.00995	0.13302	0.01172
0.11192	0.00993	0.13252	0.0117
0.11127	0.00991	0.13187	0.01167
0.11074	0.00989	0.13134	0.01164
0.11025	0.00987	0.13085	0.01162
0.10972	0.00985	0.13032	0.01159
0.10911	0.00983	0.12971	0.01156
0.10854	0.00981	0.12914	0.01154
0.108	0.0098	0.1286	0.01151
0.10747	0.00979	0.12807	0.01149
0.10706	0.00978	0.12766	0.01147
0.10656	0.00976	0.12716	0.01144
0.10595	0.00974	0.12655	0.01141
0.10542	0.00972	0.12602	0.01139
0.10485	0.00971	0.12545	0.01136
0.10428	0.0097	0.12488	0.01133
0.10387	0.0097	0.12447	0.01131
0.10337	0.00969	0.12397	0.01129
0.10272	0.00967	0.12332	0.01126
0.10223	0.00966	0.12283	0.01124
0.10174	0.00963	0.12234	0.01121
0.10117	0.00962	0.12177	0.01118
0.10063	0.00961	0.12123	0.01116
0.10006	0.0096	0.12066	0.01113
0.09945	0.00959	0.12005	0.0111
0.09904	0.00957	0.11964	0.01108
0.09858	0.00956	0.11918	0.01106
0.09801	0.00956	0.11861	0.01104
0.09756	0.00955	0.11816	0.01101
0.09714	0.00954	0.11774	0.01099
0.09669	0.00952	0.11729	0.01097
0.09616	0.0095	0.11676	0.01095
0.0957	0.00949	0.1163	0.01093
0.09525	0.00949	0.11585	0.0109
0.09476	0.00948	0.11536	0.01088
0.09426	0.00947	0.11486	0.01086
0.09381	0.00946	0.11441	0.01084
0.09347	0.00945	0.11407	0.01082
0.09306	0.00943	0.11366	0.0108
0.0926	0.00943	0.1132	0.01078
0.09203	0.00941	0.11263	0.01075
0.09174	0.0094	0.11234	0.01074
0.09128	0.00938	0.11188	0.01072
0.09083	0.00937	0.11143	0.0107
0.09037	0.00937	0.11097	0.01067
0.08996	0.00936	0.11056	0.01065
0.08947	0.00935	0.11007	0.01063
0.08913	0.00933	0.10973	0.01061
0.08871	0.00933	0.10931	0.0106
0.08834	0.00932	0.10894	0.01058
0.08788	0.0093	0.10848	0.01056
0.08735	0.00928	0.10795	0.01053
0.08682	0.00927	0.10742	0.01051
0.08633	0.00926	0.10693	0.01048
0.08583	0.00925	0.10643	0.01046
0.08538	0.00923	0.10598	0.01044
0.08493	0.00922	0.10553	0.01042
0.08447	0.00923	0.10507	0.01039
0.08398	0.00922	0.10458	0.01037
0.0836	0.00921	0.1042	0.01035
0.08319	0.0092	0.10379	0.01033
0.08266	0.00919	0.10326	0.01031
0.0822	0.00918	0.1028	0.01029
0.08175	0.00917	0.10235	0.01026
0.08129	0.00916	0.10189	0.01024
0.0808	0.00913	0.1014	0.01022
0.08042	0.00912	0.10102	0.0102
0.07997	0.00911	0.10057	0.01018
0.07959	0.0091	0.10019	0.01016
0.07918	0.00908	0.09978	0.01014
0.07873	0.00906	0.09933	0.01012
0.07827	0.00905	0.09887	0.0101
0.07786	0.00904	0.09846	0.01008
0.07736	0.00903	0.09796	0.01005
0.07691	0.00901	0.09751	0.01003
0.07653	0.00899	0.09713	0.01001
0.07608	0.00897	0.09668	0.00999
0.0757	0.00896	0.0963	0.00997
0.07525	0.00894	0.09585	0.00995
0.07483	0.00892	0.09543	0.00993
0.07442	0.00891	0.09502	0.00991
0.07404	0.00889	0.09464	0.00989
0.07359	0.00888	0.09419	0.00987
0.07317	0.00886	0.09377	0.00985
0.07276	0.00885	0.09336	0.00983
0.0723	0.00883	0.0929	0.00981
0.07193	0.00882	0.09253	0.00979
0.07159	0.0088	0.09219	0.00978
0.07125	0.00877	0.09185	0.00976
0.07092	0.00876	0.09152	0.00974
0.0705	0.00874	0.0911	0.00972
0.07017	0.00873	0.09077	0.00971
0.06979	0.00871	0.09039	0.00969
0.06941	0.0087	0.09001	0.00967
0.06904	0.00868	0.08964	0.00965
0.06866	0.00867	0.08926	0.00963
0.06832	0.00864	0.08893	0.00961
0.06787	0.00862	0.08847	0.00959
0.06749	0.0086	0.0881	0.00957
0.06708	0.00857	0.08768	0.00955
0.06666	0.00855	0.08726	0.00953
0.06629	0.00854	0.08689	0.00951
0.06583	0.00852	0.08643	0.00949
0.06542	0.00851	0.08602	0.00947
0.06497	0.00849	0.08557	0.00945
0.06459	0.00848	0.08519	0.00943
0.06421	0.00845	0.08481	0.00941
0.06376	0.00843	0.08436	0.00939
0.06334	0.00841	0.08394	0.00936
0.06297	0.00839	0.08357	0.00934
0.06259	0.00836	0.08319	0.00933
0.06226	0.00834	0.08286	0.00931
0.06192	0.00832	0.08252	0.00929
0.06154	0.00831	0.08214	0.00927
0.06121	0.00829	0.08181	0.00925
0.06079	0.00827	0.08139	0.00923
0.06038	0.00824	0.08098	0.00921
0.06	0.00822	0.0806	0.00919
0.05958	0.0082	0.08018	0.00917
0.05921	0.00818	0.07981	0.00915
0.05883	0.00815	0.07943	0.00913
0.05846	0.00813	0.07906	0.00911
0.05804	0.0081	0.07864	0.00909
0.05759	0.00808	0.07819	0.00907
0.05725	0.00806	0.07785	0.00905
0.05688	0.00803	0.07748	0.00903
0.05642	0.008	0.07702	0.009
0.05608	0.00798	0.07668	0.00899
0.05571	0.00795	0.07631	0.00897
0.05529	0.00793	0.07589	0.00894
0.05492	0.00791	0.07552	0.00892
0.05454	0.00789	0.07514	0.0089
0.05417	0.00786	0.07477	0.00888
0.05383	0.00784	0.07443	0.00886
0.05345	0.00781	0.07405	0.00884
0.05304	0.00779	0.07364	0.00882
0.05262	0.00776	0.07322	0.0088
0.05225	0.00773	0.07285	0.00878
0.05191	0.00771	0.07251	0.00876
0.05157	0.00767	0.07217	0.00874
0.05124	0.00764	0.07184	0.00872
0.05086	0.00762	0.07146	0.0087
0.05052	0.0076	0.07112	0.00868
0.05019	0.00757	0.07079	0.00866
0.04977	0.00755	0.07037	0.00864
0.04943	0.00753	0.07003	0.00862
0.04917	0.00751	0.06977	0.0086
0.04895	0.00749	0.06955	0.00859
0.04862	0.00746	0.06922	0.00857
0.04832	0.00743	0.06892	0.00855
0.04798	0.0074	0.06858	0.00854
0.04761	0.00737	0.06821	0.00851
0.04727	0.00735	0.06787	0.00849
0.04689	0.00732	0.06749	0.00847
0.0466	0.00729	0.0672	0.00845
0.04626	0.00726	0.06686	0.00843
0.04596	0.00723	0.06656	0.00842
0.04558	0.00719	0.06618	0.00839
0.04525	0.00715	0.06585	0.00837
0.04487	0.00712	0.06547	0.00835
0.0445	0.00709	0.0651	0.00833
0.04416	0.00705	0.06476	0.00831
0.04378	0.00702	0.06438	0.00829
0.04345	0.00699	0.06405	0.00827
0.04311	0.00696	0.06371	0.00824
0.04281	0.00693	0.06341	0.00823
0.04251	0.0069	0.06311	0.00821
0.04218	0.00685	0.06278	0.00819
0.0418	0.00681	0.0624	0.00816
0.04142	0.00678	0.06202	0.00814
0.04105	0.00674	0.06165	0.00812
0.04075	0.00672	0.06135	0.0081
0.04041	0.0067	0.06101	0.00808
0.04004	0.00668	0.06064	0.00805
0.03966	0.00665	0.06026	0.00803
0.03932	0.00662	0.05992	0.00801
0.03903	0.00659	0.05963	0.00799
0.03877	0.00656	0.05937	0.00797
0.03843	0.00652	0.05903	0.00795
0.03809	0.00649	0.05869	0.00793
0.03776	0.00645	0.05836	0.0079
0.03738	0.0064	0.05798	0.00788
0.037	0.00636	0.0576	0.00785
0.03667	0.00633	0.05727	0.00783
0.03633	0.00629	0.05693	0.00781
0.03599	0.00626	0.05659	0.00779
0.03566	0.00622	0.05626	0.00776
0.03532	0.00619	0.05592	0.00774
0.03498	0.00615	0.05558	0.00772
0.03468	0.00611	0.05528	0.0077
0.03431	0.00609	0.05491	0.00767
0.03397	0.00607	0.05457	0.00765
0.03363	0.00603	0.05423	0.00762
0.0333	0.006	0.0539	0.0076
0.03296	0.00596	0.05356	0.00758
0.03266	0.00592	0.05326	0.00755
0.03236	0.00587	0.05296	0.00753
0.03203	0.00582	0.05263	0.00751
0.03173	0.00578	0.05233	0.00749
0.03139	0.00574	0.05199	0.00746
0.03105	0.0057	0.05165	0.00744
0.03072	0.00567	0.05132	0.00741
0.03038	0.00563	0.05098	0.00739
0.03004	0.00559	0.05064	0.00736
0.02975	0.00555	0.05035	0.00734
0.02941	0.0055	0.05001	0.00732
0.02907	0.00546	0.04967	0.00729
0.02877	0.00542	0.04937	0.00727
0.02844	0.00538	0.04904	0.00724
0.0281	0.00534	0.0487	0.00722
0.0278	0.00531	0.0484	0.00719
0.0275	0.00528	0.0481	0.00717
0.02717	0.00524	0.04777	0.00714
0.02687	0.00519	0.04747	0.00712
0.02657	0.00514	0.04717	0.0071
0.02623	0.00509	0.04683	0.00707
0.02586	0.00504	0.04646	0.00704
0.02552	0.005	0.04612	0.00701
0.02518	0.00495	0.04578	0.00698
0.02488	0.00491	0.04548	0.00696
0.02459	0.00486	0.04519	0.00693
0.02429	0.00482	0.04489	0.00691
0.02395	0.00477	0.04455	0.00688
0.02365	0.00473	0.04425	0.00686
0.02332	0.00468	0.04392	0.00683
0.02298	0.00463	0.04358	0.0068
0.02272	0.00459	0.04332	0.00678
0.02238	0.00455	0.04298	0.00675
0.02212	0.0045	0.04272	0.00672
0.02183	0.00446	0.04243	0.0067
0.02157	0.00441	0.04217	0.00668
0.02127	0.00436	0.04187	0.00665
0.02097	0.00431	0.04157	0.00662
0.02063	0.00426	0.04123	0.00659
0.02026	0.00421	0.04086	0.00656
0.01996	0.00417	0.04056	0.00653
0.01958	0.00412	0.04018	0.0065
0.01929	0.00408	0.03989	0.00647
0.01895	0.00403	0.03955	0.00644
0.01865	0.00398	0.03925	0.00641
0.01831	0.00393	0.03891	0.00638
0.01802	0.00388	0.03862	0.00635
0.01772	0.00382	0.03832	0.00632
0.01738	0.00375	0.03798	0.00629
0.01708	0.00369	0.03768	0.00626
0.01679	0.00364	0.03739	0.00623
0.01641	0.00359	0.03701	0.00619
0.01615	0.00354	0.03675	0.00617
0.01585	0.00351	0.03645	0.00614
0.01556	0.00346	0.03616	0.00611
0.01526	0.00341	0.03586	0.00608
0.01496	0.00335	0.03556	0.00605
0.01466	0.0033	0.03526	0.00602
0.01436	0.00324	0.03496	0.00599
0.01407	0.00319	0.03467	0.00596
0.01377	0.00313	0.03437	0.00593
0.01343	0.00307	0.03403	0.00589
0.01313	0.00302	0.03373	0.00586
0.01287	0.00296	0.03347	0.00583
0.01261	0.00291	0.03321	0.0058
0.01232	0.00285	0.03292	0.00577
0.01202	0.00279	0.03262	0.00574
0.01168	0.00272	0.03228	0.0057
0.01138	0.00266	0.03198	0.00567
0.01105	0.00258	0.03165	0.00563
0.01075	0.00252	0.03135	0.0056
0.01041	0.00246	0.03101	0.00556
0.01007	0.0024	0.03067	0.00552
0.00978	0.00235	0.03038	0.00549
0.00947	0.00229	0.03007	0.00545
0.00918	0.00222	0.02978	0.00542
0.00887	0.00216	0.02947	0.00538
0.00853	0.0021	0.02913	0.00534
0.00823	0.00203	0.02883	0.00531
0.00795	0.00196	0.02855	0.00527
0.00767	0.0019	0.02827	0.00524
0.00736	0.00183	0.02796	0.0052
0.00707	0.00176	0.02767	0.00516
0.0068	0.00169	0.0274	0.00513
0.00651	0.00161	0.02711	0.00509
0.00618	0.00154	0.02678	0.00505
0.00588	0.00148	0.02648	0.00501
0.00558	0.00141	0.02618	0.00498
0.00529	0.00134	0.02589	0.00494
0.005	0.00127	0.0256	0.0049
0.0047	0.00122	0.0253	0.00486
0.0044	0.00114	0.025	0.00482
0.00413	0.00106	0.02473	0.00479
0.00384	0.000985847	0.02444	0.00475
0.00356	0.000913103	0.02416	0.00471
0.00327	0.000838533	0.02387	0.00467
0.00298	0.000772029	0.02358	0.00463
0.00269	0.00069548	0.02329	0.00459
0.0024	0.000607974	0.023	0.00455
0.00211	0.000519556	0.02271	0.00451
0.0018	0.00044666	0.0224	0.00446
0.00148	0.000370872	0.02208	0.00442
0.00117	0.000292041	0.02177	0.00438
0.0008672	0.000212601	0.02147	0.00433
0.0005809	0.000131943	0.02118	0.00429
0.0003297	5.44057e-05	0.02093	0.00425
9.02e-05	5.63232e-06	0.02069	0.00422
-0.0001532	8.54512e-05	0.02045	0.00418
-0.0004434	0.000168163	0.02016	0.00414
-0.0007882	0.000251408	0.01981	0.00408
-0.00109	0.000337087	0.01951	0.00404
-0.0014	0.000434485	0.0192	0.00399
-0.00169	0.000535839	0.01891	0.00394
-0.00199	0.000620301	0.01861	0.0039
-0.00228	0.000704459	0.01832	0.00385
-0.00255	0.000789073	0.01805	0.00381
-0.00279	0.000876883	0.01781	0.00377
-0.00305	0.00096028	0.01755	0.00373
-0.00333	0.00103	0.01727	0.00368
-0.00361	0.00113	0.01699	0.00364
-0.00394	0.00122	0.01666	0.00358
-0.00425	0.00131	0.01635	0.00353
-0.00458	0.0014	0.01602	0.00348
-0.00487	0.00149	0.01573	0.00342
-0.00516	0.00158	0.01544	0.00338
-0.00541	0.00168	0.01519	0.00333
-0.00568	0.00178	0.01492	0.00329
-0.00595	0.00188	0.01465	0.00324
-0.00622	0.00197	0.01438	0.00319
-0.0065	0.00207	0.0141	0.00314
-0.00677	0.00217	0.01383	0.00309
-0.00704	0.00227	0.01356	0.00304
-0.00734	0.00236	0.01326	0.00299
-0.00763	0.00245	0.01297	0.00293
-0.00795	0.00253	0.01265	0.00288
-0.00825	0.00262	0.01235	0.00282
-0.00856	0.00272	0.01204	0.00276
-0.00887	0.00282	0.01173	0.0027
-0.00916	0.00292	0.01144	0.00264
-0.00946	0.00302	0.01114	0.00259
-0.00976	0.00312	0.01084	0.00253
-0.01007	0.00322	0.01053	0.00247
-0.01037	0.00332	0.01023	0.00241
-0.01065	0.00343	0.00995	0.00235
-0.01093	0.00354	0.00967	0.00229
-0.01124	0.00364	0.00936	0.00223
-0.01152	0.00375	0.00908	0.00217
-0.01183	0.00385	0.00877	0.00211
-0.01212	0.00396	0.00848	0.00205
-0.0124	0.00407	0.0082	0.00199
-0.01269	0.00418	0.00791	0.00192
-0.01298	0.00428	0.00762	0.00186
-0.01327	0.00438	0.00733	0.0018
-0.01355	0.00449	0.00705	0.00174
-0.01383	0.0046	0.00677	0.00167
-0.01411	0.00471	0.00649	0.00161
-0.01439	0.00483	0.00621	0.00155
-0.01467	0.00494	0.00593	0.00149
-0.01495	0.00505	0.00565	0.00142
-0.01524	0.00517	0.00536	0.00136
-0.01553	0.00528	0.00507	0.00129
-0.01581	0.00539	0.00479	0.00122
-0.01608	0.00552	0.00452	0.00116
-0.01638	0.00564	0.00422	0.00109
-0.01665	0.00575	0.00395	0.00102
-0.01689	0.00586	0.00371	0.000960736
-0.01717	0.00597	0.00343	0.000892367
-0.01743	0.00609	0.00317	0.000828256
-0.01768	0.00621	0.00292	0.00076656
-0.01794	0.00633	0.00266	0.000700453
-0.01822	0.00644	0.00238	0.00062884
-0.01851	0.00655	0.00209	0.000554593
-0.01881	0.00667	0.00179	0.000477651
-0.01911	0.00679	0.00149	0.000399993
-0.01937	0.00691	0.00123	0.00033191
-0.01964	0.00704	0.0009628	0.000260162
-0.01989	0.00716	0.0007077	0.000191991
-0.0201	0.00728	0.0005033	0.000136976
-0.02032	0.0074	0.0002755	7.52462e-05
-0.02058	0.00752	2.43e-05	6.66311e-06
-0.02083	0.00765	-0.0002269	6.24621e-05
-0.02112	0.00777	-0.0005171	0.000143001
-0.02142	0.00788	-0.0008229	0.000228667
-0.02171	0.00799	-0.00111	0.000308514
-0.02201	0.00814	-0.00141	0.0003969
-0.02231	0.00826	-0.00171	0.000482765
-0.02257	0.00838	-0.00197	0.000558053
-0.02279	0.0085	-0.00219	0.000622489
-0.02305	0.00862	-0.00245	0.000698926
-0.02335	0.00875	-0.00275	0.000787652
-0.02365	0.00887	-0.00305	0.00087722
-0.02391	0.009	-0.00331	0.000955758
-0.0242	0.00913	-0.0036	0.00105
-0.02446	0.00926	-0.00386	0.00113
-0.02472	0.00939	-0.00412	0.00121
-0.02502	0.00951	-0.00442	0.0013
-0.02528	0.00964	-0.00468	0.00138
-0.02562	0.00978	-0.00502	0.00149
-0.02584	0.00991	-0.00524	0.00156
-0.02606	0.01004	-0.00546	0.00163
-0.02635	0.01017	-0.00575	0.00173
-0.02665	0.0103	-0.00605	0.00183
-0.02695	0.01046	-0.00635	0.00193
-0.02725	0.0106	-0.00665	0.00203
-0.02755	0.01074	-0.00695	0.00213
-0.02784	0.01087	-0.00724	0.00223
-0.02814	0.01101	-0.00754	0.00234
-0.0284	0.01114	-0.0078	0.00243
-0.02862	0.01128	-0.00802	0.00251
-0.02888	0.01143	-0.00828	0.0026
-0.02914	0.01156	-0.00854	0.00269
-0.0294	0.01169	-0.0088	0.00278
-0.0297	0.01183	-0.0091	0.00289
-0.02995	0.01197	-0.00935	0.00299
-0.03021	0.01211	-0.00961	0.00308
-0.03051	0.01225	-0.00991	0.0032
-0.03077	0.01239	-0.01017	0.00329
-0.03103	0.01253	-0.01043	0.00339
-0.03129	0.01268	-0.01069	0.00349
-0.03163	0.01282	-0.01103	0.00362
-0.03192	0.01296	-0.01132	0.00374
-0.03222	0.0131	-0.01162	0.00386
-0.03256	0.01323	-0.01196	0.00399
-0.03282	0.01336	-0.01222	0.0041
-0.03312	0.01351	-0.01252	0.00422
-0.03341	0.01366	-0.01281	0.00434
-0.03367	0.0138	-0.01307	0.00445
-0.03397	0.01395	-0.01337	0.00457
-0.03423	0.01409	-0.01363	0.00468
-0.03453	0.01424	-0.01393	0.00481
-0.03479	0.01438	-0.01419	0.00492
-0.03508	0.01453	-0.01448	0.00505
-0.03534	0.01468	-0.01474	0.00517
-0.03564	0.01482	-0.01504	0.0053
-0.03594	0.01497	-0.01534	0.00543
-0.0362	0.01511	-0.0156	0.00555
-0.03646	0.01526	-0.01586	0.00567
-0.03676	0.0154	-0.01616	0.0058
-0.03701	0.01554	-0.01641	0.00592
-0.03727	0.01569	-0.01667	0.00605
-0.03753	0.01583	-0.01693	0.00617
-0.03783	0.01598	-0.01723	0.00631
-0.03809	0.01615	-0.01749	0.00644
-0.03839	0.01631	-0.01779	0.00658
-0.03865	0.01645	-0.01805	0.00671
-0.03891	0.0166	-0.01831	0.00683
-0.03916	0.01676	-0.01856	0.00696
-0.03942	0.01691	-0.01882	0.00709
-0.03972	0.01706	-0.01912	0.00725
-0.03998	0.01721	-0.01938	0.00738
-0.04024	0.01735	-0.01964	0.00751
-0.04042	0.01749	-0.01982	0.00761
-0.04064	0.01762	-0.02004	0.00772
-0.04086	0.01779	-0.02026	0.00784
-0.04112	0.01794	-0.02052	0.00798
-0.04138	0.01813	-0.02078	0.00811
-0.04168	0.01828	-0.02108	0.00828
-0.0419	0.01841	-0.0213	0.0084
-0.04219	0.01855	-0.02159	0.00856
-0.04245	0.0187	-0.02185	0.0087
-0.04271	0.01887	-0.02211	0.00885
-0.04301	0.01904	-0.02241	0.00902
-0.04331	0.01919	-0.02271	0.00919
-0.04361	0.01934	-0.02301	0.00936
-0.04391	0.01951	-0.02331	0.00953
-0.04416	0.01966	-0.02356	0.00969
-0.04442	0.01983	-0.02382	0.00984
-0.04468	0.02	-0.02408	0.01
-0.04502	0.02015	-0.02442	0.0102
-0.04532	0.02032	-0.02472	0.01038
-0.04558	0.02047	-0.02498	0.01054
-0.04583	0.02062	-0.02523	0.0107
-0.04609	0.02077	-0.02549	0.01087
-0.04635	0.02094	-0.02575	0.01103
-0.04661	0.02109	-0.02601	0.0112
-0.04691	0.02124	-0.02631	0.01139
-0.04717	0.0214	-0.02657	0.01156
-0.04743	0.02156	-0.02683	0.01173
-0.04769	0.02172	-0.02709	0.0119
-0.04798	0.02185	-0.02738	0.0121
-0.04828	0.02202	-0.02768	0.0123
-0.04854	0.02217	-0.02794	0.01248
-0.04876	0.02236	-0.02816	0.01263
-0.04902	0.02251	-0.02842	0.01281
-0.04928	0.02268	-0.02868	0.01299
-0.04958	0.02283	-0.02898	0.0132
-0.04988	0.02299	-0.02928	0.01342
-0.05013	0.02315	-0.02953	0.0136
-0.05039	0.02331	-0.02979	0.01379
-0.05069	0.02345	-0.03009	0.01401
-0.05099	0.0236	-0.03039	0.01423
-0.05121	0.02377	-0.03061	0.01439
-0.05143	0.02392	-0.03083	0.01456
-0.05169	0.02409	-0.03109	0.01476
-0.05187	0.02426	-0.03127	0.0149
-0.05209	0.02443	-0.03149	0.01507
-0.05243	0.02459	-0.03183	0.01533
-0.05269	0.02476	-0.03209	0.01553
-0.05298	0.02494	-0.03238	0.01577
-0.05328	0.02511	-0.03268	0.01601
-0.05354	0.02528	-0.03294	0.01622
-0.0538	0.02545	-0.0332	0.01643
-0.0541	0.0256	-0.0335	0.01667
-0.05436	0.02576	-0.03376	0.01689
-0.05462	0.02592	-0.03402	0.01711
-0.05491	0.02608	-0.03431	0.01736
-0.05517	0.02624	-0.03457	0.01758
-0.05543	0.0264	-0.03483	0.0178
-0.05573	0.02657	-0.03513	0.01806
-0.05599	0.02672	-0.03539	0.01829
-0.05621	0.02689	-0.03561	0.01849
-0.05651	0.02706	-0.03591	0.01875
-0.05681	0.02723	-0.03621	0.01902
-0.05702	0.02739	-0.03642	0.01922
-0.05732	0.02756	-0.03672	0.0195
-0.05754	0.02773	-0.03694	0.0197
-0.05776	0.0279	-0.03716	0.01991
-0.05802	0.02808	-0.03742	0.02015
-0.05828	0.02826	-0.03768	0.0204
-0.05846	0.02843	-0.03786	0.02057
-0.05876	0.0286	-0.03816	0.02086
-0.05906	0.02876	-0.03846	0.02115
-0.05928	0.02895	-0.03868	0.02137
-0.05958	0.02911	-0.03898	0.02167
-0.05987	0.02928	-0.03927	0.02197
-0.06013	0.02945	-0.03953	0.02223
-0.06039	0.02961	-0.03979	0.02249
-0.06065	0.02977	-0.04005	0.02276
-0.06091	0.02993	-0.04031	0.02303
-0.06117	0.03012	-0.04057	0.0233
-0.06143	0.03028	-0.04083	0.02358
-0.06165	0.03045	-0.04105	0.02381
-0.06195	0.03065	-0.04135	0.02413
-0.06224	0.03085	-0.04164	0.02446
-0.0625	0.03102	-0.0419	0.02474
-0.0628	0.03118	-0.0422	0.02508
-0.0631	0.03135	-0.0425	0.02541
-0.06332	0.03152	-0.04272	0.02566
-0.06358	0.03168	-0.04298	0.02595
-0.06391	0.03187	-0.04331	0.02634
-0.06421	0.03203	-0.04361	0.02669
-0.06447	0.03222	-0.04387	0.027
-0.06481	0.03238	-0.04421	0.0274
-0.06507	0.03255	-0.04447	0.02771
-0.06533	0.03272	-0.04473	0.02802
-0.06562	0.0329	-0.04502	0.02839
-0.06592	0.03307	-0.04532	0.02876
-0.06614	0.03324	-0.04554	0.02903
-0.06644	0.03339	-0.04584	0.02941
-0.06666	0.03354	-0.04606	0.02969
-0.06688	0.03371	-0.04628	0.02997
-0.06718	0.03388	-0.04658	0.03035
-0.06744	0.03403	-0.04684	0.03069
-0.0677	0.03421	-0.0471	0.03103
-0.068	0.03438	-0.0474	0.03143
-0.06825	0.03455	-0.04765	0.03178
-0.06851	0.03471	-0.04791	0.03213
-0.06877	0.03493	-0.04817	0.03248
-0.06903	0.03511	-0.04843	0.03284
-0.06925	0.03528	-0.04865	0.03314
-0.06955	0.03546	-0.04895	0.03356
-0.06985	0.03563	-0.04925	0.03398
-0.07011	0.03581	-0.04951	0.03435
-0.07044	0.03599	-0.04984	0.03484
-0.0707	0.03616	-0.0501	0.03522
-0.07092	0.03633	-0.05032	0.03554
-0.07114	0.03649	-0.05054	0.03587
-0.0714	0.03668	-0.0508	0.03626
-0.07166	0.03686	-0.05106	0.03665
-0.07188	0.03704	-0.05128	0.03699
-0.07218	0.03721	-0.05158	0.03744
-0.0724	0.03738	-0.0518	0.03778
-0.07266	0.03754	-0.05206	0.03819
-0.07292	0.03773	-0.05232	0.0386
-0.07317	0.03789	-0.05257	0.03901
-0.07347	0.03808	-0.05287	0.03949
-0.07381	0.03824	-0.05321	0.04004
-0.07399	0.03844	-0.05339	0.04033
-0.07421	0.03861	-0.05361	0.0407
-0.07451	0.03878	-0.05391	0.04119
-0.07477	0.03894	-0.05417	0.04163
-0.07503	0.03913	-0.05443	0.04207
-0.07536	0.03929	-0.05476	0.04265
-0.07562	0.03948	-0.05502	0.0431
-0.07588	0.03964	-0.05528	0.04355
-0.07614	0.03983	-0.05554	0.04401
-0.0764	0.04001	-0.0558	0.04447
-0.07662	0.04018	-0.05602	0.04486
-0.07696	0.04036	-0.05636	0.04547
-0.07722	0.04053	-0.05662	0.04595
-0.07747	0.04071	-0.05687	0.04643
-0.0777	0.04089	-0.0571	0.04684
-0.07799	0.04106	-0.05739	0.0474
-0.07821	--	-0.05761	0.04781
-0.07855	--	-0.05795	0.04846
-0.07881	--	-0.05821	0.04896
-0.07903	--	-0.05843	0.04939
-0.07933	--	-0.05873	0.04998
--	--	--	--
--	--	--	--
--	--	--	--
--	--	--	--
--	--	--	--
--	--	--	--
--	--	--	--
--	--	--	--
--	--	--	--
--	--	--	--
--	--	--	--
--	--	--	--
--	--	--	--
--	--	--	--
--	--	--	--
--	--	--	--
--	--	--	--
--	--	--	--
--	--	--	--
--	--	--	--
--	--	--	--
--	--	--	--
--	--	--	--
--	--	--	--
--	--	--	--
--	--	--	--
--	--	--	--
--	--	--	--
--	--	--	--
--	--	--	--
--	--	--	--
--	--	--	--
--	--	--	--
--	--	--	--
--	--	--	--
--	--	--	--
--	--	--	--
--	--	--	--
--	--	--	--
--	--	--	--

## Sheet: Fig S3e
Pt/C	0.01 M LiOH		0.1 M LiOH		1 M LiOH		0.01 M KOH		0.1 M KOH		1 M KOH
E	j	E	j	E	j	E	j	E	j	E	j
1.19319	0.03885	0.53624	0.04564	0.58646	0.04873	1.19269	0.10019	0.55525	0.06986	0.60706	0.05527
1.19461	0.03801	0.53544	0.04505	0.5855	0.04787	1.19193	0.0984	0.55426	0.06875	0.60609	0.05455
1.19583	0.03724	0.53455	0.04472	0.58452	0.04762	1.19115	0.09673	0.55327	0.06802	0.6051	0.05432
1.19678	0.03656	0.53364	0.04446	0.58352	0.04751	1.19038	0.09501	0.55228	0.06744	0.6041	0.05424
1.19753	0.03595	0.53272	0.04421	0.58252	0.04748	1.18958	0.09351	0.55129	0.06695	0.6031	0.05407
1.19817	0.03538	0.53178	0.04404	0.58153	0.04738	1.18878	0.09198	0.55029	0.06661	0.60211	0.05392
1.19861	0.03488	0.53084	0.04385	0.58054	0.0471	1.18797	0.09054	0.5493	0.06612	0.60111	0.05382
1.19894	0.03442	0.5299	0.04366	0.57955	0.04699	1.18714	0.08925	0.5483	0.06579	0.60012	0.05367
1.19915	0.034	0.52896	0.04347	0.57855	0.04701	1.18631	0.08799	0.54731	0.06547	0.59911	0.05378
1.19928	0.0336	0.528	0.04337	0.57755	0.04696	1.18546	0.08688	0.54631	0.06519	0.59812	0.0537
1.19953	0.03317	0.52704	0.04324	0.57655	0.04691	1.1846	0.08579	0.54531	0.06495	0.59712	0.05352
1.19966	0.03278	0.52609	0.04309	0.57555	0.04691	1.18374	0.08474	0.54432	0.06469	0.59613	0.05343
1.19967	0.03243	0.52514	0.04295	0.57455	0.04699	1.18288	0.08373	0.54332	0.06447	0.59513	0.05328
1.19941	0.03217	0.52416	0.04289	0.57355	0.04695	1.18199	0.0829	0.54232	0.06411	0.59413	0.05327
1.19916	0.03191	0.52319	0.04279	0.57255	0.04691	1.18109	0.08213	0.54133	0.06392	0.59313	0.05321
1.19882	0.03168	0.52222	0.04268	0.57155	0.04687	1.18019	0.08141	0.54033	0.06386	0.59214	0.05316
1.19852	0.03144	0.52126	0.04259	0.57056	0.04676	1.17926	0.08085	0.53933	0.06373	0.59114	0.05314
1.19814	0.03122	0.52027	0.04253	0.56956	0.04673	1.17834	0.08023	0.53833	0.0636	0.59014	0.05308
1.19781	0.03099	0.5193	0.04245	0.56856	0.04676	1.17741	0.07972	0.53733	0.0635	0.58914	0.05306
1.19728	0.03083	0.51831	0.04241	0.56756	0.04669	1.17648	0.07917	0.53634	0.06333	0.58815	0.05286
1.19674	0.03066	0.51732	0.04241	0.56656	0.04661	1.17554	0.07873	0.53534	0.06304	0.58715	0.0528
1.19625	0.03049	0.51634	0.04234	0.56557	0.04659	1.1746	0.07829	0.53434	0.06304	0.58615	0.05287
1.19591	0.03026	0.51536	0.04228	0.56456	0.04665	1.17364	0.07795	0.53334	0.06294	0.58515	0.05285
1.19542	0.03008	0.5144	0.04217	0.56356	0.04667	1.17269	0.07764	0.53234	0.06287	0.58415	0.05279
1.19493	0.02991	0.5134	0.04215	0.56257	0.04659	1.17172	0.07738	0.53134	0.06278	0.58315	0.05287
1.19432	0.02977	0.51241	0.04213	0.56157	0.04656	1.17075	0.07717	0.53034	0.06276	0.58215	0.05274
1.19355	0.02969	0.51142	0.04209	0.56056	0.04663	1.16979	0.07686	0.52934	0.06267	0.58115	0.05267
1.19271	0.02963	0.51043	0.04207	0.55956	0.04661	1.16881	0.07668	0.52834	0.06267	0.58015	0.05282
1.1921	0.0295	0.50945	0.04201	0.55857	0.04659	1.16784	0.07646	0.52735	0.06252	0.57915	0.05266
1.19137	0.0294	0.50848	0.04191	0.55757	0.04654	1.16686	0.07637	0.52635	0.06249	0.57815	0.05267
1.19056	0.02934	0.50749	0.0419	0.55657	0.04649	1.16588	0.07618	0.52535	0.06247	0.57716	0.0526
1.18988	0.02923	0.50649	0.04188	0.55557	0.0465	1.1649	0.076	0.52435	0.06243	0.57615	0.0527
1.18907	0.02916	0.5055	0.04184	0.55457	0.0465	1.16393	0.07583	0.52335	0.06241	0.57516	0.05252
1.18831	0.02908	0.50452	0.0418	0.55357	0.04654	1.16295	0.07566	0.52235	0.06228	0.57416	0.05262
1.1875	0.02901	0.50354	0.04173	0.55257	0.0465	1.16196	0.07557	0.52135	0.06221	0.57316	0.05249
1.18666	0.02896	0.50258	0.04163	0.55157	0.04654	1.16098	0.07541	0.52035	0.06215	0.57216	0.05241
1.18581	0.0289	0.50158	0.04163	0.55057	0.04657	1.15998	0.07541	0.51935	0.06214	0.57116	0.05238
1.18501	0.02883	0.50056	0.04168	0.54957	0.04646	1.159	0.07527	0.51835	0.0621	0.57016	0.05236
1.18409	0.02881	0.49958	0.04163	0.54857	0.04652	1.15801	0.07519	0.51735	0.06202	0.56917	0.05234
1.18316	0.02878	0.49858	0.04161	0.54757	0.04648	1.15702	0.07514	0.51635	0.06215	0.56817	0.0523
1.18236	0.02871	0.49759	0.04159	0.54657	0.0465	1.15604	0.07501	0.51535	0.06206	0.56716	0.05236
1.18163	0.02862	0.4966	0.04156	0.54558	0.04634	1.15504	0.07495	0.51435	0.06198	0.56617	0.0523
1.1809	0.02852	0.49563	0.04148	0.54457	0.04642	1.15406	0.07485	0.51335	0.0619	0.56516	0.05251
1.17998	0.0285	0.49463	0.04145	0.54358	0.04634	1.15306	0.07482	0.51235	0.06201	0.56416	0.05236
1.17902	0.02848	0.49364	0.04142	0.54258	0.04637	1.15207	0.07476	0.51135	0.06192	0.56317	0.05232
1.17806	0.02847	0.49265	0.04141	0.54158	0.04634	1.15108	0.07469	0.51036	0.06179	0.56217	0.05224
1.17722	0.02841	0.49165	0.04141	0.54058	0.04633	1.15009	0.07457	0.50936	0.0618	0.56116	0.05244
1.17633	0.02837	0.49064	0.04144	0.53957	0.04653	1.1491	0.07451	0.50836	0.06167	0.56017	0.0523
1.17533	0.02837	0.48964	0.04142	0.53858	0.04634	1.1481	0.0745	0.50736	0.06171	0.55917	0.05224
1.17426	0.0284	0.48866	0.04137	0.53758	0.04618	1.14711	0.07442	0.50636	0.06171	0.55817	0.05224
1.17333	0.02837	0.48768	0.04131	0.53658	0.04626	1.14611	0.07442	0.50536	0.06167	0.55717	0.05225
1.17245	0.02833	0.48668	0.0413	0.53558	0.04623	1.14513	0.07432	0.50436	0.06157	0.55617	0.0523
1.17141	0.02835	0.48569	0.04129	0.53458	0.04625	1.14413	0.07432	0.50336	0.06153	0.55517	0.05221
1.17037	0.02836	0.48469	0.04127	0.53358	0.04623	1.14314	0.07423	0.50236	0.06152	0.55417	0.05217
1.16941	0.02835	0.48369	0.04127	0.53258	0.04621	1.14214	0.0742	0.50136	0.06149	0.55318	0.05206
1.16849	0.02832	0.48269	0.04127	0.53158	0.04633	1.14115	0.07415	0.50036	0.06141	0.55218	0.05205
1.16757	0.02829	0.48168	0.04131	0.53057	0.0464	1.14016	0.07408	0.49936	0.06159	0.55117	0.05213
1.16669	0.02825	0.48068	0.04131	0.52958	0.04637	1.13916	0.07405	0.49836	0.06152	0.55017	0.05207
1.16576	0.02822	0.47968	0.0413	0.52858	0.04634	1.13816	0.07404	0.49736	0.06141	0.54918	0.05186
1.16476	0.02822	0.4787	0.04126	0.52758	0.04634	1.13716	0.07405	0.49636	0.06142	0.54818	0.05198
1.16365	0.02827	0.47769	0.04127	0.52658	0.04629	1.13617	0.07402	0.49536	0.06142	0.54718	0.05203
1.16253	0.02831	0.4767	0.04126	0.52558	0.04636	1.13516	0.07405	0.49436	0.0613	0.54618	0.05201
1.16157	0.02829	0.4757	0.04125	0.52458	0.04622	1.13416	0.07404	0.49336	0.06144	0.54518	0.05191
1.16069	0.02825	0.47471	0.04123	0.52359	0.04615	1.13317	0.074	0.49236	0.0614	0.54418	0.05202
1.15965	0.02827	0.47371	0.04123	0.52258	0.04629	1.13217	0.07398	0.49136	0.06131	0.54318	0.05187
1.15857	0.02829	0.4727	0.04126	0.52158	0.04637	1.13119	0.07386	0.49036	0.06136	0.54218	0.05195
1.15745	0.02833	0.4717	0.04125	0.52057	0.04641	1.13019	0.07386	0.48936	0.06145	0.54118	0.05202
1.15637	0.02836	0.47071	0.04122	0.51958	0.04625	1.1292	0.07377	0.48836	0.06141	0.54018	0.05195
1.15541	0.02835	0.46971	0.04122	0.51858	0.04621	1.1282	0.07379	0.48736	0.06145	0.53918	0.05192
1.15441	0.02835	0.46871	0.04122	0.51758	0.04626	1.1272	0.07377	0.48636	0.06144	0.53818	0.0519
1.15341	0.02835	0.46773	0.04115	0.51658	0.04627	1.1262	0.07375	0.48536	0.06126	0.53718	0.05183
1.15245	0.02833	0.46673	0.04115	0.51558	0.04621	1.1252	0.07377	0.48437	0.06114	0.53619	0.05175
1.15141	0.02835	0.46574	0.04114	0.51458	0.04622	1.12421	0.0737	0.48336	0.06117	0.53518	0.05182
1.1503	0.02839	0.46473	0.04115	0.51358	0.04634	1.12321	0.07373	0.48237	0.06111	0.53418	0.0518
1.14937	0.02836	0.46374	0.04114	0.51257	0.04642	1.12221	0.07369	0.48136	0.06118	0.53319	0.05178
1.14849	0.02832	0.46273	0.04117	0.51158	0.04621	1.12121	0.07367	0.48036	0.06119	0.53219	0.05178
1.14753	0.02831	0.46174	0.04114	0.51058	0.04621	1.12021	0.07367	0.47937	0.06108	0.53119	0.05165
1.14661	0.02828	0.46075	0.0411	0.50958	0.04623	1.11922	0.07364	0.47837	0.06096	0.53019	0.05167
1.1458	0.02821	0.45975	0.04111	0.50858	0.04629	1.11822	0.07366	0.47737	0.06098	0.52919	0.05175
1.1448	0.02821	0.45873	0.04115	0.50758	0.04619	1.11722	0.07362	0.47637	0.0611	0.52818	0.0518
1.14372	0.02824	0.45774	0.04114	0.50659	0.04611	1.11622	0.07362	0.47537	0.06112	0.52718	0.05191
1.14253	0.02831	0.45673	0.04115	0.50558	0.04621	1.11523	0.07356	0.47437	0.06114	0.52619	0.05178
1.14153	0.02831	0.45575	0.04111	0.50458	0.0463	1.11423	0.07352	0.47337	0.0611	0.52519	0.05167
1.14053	0.02831	0.45477	0.04106	0.50358	0.04619	1.11323	0.07358	0.47237	0.06108	0.52418	0.05188
1.13945	0.02833	0.45376	0.04107	0.50259	0.04614	1.11223	0.07356	0.47137	0.06098	0.52318	0.05186
1.13845	0.02833	0.45278	0.04102	0.50159	0.04611	1.11123	0.07355	0.47037	0.06096	0.52219	0.05178
1.13749	0.02832	0.4518	0.04096	0.50059	0.04615	1.11024	0.07348	0.46937	0.06088	0.52119	0.05163
1.13661	0.02828	0.45077	0.04103	0.49959	0.0461	1.10924	0.07346	0.46837	0.06084	0.52019	0.05154
1.13572	0.02824	0.44978	0.041	0.49859	0.04611	1.10824	0.07344	0.46737	0.06093	0.51919	0.05169
1.13465	0.02827	0.44879	0.04099	0.49758	0.04621	1.10725	0.07339	0.46637	0.06088	0.51819	0.05165
1.13357	0.02829	0.44779	0.04098	0.49658	0.04622	1.10625	0.07343	0.46537	0.06084	0.51719	0.05159
1.13257	0.02829	0.44679	0.04098	0.49558	0.04623	1.10525	0.07339	0.46437	0.06091	0.51619	0.05152
1.13169	0.02825	0.4458	0.04096	0.49459	0.04617	1.10424	0.07344	0.46337	0.06088	0.51519	0.05159
1.13057	0.02829	0.4448	0.04096	0.49358	0.04622	1.10326	0.07335	0.46237	0.06085	0.51419	0.05152
1.12941	0.02835	0.4438	0.04096	0.49259	0.04606	1.10225	0.07336	0.46137	0.06083	0.51319	0.05163
1.12833	0.02837	0.44281	0.04092	0.49159	0.0461	1.10126	0.07333	0.46037	0.06091	0.51219	0.05163
1.12726	0.0284	0.44181	0.04093	0.49059	0.04611	1.10026	0.07329	0.45937	0.06092	0.51119	0.05163
1.12618	0.02843	0.44081	0.04093	0.48958	0.04619	1.09927	0.07328	0.45837	0.06087	0.51019	0.05168
1.12522	0.02841	0.4398	0.04095	0.48859	0.04607	1.09828	0.0732	0.45737	0.06075	0.50919	0.0515
1.12426	0.0284	0.43881	0.04091	0.48759	0.04599	1.09728	0.0732	0.45637	0.06073	0.50819	0.05165
1.12333	0.02837	0.43781	0.04092	0.48659	0.04607	1.09628	0.07317	0.45537	0.06076	0.50719	0.05168
1.12245	0.02833	0.43681	0.04092	0.48559	0.04607	1.09528	0.07317	0.45437	0.06075	0.50619	0.05156
1.12149	0.02832	0.43581	0.04091	0.48459	0.0461	1.09427	0.07321	0.45337	0.06075	0.5052	0.05142
1.1203	0.02839	0.43482	0.04089	0.48358	0.04621	1.09328	0.07316	0.45237	0.06068	0.50419	0.05149
1.11914	0.02844	0.43381	0.04091	0.48259	0.04607	1.09228	0.07317	0.45137	0.06064	0.5032	0.05146
1.11814	0.02844	0.4328	0.04096	0.48158	0.04619	1.09128	0.07317	0.45037	0.06066	0.5022	0.05145
1.11706	0.02847	0.4318	0.04096	0.48059	0.04612	1.09028	0.07318	0.44937	0.06053	0.5012	0.05142
1.11602	0.02848	0.4308	0.04096	0.47959	0.0461	1.08928	0.0732	0.44837	0.06046	0.5002	0.05145
1.11502	0.02848	0.42981	0.04093	0.47859	0.04611	1.08828	0.07314	0.44737	0.06051	0.4992	0.05144
1.11402	0.02848	0.4288	0.04096	0.47759	0.04604	1.08728	0.07317	0.44637	0.06047	0.4982	0.05134
1.11302	0.02848	0.42779	0.04098	0.47659	0.04603	1.08629	0.0731	0.44537	0.06053	0.4972	0.05134
1.11194	0.02851	0.4268	0.04095	0.47559	0.04612	1.08529	0.07309	0.44437	0.06056	0.4962	0.05142
1.11091	0.02852	0.42582	0.04088	0.47459	0.04614	1.08429	0.0731	0.44337	0.06062	0.4952	0.0514
1.10983	0.02855	0.42483	0.04087	0.47359	0.04606	1.08329	0.07308	0.44237	0.06069	0.4942	0.05134
1.10867	0.0286	0.42383	0.04087	0.47259	0.04608	1.08229	0.0731	0.44137	0.06061	0.4932	0.0514
1.10755	0.02864	0.42282	0.04088	0.47159	0.04606	1.08129	0.07312	0.44037	0.06053	0.4922	0.0514
1.10648	0.02867	0.42183	0.04087	0.47059	0.04598	1.08029	0.0731	0.43937	0.06062	0.4912	0.05141
1.1054	0.0287	0.42082	0.04089	0.46959	0.04599	1.07929	0.0731	0.43837	0.0606	0.4902	0.05144
1.10444	0.02869	0.41982	0.04088	0.4686	0.04596	1.07829	0.07308	0.43737	0.06043	0.4892	0.05133
1.10355	0.02864	0.41885	0.04081	0.46759	0.046	1.07729	0.07313	0.43637	0.06051	0.4882	0.05129
1.10255	0.02864	0.41785	0.0408	0.46659	0.04615	1.07629	0.07306	0.43537	0.06058	0.4872	0.05148
1.10148	0.02867	0.41685	0.04081	0.46559	0.04608	1.0753	0.07302	0.43437	0.06047	0.4862	0.0513
1.10036	0.02871	0.41584	0.04084	0.46459	0.04599	1.0743	0.07305	0.43337	0.06045	0.4852	0.05131
1.09928	0.02874	0.41483	0.04087	0.46359	0.04602	1.07331	0.07297	0.43237	0.06049	0.4842	0.05133
1.09836	0.02871	0.41382	0.04089	0.46259	0.04603	1.07231	0.07294	0.43137	0.06046	0.4832	0.05127
1.0974	0.0287	0.41282	0.04088	0.4616	0.04593	1.07131	0.07293	0.43037	0.06043	0.4822	0.05129
1.09628	0.02874	0.41182	0.04088	0.4606	0.04591	1.07031	0.07297	0.42938	0.06037	0.48121	0.05114
1.09528	0.02874	0.41085	0.0408	0.4596	0.04593	1.06931	0.07297	0.42838	0.06041	0.4802	0.05121
1.09416	0.02878	0.40986	0.04079	0.4586	0.04587	1.06831	0.07294	0.42738	0.06037	0.4792	0.05123
1.09289	0.02888	0.40886	0.04077	0.4576	0.04591	1.0673	0.07301	0.42638	0.06026	0.4782	0.05121
1.09162	0.02897	0.40786	0.04077	0.4566	0.04587	1.06631	0.07297	0.42538	0.06035	0.47721	0.05114
1.0905	0.02901	0.40685	0.0408	0.4556	0.04593	1.06531	0.07293	0.42438	0.06023	0.4762	0.05122
1.08954	0.029	0.40586	0.04079	0.4546	0.04596	1.06431	0.07294	0.42338	0.06024	0.4752	0.05122
1.08862	0.02897	0.40486	0.04079	0.4536	0.04595	1.06332	0.07287	0.42238	0.06022	0.4742	0.05121
1.08766	0.02896	0.40385	0.0408	0.4526	0.04583	1.06231	0.07291	0.42138	0.06027	0.47321	0.05104
1.08674	0.02893	0.40285	0.04081	0.45161	0.0457	1.06131	0.07291	0.42038	0.06026	0.47221	0.05112
1.0857	0.02894	0.40182	0.04088	0.4506	0.04577	1.06031	0.07291	0.41938	0.06007	0.4712	0.05121
1.08458	0.02898	0.40083	0.04087	0.4496	0.04576	1.05931	0.07291	0.41838	0.06007	0.47021	0.05117
1.08374	0.02893	0.39984	0.04083	0.4486	0.04591	1.05832	0.07287	0.41738	0.06014	0.46921	0.05118
1.08277	0.02892	0.39885	0.0408	0.4476	0.04584	1.05732	0.07287	0.41638	0.06008	0.4682	0.05126
1.0817	0.02894	0.39786	0.04079	0.44661	0.04575	1.05633	0.07283	0.41538	0.06004	0.46721	0.05106
1.08066	0.02896	0.39686	0.04077	0.44561	0.04572	1.05533	0.07282	0.41438	0.05993	0.46621	0.0511
1.07962	0.02897	0.39586	0.04079	0.4446	0.04576	1.05432	0.07285	0.41338	0.05997	0.46521	0.05106
1.07838	0.02905	0.39486	0.04079	0.4436	0.04577	1.05333	0.07279	0.41238	0.06007	0.46421	0.051
1.07723	0.02911	0.39386	0.04076	0.4426	0.04583	1.05233	0.0728	0.41138	0.05993	0.46321	0.05104
1.07627	0.02909	0.39286	0.04077	0.44161	0.04573	1.05133	0.0728	0.41038	0.06001	0.46221	0.05112
1.07523	0.02911	0.39186	0.04076	0.4406	0.04576	1.05033	0.0728	0.40938	0.06012	0.46121	0.05111
1.07419	0.02912	0.39088	0.0407	0.4396	0.04576	1.04933	0.07283	0.40838	0.06005	0.46021	0.0511
1.07319	0.02912	0.38989	0.04069	0.4386	0.04579	1.04833	0.07276	0.40738	0.06004	0.45921	0.05107
1.07207	0.02916	0.38889	0.04069	0.4376	0.04577	1.04733	0.07276	0.40638	0.05991	0.45821	0.0511
1.07123	0.02911	0.38789	0.04069	0.43661	0.0457	1.04634	0.07272	0.40538	0.05991	0.45721	0.05107
1.07042	0.02904	0.38689	0.04069	0.43561	0.04565	1.04534	0.07275	0.40438	0.05985	0.45621	0.05107
1.06938	0.02905	0.3859	0.04066	0.43461	0.04575	1.04434	0.07275	0.40338	0.05989	0.4552	0.05122
1.06819	0.02912	0.38491	0.04062	0.43361	0.04569	1.04334	0.07271	0.40238	0.05981	0.45421	0.05114
1.06692	0.02921	0.38391	0.04061	0.43261	0.04565	1.04234	0.07274	0.40138	0.05977	0.45321	0.05106
1.0656	0.02932	0.38291	0.04061	0.43161	0.04565	1.04134	0.07274	0.40038	0.05978	0.45221	0.051
1.0646	0.02932	0.38192	0.04058	0.43061	0.04564	1.04033	0.07276	0.39938	0.05978	0.45121	0.05092
1.06364	0.02931	0.38091	0.04061	0.42961	0.0457	1.03933	0.07278	0.39838	0.05976	0.45022	0.05087
1.06276	0.02927	0.3799	0.04066	0.42861	0.0456	1.03833	0.07276	0.39738	0.05973	0.44922	0.05069
1.06188	0.02923	0.37889	0.04068	0.42762	0.04554	1.03734	0.07275	0.39638	0.0598	0.44821	0.05092
1.06088	0.02923	0.3779	0.04065	0.42662	0.04547	1.03634	0.07272	0.39538	0.05988	0.44721	0.05115
1.05988	0.02923	0.3769	0.04064	0.42562	0.04554	1.03534	0.07272	0.39438	0.05984	0.44621	0.05102
1.0588	0.02925	0.37592	0.04058	0.42461	0.04558	1.03434	0.07272	0.39339	0.05969	0.44521	0.051
1.05788	0.02923	0.37494	0.04053	0.42362	0.04541	1.03335	0.07267	0.39239	0.05954	0.44421	0.05106
1.05692	0.02921	0.37395	0.0405	0.42262	0.04537	1.03235	0.07266	0.39139	0.05963	0.44321	0.05102
1.05596	0.0292	0.37295	0.04051	0.42162	0.04538	1.03135	0.07263	0.39039	0.05969	0.44221	0.05093
1.05488	0.02923	0.37193	0.04056	0.42062	0.04539	1.03035	0.07262	0.38938	0.05974	0.44121	0.05098
1.05376	0.02927	0.37093	0.04056	0.41962	0.04539	1.02935	0.07262	0.38839	0.05969	0.44021	0.05095
1.05264	0.02931	0.36993	0.04057	0.41862	0.04543	1.02836	0.07256	0.38739	0.05965	0.43922	0.05085
1.05137	0.0294	0.36893	0.04057	0.41762	0.04539	1.02736	0.07259	0.38639	0.05967	0.43822	0.05076
1.05021	0.02946	0.36794	0.04054	0.41663	0.04531	1.02636	0.07255	0.38539	0.05958	0.43722	0.05089
1.04914	0.02949	0.36694	0.04054	0.41562	0.04537	1.02537	0.07252	0.38439	0.05962	0.43622	0.05087
1.04825	0.02944	0.36595	0.04051	0.41463	0.04528	1.02436	0.07257	0.38339	0.05958	0.43522	0.05079
1.04721	0.02946	0.36495	0.04049	0.41363	0.04524	1.02336	0.07255	0.38239	0.05961	0.43422	0.05089
1.04618	0.02947	0.36395	0.0405	0.41263	0.04519	1.02237	0.07252	0.38139	0.05958	0.43322	0.05083
1.0451	0.0295	0.36295	0.04049	0.41163	0.04527	1.02137	0.07251	0.38039	0.05961	0.43222	0.05087
1.04394	0.02955	0.36197	0.04045	0.41063	0.04514	1.02038	0.07245	0.37939	0.05969	0.43122	0.05084
1.0429	0.02957	0.36098	0.04041	0.40963	0.04515	1.01937	0.07249	0.37839	0.05957	0.43022	0.0508
1.04182	0.02959	0.35998	0.04042	0.40863	0.0452	1.01837	0.07248	0.37739	0.05955	0.42922	0.05083
1.04079	0.02961	0.35896	0.04046	0.40763	0.04522	1.01737	0.07248	0.37639	0.05943	0.42822	0.05087
1.03971	0.02963	0.35797	0.04045	0.40663	0.04518	1.01638	0.07245	0.37539	0.05921	0.42722	0.05081
1.03867	0.02965	0.35698	0.04042	0.40564	0.04512	1.01538	0.07243	0.37439	0.05939	0.42622	0.0507
1.03763	0.02966	0.35598	0.04042	0.40464	0.04505	1.01438	0.07245	0.37339	0.05947	0.42522	0.05075
1.03667	0.02965	0.35498	0.04041	0.40364	0.04507	1.01338	0.07241	0.37239	0.0594	0.42422	0.05076
1.03571	0.02963	0.35399	0.04038	0.40264	0.04495	1.01238	0.07241	0.37139	0.05932	0.42322	0.05068
1.03467	0.02965	0.35299	0.04037	0.40164	0.04499	1.01138	0.0724	0.37039	0.05938	0.42222	0.05073
1.03379	0.02961	0.35199	0.04038	0.40064	0.04497	1.01039	0.07237	0.36939	0.0594	0.42122	0.05077
1.03279	0.02961	0.351	0.04035	0.39964	0.04496	1.00939	0.07236	0.36839	0.05931	0.42022	0.05083
1.03171	0.02963	0.35	0.04034	0.39865	0.04488	1.00839	0.07233	0.36739	0.05931	0.41922	0.0508
1.03071	0.02963	0.34901	0.04031	0.39765	0.04485	1.00739	0.07234	0.36639	0.0594	0.41822	0.05066
1.02967	0.02965	0.34801	0.04031	0.39665	0.0448	1.00639	0.07236	0.36539	0.05925	0.41722	0.05076
1.02867	0.02965	0.34702	0.0403	0.39565	0.04477	1.00539	0.07237	0.36439	0.05921	0.41622	0.05084
1.02759	0.02967	0.34601	0.04031	0.39466	0.04467	1.00439	0.07236	0.36339	0.05924	0.41522	0.05079
1.02667	0.02965	0.34501	0.04033	0.39366	0.04469	1.00339	0.07236	0.36239	0.05927	0.41422	0.05084
1.02567	0.02965	0.34401	0.04031	0.39266	0.04461	1.0024	0.07229	0.36139	0.0594	0.41322	0.05069
1.02459	0.02967	0.34301	0.04033	0.39166	0.04463	1.0014	0.07229	0.36039	0.05934	0.41222	0.05068
1.02355	0.02969	0.34201	0.04033	0.39066	0.04465	1.0004	0.07224	0.35939	0.05912	0.41123	0.0506
1.02243	0.02973	0.34102	0.0403	0.38966	0.04453	0.99941	0.07217	0.35839	0.05912	0.41022	0.05069
1.02143	0.02973	0.34004	0.04024	0.38867	0.04444	0.99841	0.07221	0.35739	0.05923	0.40922	0.05064
1.02043	0.02973	0.33904	0.04024	0.38767	0.04444	0.99741	0.07217	0.35639	0.05919	0.40823	0.05058
1.01932	0.02977	0.33804	0.04023	0.38667	0.04432	0.99641	0.07217	0.35539	0.05916	0.40723	0.05061
1.01828	0.02978	0.33704	0.04022	0.38567	0.04436	0.99541	0.07217	0.35439	0.05907	0.40623	0.05056
1.01728	0.02978	0.33604	0.04022	0.38467	0.04436	0.99441	0.07218	0.35339	0.05907	0.40523	0.05056
1.01608	0.02985	0.33504	0.04024	0.38368	0.04428	0.99342	0.07215	0.35239	0.059	0.40423	0.05054
1.01497	0.02989	0.33404	0.04024	0.38268	0.04423	0.99242	0.0721	0.35139	0.05904	0.40323	0.05056
1.01393	0.02991	0.33305	0.04019	0.38168	0.04411	0.99142	0.07211	0.35039	0.05905	0.40223	0.05058
1.01285	0.02993	0.33205	0.0402	0.38069	0.04408	0.99042	0.07213	0.34939	0.05908	0.40123	0.05058
1.01185	0.02993	0.33106	0.04016	0.37968	0.04412	0.98943	0.07201	0.3484	0.05892	0.40024	0.05031
1.01085	0.02993	0.33008	0.04012	0.37869	0.04408	0.98843	0.07201	0.3474	0.0589	0.39923	0.05038
1.00985	0.02993	0.32907	0.04014	0.37769	0.04402	0.98743	0.07203	0.3464	0.05893	0.39823	0.05042
1.00877	0.02996	0.32807	0.04014	0.37669	0.0439	0.98644	0.07198	0.3454	0.05893	0.39723	0.05047
1.00765	0.03	0.32708	0.04012	0.37569	0.04396	0.98543	0.07201	0.3444	0.05877	0.39623	0.05057
1.00669	0.02999	0.32609	0.04008	0.37469	0.04396	0.98444	0.07198	0.3434	0.05874	0.39523	0.05042
1.00562	0.03001	0.32508	0.04009	0.3737	0.04388	0.98344	0.07195	0.3424	0.05882	0.39423	0.05041
1.0045	0.03005	0.32408	0.04009	0.3727	0.04377	0.98244	0.07198	0.3414	0.05879	0.39323	0.05041
1.0033	0.03012	0.32308	0.04011	0.37171	0.04364	0.98144	0.07195	0.3404	0.05867	0.39224	0.0503
1.00226	0.03014	0.32208	0.04012	0.37071	0.04358	0.98044	0.07194	0.3394	0.05873	0.39124	0.05034
1.00126	0.03014	0.32108	0.04009	0.36971	0.04362	0.97945	0.07191	0.3384	0.05871	0.39024	0.05034
1.00026	0.03014	0.32008	0.04011	0.36871	0.04356	0.97845	0.07188	0.3374	0.05867	0.38923	0.05046
0.99919	0.03016	0.31908	0.04011	0.3677	0.04369	0.97745	0.0719	0.3364	0.05854	0.38823	0.05045
0.99807	0.0302	0.31808	0.04009	0.36671	0.04354	0.97645	0.07187	0.3354	0.05851	0.38724	0.05034
0.99703	0.03022	0.31708	0.04011	0.36572	0.04339	0.97546	0.07183	0.3344	0.05854	0.38623	0.05035
0.99603	0.03022	0.31608	0.04009	0.36472	0.04341	0.97445	0.07187	0.3334	0.0585	0.38524	0.0503
0.99499	0.03023	0.31509	0.04007	0.36371	0.04352	0.97346	0.07183	0.3324	0.05847	0.38424	0.05023
0.99403	0.03022	0.31411	0.04003	0.36272	0.04346	0.97246	0.07183	0.3314	0.05846	0.38324	0.0502
0.99299	0.03023	0.31311	0.04003	0.36172	0.04341	0.97145	0.07186	0.3304	0.05844	0.38224	0.05016
0.99199	0.03023	0.31212	0.04	0.36071	0.04347	0.97046	0.07182	0.3294	0.05839	0.38124	0.05027
0.99103	0.03022	0.31113	0.03995	0.35972	0.04341	0.96946	0.07183	0.3284	0.05829	0.38024	0.0503
0.99007	0.0302	0.31015	0.03989	0.35872	0.04346	0.96846	0.0718	0.3274	0.05828	0.37923	0.05038
0.98911	0.03019	0.30916	0.03986	0.35772	0.04343	0.96747	0.07176	0.3264	0.05831	0.37824	0.0503
0.98815	0.03018	0.30817	0.03982	0.35672	0.04341	0.96647	0.07178	0.3254	0.05827	0.37724	0.05007
0.98711	0.03019	0.30718	0.03981	0.35572	0.04341	0.96548	0.07169	0.3244	0.05831	0.37624	0.05011
0.98607	0.0302	0.30619	0.03977	0.35472	0.04337	0.96448	0.07167	0.32341	0.05818	0.37524	0.05011
0.98491	0.03026	0.3052	0.03974	0.35372	0.04343	0.96349	0.07163	0.32241	0.05814	0.37424	0.05009
0.9838	0.0303	0.30422	0.0397	0.35271	0.04348	0.96249	0.0716	0.32141	0.0581	0.37325	0.05005
0.98276	0.03031	0.30323	0.03966	0.35171	0.04348	0.96149	0.07163	0.32041	0.05802	0.37224	0.05015
0.98168	0.03034	0.30224	0.03963	0.35072	0.04344	0.96049	0.07159	0.31941	0.05795	0.37124	0.05015
0.98068	0.03034	0.30124	0.03962	0.34972	0.04344	0.95949	0.07156	0.31841	0.05791	0.37024	0.05007
0.97972	0.03033	0.30025	0.03959	0.34872	0.04346	0.95849	0.07157	0.31741	0.05786	0.36925	0.04995
0.97872	0.03033	0.29926	0.03955	0.34772	0.04336	0.9575	0.07149	0.31641	0.05779	0.36824	0.05007
0.9778	0.0303	0.29827	0.03954	0.34671	0.04347	0.95651	0.07148	0.31541	0.05783	0.36724	0.05012
0.97668	0.03034	0.29728	0.03951	0.34571	0.04354	0.9555	0.07153	0.31441	0.05779	0.36625	0.05005
0.97568	0.03034	0.29629	0.03949	0.34471	0.04348	0.9545	0.0715	0.31341	0.05771	0.36525	0.04993
0.9746	0.03037	0.29529	0.03947	0.34372	0.04339	0.95351	0.07146	0.31241	0.05768	0.36425	0.04996
0.97352	0.03039	0.2943	0.03946	0.34272	0.04346	0.95251	0.07146	0.31141	0.0576	0.36325	0.04995
0.97252	0.03039	0.2933	0.03946	0.34172	0.04346	0.95152	0.0714	0.31041	0.05764	0.36224	0.05007
0.9716	0.03037	0.2923	0.03944	0.34071	0.04351	0.95052	0.07137	0.30941	0.05756	0.36125	0.05001
0.97056	0.03038	0.29132	0.03938	0.33971	0.04351	0.94952	0.07134	0.30842	0.0574	0.36025	0.04984
0.96944	0.03042	0.29034	0.03932	0.33871	0.04354	0.94853	0.07131	0.30742	0.05733	0.35925	0.04978
0.96845	0.03042	0.28935	0.03928	0.33771	0.04352	0.94753	0.07131	0.30642	0.05725	0.35825	0.04995
0.96756	0.03038	0.28837	0.03924	0.33671	0.04347	0.94653	0.07126	0.30542	0.05724	0.35725	0.05001
0.9666	0.03037	0.28737	0.03924	0.33571	0.04354	0.94554	0.07123	0.30442	0.0572	0.35625	0.04993
0.9656	0.03037	0.28638	0.03921	0.33471	0.0435	0.94453	0.07127	0.30342	0.05715	0.35525	0.04982
0.9646	0.03037	0.2854	0.03916	0.33371	0.04348	0.94354	0.07122	0.30242	0.05715	0.35425	0.04986
0.9636	0.03037	0.28441	0.03912	0.33272	0.04344	0.94254	0.07125	0.30142	0.05709	0.35325	0.04985
0.96264	0.03035	0.28342	0.03908	0.33172	0.04343	0.94154	0.07125	0.30042	0.05702	0.35225	0.04986
0.9616	0.03037	0.28242	0.03908	0.33071	0.04348	0.94054	0.07125	0.29942	0.05703	0.35125	0.04997
0.96052	0.03039	0.28142	0.03908	0.32971	0.04354	0.93954	0.07125	0.29842	0.05701	0.35025	0.04982
0.95952	0.03039	0.28044	0.03904	0.32871	0.04356	0.93854	0.07121	0.29742	0.05691	0.34925	0.04982
0.95833	0.03046	0.27945	0.039	0.32771	0.04354	0.93754	0.07119	0.29642	0.05682	0.34825	0.04984
0.95705	0.03056	0.27846	0.03897	0.32672	0.04346	0.93654	0.07122	0.29543	0.05667	0.34725	0.04984
0.95598	0.03058	0.27747	0.03893	0.32571	0.04351	0.93555	0.07117	0.29443	0.05673	0.34626	0.04974
0.95502	0.03057	0.27648	0.03889	0.32471	0.04347	0.93455	0.07112	0.29343	0.05672	0.34526	0.0497
0.95402	0.03057	0.27549	0.03886	0.32371	0.04351	0.93355	0.07115	0.29243	0.05673	0.34425	0.04982
0.95294	0.0306	0.27451	0.03882	0.32271	0.04351	0.93256	0.07108	0.29143	0.05673	0.34326	0.04976
0.95174	0.03066	0.27351	0.03881	0.32172	0.04343	0.93156	0.07106	0.29043	0.05661	0.34225	0.04985
0.95055	0.03073	0.27253	0.03875	0.32072	0.04346	0.93056	0.07104	0.28943	0.05659	0.34126	0.04976
0.94959	0.03072	0.27155	0.0387	0.31972	0.0434	0.92957	0.07099	0.28843	0.05654	0.34026	0.04976
0.94866	0.03069	0.27054	0.03871	0.31872	0.0434	0.92857	0.07102	0.28743	0.05646	0.33926	0.04974
0.94759	0.03072	0.26956	0.03867	0.31772	0.0434	0.92757	0.071	0.28643	0.05653	0.33826	0.0497
0.94659	0.03072	0.26856	0.03866	0.31672	0.0434	0.92657	0.07098	0.28543	0.05649	0.33726	0.04972
0.94551	0.03075	0.26757	0.03864	0.31572	0.04337	0.92557	0.071	0.28443	0.05649	0.33626	0.0497
0.94447	0.03076	0.26658	0.0386	0.31472	0.04337	0.92456	0.07103	0.28343	0.05646	0.33526	0.04963
0.94347	0.03076	0.26558	0.03859	0.31373	0.04325	0.92357	0.07096	0.28243	0.05637	0.33426	0.04958
0.94239	0.03079	0.26459	0.03856	0.31273	0.04316	0.92257	0.071	0.28143	0.05627	0.33326	0.04965
0.94131	0.03081	0.26361	0.03852	0.31173	0.04322	0.92157	0.07096	0.28043	0.05625	0.33226	0.04966
0.94027	0.03083	0.26262	0.0385	0.31073	0.0432	0.92058	0.07092	0.27943	0.05622	0.33127	0.04943
0.93935	0.0308	0.26161	0.03851	0.30972	0.04327	0.91958	0.07093	0.27843	0.05612	0.33026	0.04953
0.93843	0.03077	0.26063	0.03846	0.30873	0.04316	0.91858	0.07091	0.27743	0.05606	0.32926	0.04954
0.93735	0.0308	0.25963	0.03844	0.30773	0.04313	0.91759	0.07083	0.27643	0.05607	0.32826	0.0495
0.93627	0.03083	0.25864	0.03841	0.30673	0.0431	0.91659	0.07085	0.27543	0.05608	0.32727	0.04943
0.9352	0.03085	0.25764	0.03841	0.30573	0.04312	0.9156	0.0708	0.27443	0.05607	0.32627	0.04944
0.934	0.03092	0.25665	0.03839	0.30473	0.04309	0.9146	0.07076	0.27343	0.05607	0.32527	0.04949
0.93296	0.03093	0.25566	0.03835	0.30374	0.04301	0.9136	0.07079	0.27244	0.056	0.32426	0.04958
0.93196	0.03093	0.25467	0.03832	0.30274	0.04299	0.9126	0.07075	0.27144	0.056	0.32327	0.04947
0.931	0.03092	0.25369	0.03828	0.30174	0.04289	0.9116	0.07075	0.27044	0.05602	0.32227	0.04946
0.93012	0.03088	0.2527	0.03824	0.30074	0.04286	0.9106	0.07077	0.26944	0.05599	0.32127	0.04946
0.92912	0.03088	0.25171	0.03822	0.29975	0.04267	0.9096	0.07073	0.26844	0.05602	0.32027	0.04946
0.92808	0.03089	0.2507	0.03824	0.29875	0.04266	0.90861	0.0707	0.26744	0.05593	0.31927	0.04943
0.927	0.03092	0.24971	0.0382	0.29775	0.04274	0.90761	0.07072	0.26644	0.05587	0.31827	0.04939
0.92604	0.03091	0.24871	0.0382	0.29675	0.04272	0.90661	0.07065	0.26544	0.05581	0.31727	0.04938
0.92504	0.03091	0.24771	0.0382	0.29576	0.0426	0.90562	0.07064	0.26444	0.05576	0.31628	0.04917
0.924	0.03092	0.24671	0.03821	0.29476	0.04251	0.90462	0.07064	0.26344	0.05566	0.31527	0.04921
0.92308	0.03089	0.2457	0.03824	0.29376	0.04245	0.90363	0.07057	0.26244	0.05569	0.31427	0.04927
0.92212	0.03088	0.24471	0.03821	0.29277	0.04236	0.90262	0.07058	0.26144	0.05572	0.31327	0.04924
0.92112	0.03088	0.2437	0.03824	0.29178	0.04221	0.90163	0.07056	0.26044	0.05564	0.31227	0.04923
0.92012	0.03088	0.24269	0.03828	0.29078	0.0421	0.90063	0.07053	0.25944	0.05558	0.31127	0.04921
0.91892	0.03095	0.24169	0.03827	0.28978	0.04205	0.89963	0.07051	0.25844	0.05551	0.31028	0.04916
0.91777	0.031	0.24069	0.03827	0.28879	0.04191	0.89863	0.0705	0.25744	0.05554	0.30928	0.04909
0.91665	0.03104	0.23969	0.03828	0.28768	0.04423	0.89764	0.07046	0.25644	0.05557	0.30828	0.04911
0.91561	0.03106	0.23869	0.03828	0.28654	0.04717	0.89664	0.07049	0.25544	0.05546	0.30728	0.04904
0.91465	0.03104	0.23769	0.03827	0.2856	0.04589	0.89564	0.07045	0.25444	0.05538	0.30628	0.04907
0.91361	0.03106	0.2367	0.03824	0.28466	0.0447	0.89465	0.07039	0.25344	0.05538	0.30527	0.04924
0.91253	0.03108	0.23571	0.03821	0.28371	0.04364	0.89365	0.07039	0.25244	0.05543	0.30428	0.04907
0.91146	0.03111	0.2347	0.03824	0.28274	0.04293	0.89265	0.07038	0.25144	0.05542	0.30328	0.04894
0.9105	0.0311	0.2337	0.03824	0.28177	0.04232	0.89165	0.07037	0.25044	0.05543	0.30229	0.04892
0.90949	0.0311	0.23271	0.03822	0.28079	0.0418	0.89065	0.07038	0.24944	0.05546	0.30129	0.04869
0.90834	0.03115	0.23171	0.03822	0.27982	0.04134	0.88966	0.07034	0.24844	0.05539	0.30029	0.04883
0.90726	0.03118	0.23071	0.03821	0.27884	0.04093	0.88866	0.07031	0.24744	0.05534	0.29929	0.04886
0.90626	0.03118	0.2297	0.03824	0.27785	0.04068	0.88766	0.07028	0.24645	0.05524	0.29829	0.04886
0.90518	0.03121	0.22871	0.03822	0.27687	0.04027	0.88667	0.07023	0.24545	0.0553	0.29728	0.04898
0.90418	0.03121	0.22771	0.03822	0.27588	0.04005	0.88567	0.07024	0.24445	0.05527	0.29629	0.0489
0.90322	0.03119	0.22669	0.03827	0.27489	0.03977	0.88467	0.07024	0.24345	0.05527	0.29529	0.04883
0.90222	0.03119	0.2257	0.03825	0.27391	0.0395	0.88368	0.07014	0.24245	0.05523	0.29429	0.04869
0.90114	0.03122	0.22471	0.03822	0.27291	0.03934	0.88268	0.07015	0.24145	0.0552	0.29329	0.04871
0.90007	0.03125	0.22371	0.03821	0.27192	0.03917	0.88168	0.07018	0.24045	0.05501	0.2923	0.04858
0.89907	0.03125	0.2227	0.03824	0.27093	0.03901	0.88069	0.07012	0.23945	0.05505	0.2913	0.04856
0.89799	0.03127	0.2217	0.03824	0.26993	0.03889	0.87969	0.07011	0.23845	0.05526	0.2903	0.04844
0.89691	0.0313	0.2207	0.03825	0.26894	0.03867	0.87869	0.07012	0.23745	0.05524	0.28931	0.04828
0.89595	0.03129	0.21969	0.03827	0.26795	0.03854	0.8777	0.07004	0.23645	0.05526	0.28831	0.04828
0.89491	0.0313	0.2187	0.03824	0.26695	0.03848	0.8767	0.07003	0.23545	0.0553	0.28731	0.04831
0.89395	0.03129	0.21771	0.03822	0.26597	0.03824	0.8757	0.07003	0.23445	0.05516	0.28631	0.04824
0.89287	0.03131	0.21671	0.0382	0.26496	0.03833	0.8747	0.06997	0.23345	0.05518	0.28531	0.04809
0.89175	0.03136	0.21571	0.0382	0.26397	0.03825	0.87371	0.06996	0.23245	0.05523	0.28431	0.04813
0.89075	0.03136	0.21473	0.03816	0.26297	0.03814	0.87271	0.06995	0.23145	0.05519	0.28332	0.04805
0.88975	0.03136	0.21372	0.03817	0.26197	0.03809	0.87171	0.06992	0.23045	0.05518	0.28232	0.04801
0.88868	0.03138	0.21272	0.03817	0.26098	0.03802	0.87071	0.06991	0.22945	0.05514	0.28132	0.04793
0.88752	0.03144	0.21172	0.03817	0.25997	0.03813	0.86971	0.06991	0.22845	0.05507	0.28032	0.04794
0.88633	0.0315	0.21071	0.0382	0.25897	0.03806	0.86872	0.06986	0.22745	0.05514	0.27932	0.04793
0.88536	0.03149	0.20971	0.03821	0.25797	0.03809	0.86773	0.06981	0.22645	0.05522	0.27833	0.04774
0.8844	0.03148	0.2087	0.03824	0.25697	0.03816	0.86673	0.0698	0.22545	0.05519	0.27733	0.04778
0.88329	0.03152	0.20771	0.0382	0.25597	0.03817	0.86573	0.06978	0.22445	0.05518	0.27633	0.04764
0.88225	0.03153	0.20672	0.03818	0.25497	0.03821	0.86473	0.0698	0.22345	0.05514	0.27534	0.04747
0.88132	0.0315	0.20572	0.03818	0.25397	0.0381	0.86373	0.06977	0.22245	0.05509	0.27433	0.04753
0.88033	0.0315	0.20473	0.03816	0.25297	0.03813	0.86274	0.06974	0.22145	0.05504	0.27333	0.04755
0.87929	0.03152	0.20373	0.03816	0.25197	0.03806	0.86173	0.06976	0.22045	0.05507	0.27234	0.04745
0.87817	0.03156	0.20273	0.03814	0.25097	0.03806	0.86073	0.06976	0.21945	0.05514	0.27134	0.04733
0.87717	0.03156	0.20175	0.03809	0.24997	0.03814	0.85974	0.06973	0.21845	0.05505	0.27035	0.0472
0.87625	0.03153	0.20076	0.03806	0.24898	0.03802	0.85874	0.06974	0.21745	0.05493	0.26934	0.04724
0.87529	0.03152	0.19975	0.03809	0.24797	0.0381	0.85774	0.06973	0.21645	0.05496	0.26835	0.04706
0.87429	0.03152	0.19874	0.03812	0.24697	0.03814	0.85674	0.06969	0.21545	0.05497	0.26735	0.04702
0.87321	0.03154	0.19775	0.0381	0.24597	0.03814	0.85575	0.06966	0.21445	0.05495	0.26635	0.04699
0.87217	0.03156	0.19676	0.03805	0.24497	0.03816	0.85475	0.06963	0.21345	0.05501	0.26535	0.04694
0.87109	0.03159	0.19578	0.03801	0.24397	0.03813	0.85375	0.06962	0.21245	0.05488	0.26435	0.04696
0.87009	0.03159	0.19478	0.03799	0.24297	0.0381	0.85275	0.06962	0.21145	0.05484	0.26335	0.04699
0.86905	0.0316	0.1938	0.03795	0.24197	0.03813	0.85176	0.06958	0.21045	0.05485	0.26236	0.04678
0.86794	0.03164	0.1928	0.03794	0.24097	0.03813	0.85076	0.06954	0.20945	0.05484	0.26136	0.04667
0.8669	0.03165	0.1918	0.03795	0.23997	0.03818	0.84976	0.06955	0.20845	0.05476	0.26036	0.04673
0.8659	0.03165	0.19081	0.03791	0.23897	0.0382	0.84876	0.06954	0.20745	0.05465	0.25936	0.04671
0.86474	0.03171	0.18981	0.0379	0.23797	0.03817	0.84777	0.06949	0.20645	0.05465	0.25837	0.04664
0.86366	0.03173	0.18882	0.03789	0.23697	0.03821	0.84677	0.0695	0.20545	0.05467	0.25737	0.0466
0.86266	0.03173	0.18781	0.0379	0.23597	0.03824	0.84577	0.06946	0.20445	0.05465	0.25637	0.0465
0.86166	0.03173	0.18681	0.0379	0.23496	0.03827	0.84478	0.0694	0.20346	0.05455	0.25537	0.04648
0.86062	0.03175	0.18582	0.03789	0.23396	0.03832	0.84378	0.06942	0.20246	0.0545	0.25437	0.0464
0.85966	0.03173	0.18483	0.03786	0.23296	0.03844	0.84278	0.06939	0.20146	0.05455	0.25338	0.04636
0.85874	0.03171	0.18384	0.03783	0.23195	0.03859	0.84179	0.06935	0.20046	0.05455	0.25238	0.04626
0.85778	0.03169	0.18285	0.0378	0.23095	0.03862	0.84079	0.06935	0.19946	0.05451	0.25138	0.04618
0.85674	0.03171	0.18185	0.0378	0.22994	0.03873	0.83979	0.06931	0.19846	0.05442	0.25038	0.04611
0.85566	0.03173	0.18085	0.03778	0.22894	0.03878	0.8388	0.06928	0.19746	0.05444	0.24938	0.04618
0.85451	0.03179	0.17986	0.03776	0.22794	0.03883	0.83779	0.0693	0.19646	0.05439	0.24838	0.04611
0.85343	0.03182	0.17886	0.03775	0.22693	0.03893	0.8368	0.06928	0.19546	0.05432	0.24739	0.04602
0.85239	0.03183	0.17787	0.03774	0.22593	0.03897	0.8358	0.06924	0.19446	0.05428	0.24639	0.04589
0.85143	0.03182	0.17688	0.0377	0.22493	0.03893	0.8348	0.06924	0.19346	0.05427	0.24539	0.04585
0.85047	0.0318	0.17588	0.0377	0.22392	0.03909	0.83381	0.0692	0.19246	0.05423	0.24439	0.04587
0.84939	0.03183	0.17489	0.03768	0.22292	0.03925	0.83281	0.06919	0.19146	0.05413	0.24339	0.0458
0.84831	0.03186	0.17389	0.03767	0.22191	0.03934	0.83181	0.06921	0.19046	0.05417	0.24239	0.04579
0.84727	0.03187	0.17289	0.03766	0.22091	0.03939	0.83081	0.06917	0.18946	0.05434	0.2414	0.0457
0.84639	0.03183	0.1719	0.03763	0.21991	0.03947	0.82982	0.06913	0.18846	0.05417	0.2404	0.04562
0.84539	0.03183	0.17091	0.03762	0.2189	0.03957	0.82882	0.06913	0.18746	0.05396	0.2394	0.04566
0.84435	0.03184	0.16991	0.03762	0.2179	0.03957	0.82782	0.06911	0.18646	0.05392	0.2384	0.04562
0.84335	0.03184	0.16892	0.03757	0.2169	0.03961	0.82682	0.06908	0.18546	0.05389	0.2374	0.0456
0.84235	0.03184	0.16793	0.03755	0.2159	0.03969	0.82582	0.06909	0.18447	0.05378	0.23641	0.04546
0.84127	0.03187	0.16694	0.03753	0.21489	0.03977	0.82483	0.06902	0.18347	0.05369	0.23541	0.04545
0.84023	0.03188	0.16594	0.03751	0.21389	0.03981	0.82383	0.069	0.18247	0.05366	0.2344	0.04558
0.83919	0.0319	0.16496	0.03747	0.21289	0.03981	0.82283	0.069	0.18147	0.05367	0.23341	0.04547
0.83823	0.03188	0.16397	0.03744	0.21189	0.03985	0.82184	0.06897	0.18047	0.05364	0.23241	0.04541
0.83727	0.03187	0.16298	0.03741	0.21089	0.03986	0.82084	0.06894	0.17947	0.0536	0.23141	0.04535
0.83635	0.03184	0.16199	0.03737	0.20989	0.03992	0.81984	0.06893	0.17847	0.05328	0.23041	0.04531
0.83539	0.03183	0.161	0.03734	0.20888	0.04	0.81885	0.06892	0.17747	0.05337	0.22941	0.04531
0.83435	0.03184	0.16002	0.03728	0.20788	0.03996	0.81785	0.06888	0.17647	0.05341	0.22841	0.04524
0.83331	0.03186	0.15903	0.03724	0.20688	0.03999	0.81685	0.06889	0.17547	0.05332	0.22741	0.04533
0.83231	0.03186	0.15803	0.03725	0.20587	0.04016	0.81585	0.06888	0.17447	0.05331	0.22641	0.04535
0.83131	0.03186	0.15705	0.0372	0.20487	0.04016	0.81485	0.06885	0.17347	0.05322	0.22541	0.04528
0.83039	0.03183	0.15606	0.03715	0.20387	0.04016	0.81385	0.06886	0.17247	0.05316	0.22441	0.0453
0.82943	0.03182	0.15507	0.03714	0.20287	0.04024	0.81286	0.06881	0.17147	0.05312	0.22341	0.04535
0.82843	0.03182	0.15408	0.0371	0.20187	0.04022	0.81186	0.06878	0.17048	0.05306	0.22241	0.04531
0.82735	0.03184	0.15308	0.03709	0.20087	0.0402	0.81086	0.06879	0.16948	0.05295	0.22141	0.04524
0.82627	0.03187	0.15209	0.03707	0.19987	0.04016	0.80987	0.06877	0.16848	0.05297	0.22041	0.04524
0.82512	0.03192	0.15109	0.03706	0.19887	0.04023	0.80887	0.0687	0.16748	0.05275	0.21941	0.04524
0.82408	0.03194	0.1501	0.03705	0.19787	0.04026	0.80787	0.06873	0.16648	0.05274	0.21841	0.04533
0.823	0.03196	0.14911	0.03701	0.19687	0.04026	0.80687	0.06871	0.16548	0.05278	0.21741	0.0453
0.82208	0.03194	0.14812	0.03698	0.19587	0.04023	0.80588	0.06866	0.16448	0.05263	0.21641	0.04522
0.82108	0.03194	0.14714	0.03692	0.19487	0.0403	0.80488	0.06867	0.16348	0.05257	0.21541	0.04528
0.82012	0.03192	0.14616	0.03687	0.19387	0.04026	0.80388	0.06866	0.16248	0.05241	0.21441	0.04543
0.81904	0.03195	0.14516	0.03684	0.19287	0.04027	0.80289	0.0686	0.16149	0.05236	0.21341	0.04545
0.818	0.03196	0.14418	0.0368	0.19187	0.04027	0.80188	0.06866	0.16049	0.05224	0.21241	0.04545
0.81696	0.03198	0.14319	0.03676	0.19087	0.04024	0.80088	0.06863	0.15949	0.05222	0.21141	0.04535
0.81592	0.03199	0.1422	0.03673	0.18987	0.04024	0.79989	0.06859	0.15849	0.05214	0.21041	0.04539
0.81496	0.03198	0.14121	0.03671	0.18887	0.04024	0.79889	0.06859	0.15749	0.05202	0.20941	0.04535
0.81392	0.03199	0.14023	0.03665	0.18787	0.04022	0.79789	0.0686	0.15649	0.05195	0.20841	0.04546
0.81288	0.03201	0.13924	0.03663	0.18688	0.04009	0.79689	0.06855	0.15549	0.05186	0.2074	0.04557
0.8118	0.03203	0.13826	0.03656	0.18587	0.04014	0.7959	0.06854	0.15449	0.05169	0.20641	0.04547
0.81076	0.03205	0.13727	0.03653	0.18487	0.04022	0.79489	0.06855	0.1535	0.05161	0.20541	0.04543
0.80973	0.03206	0.13628	0.0365	0.18387	0.04019	0.7939	0.06847	0.1525	0.05152	0.2044	0.04551
0.80865	0.03209	0.13529	0.03648	0.18287	0.04015	0.7929	0.06847	0.1515	0.05144	0.2034	0.04554
0.80761	0.0321	0.13429	0.03645	0.18187	0.04019	0.7919	0.06848	0.1505	0.05161	0.2024	0.04553
0.80669	0.03207	0.13331	0.0364	0.18088	0.04011	0.79091	0.06841	0.1495	0.05152	0.2014	0.04558
0.80584	0.03202	0.13233	0.03636	0.17988	0.04012	0.78991	0.06841	0.1485	0.05138	0.20041	0.04547
0.80488	0.03201	0.13134	0.03631	0.17887	0.04023	0.78891	0.06841	0.1475	0.05129	0.1994	0.04554
0.8038	0.03203	0.13036	0.03626	0.17788	0.04012	0.78792	0.06837	0.1465	0.05114	0.1984	0.0456
0.8028	0.03203	0.12937	0.03622	0.17688	0.04008	0.78692	0.06836	0.1455	0.05104	0.1974	0.04561
0.8018	0.03203	0.12839	0.03617	0.17588	0.04001	0.78592	0.06836	0.1445	0.05096	0.1964	0.04562
0.8008	0.03203	0.12741	0.03611	0.17488	0.03997	0.78492	0.06833	0.14351	0.05084	0.1954	0.04564
0.79988	0.03201	0.12642	0.03607	0.17388	0.04009	0.78393	0.06831	0.14251	0.05072	0.1944	0.04569
0.79892	0.03199	0.12543	0.03604	0.17288	0.04007	0.78293	0.06829	0.14151	0.05065	0.1934	0.04564
0.79796	0.03198	0.12444	0.03602	0.17188	0.04	0.78193	0.06827	0.14051	0.05058	0.1924	0.04561
0.79692	0.03199	0.12345	0.03599	0.17088	0.04001	0.78094	0.06824	0.13951	0.05047	0.1914	0.04558
0.7958	0.03203	0.12246	0.03596	0.16988	0.03997	0.77994	0.06822	0.13851	0.05041	0.1904	0.04572
0.79473	0.03206	0.12148	0.03589	0.16888	0.03996	0.77894	0.06821	0.13751	0.05039	0.1894	0.0457
0.79369	0.03207	0.12049	0.03585	0.16789	0.03982	0.77794	0.06818	0.13651	0.05027	0.1884	0.04557
0.79265	0.03209	0.11951	0.03581	0.16689	0.03984	0.77694	0.06817	0.13552	0.05015	0.1874	0.04565
0.79165	0.03209	0.11852	0.03577	0.16589	0.03974	0.77594	0.06818	0.13452	0.05	0.1864	0.04572
0.79069	0.03207	0.11754	0.03572	0.1649	0.0397	0.77495	0.06812	0.13352	0.04978	0.1854	0.04562
0.78969	0.03207	0.11655	0.03568	0.16389	0.03976	0.77395	0.06812	0.13252	0.04976	0.1844	0.04572
0.78869	0.03207	0.11556	0.03566	0.16289	0.03977	0.77295	0.06814	0.13152	0.04965	0.1834	0.04569
0.78769	0.03207	0.11457	0.03561	0.16189	0.03973	0.77196	0.06809	0.13052	0.04947	0.1824	0.04564
0.78665	0.03209	0.11359	0.03557	0.16089	0.03973	0.77096	0.06806	0.12953	0.04938	0.1814	0.04565
0.78569	0.03207	0.1126	0.03553	0.15989	0.03976	0.76996	0.06809	0.12853	0.04927	0.1804	0.04561
0.78469	0.03207	0.11162	0.03547	0.1589	0.03961	0.76896	0.06806	0.12753	0.04916	0.1794	0.0455
0.78369	0.03207	0.11064	0.03542	0.1579	0.03963	0.76796	0.06802	0.12653	0.04897	0.1784	0.04562
0.78265	0.03209	0.10966	0.03537	0.1569	0.03958	0.76696	0.06802	0.12553	0.04883	0.1774	0.04551
0.78161	0.0321	0.10868	0.0353	0.1559	0.03951	0.76596	0.06804	0.12453	0.04877	0.17641	0.04547
0.78057	0.03211	0.1077	0.03524	0.15491	0.03949	0.76497	0.06794	0.12354	0.0487	0.17541	0.04543
0.77953	0.03213	0.10671	0.03519	0.15391	0.03938	0.76398	0.06793	0.12254	0.04862	0.17441	0.04549
0.77849	0.03214	0.10573	0.03515	0.15291	0.0394	0.76297	0.06795	0.12154	0.04848	0.17341	0.04546
0.77757	0.03211	0.10475	0.03509	0.15191	0.0394	0.76198	0.0679	0.12054	0.04836	0.17241	0.04545
0.77669	0.03207	0.10377	0.03503	0.15091	0.03934	0.76098	0.06789	0.11954	0.04824	0.17141	0.04542
0.7758	0.03203	0.10279	0.03495	0.14992	0.03924	0.75998	0.06791	0.11854	0.0481	0.1704	0.0455
0.7748	0.03203	0.10183	0.03485	0.14892	0.03919	0.75899	0.06786	0.11755	0.04794	0.16941	0.04545
0.77373	0.03206	0.10084	0.0348	0.14792	0.03928	0.75799	0.06783	0.11655	0.04786	0.16841	0.04543
0.77273	0.03206	0.09986	0.03476	0.14692	0.03923	0.75699	0.06785	0.11555	0.04778	0.16741	0.0453
0.77177	0.03205	0.09888	0.03467	0.14592	0.03911	0.75599	0.06786	0.11455	0.04759	0.16641	0.04528
0.77069	0.03207	0.0979	0.03462	0.14493	0.03904	0.75499	0.06783	0.11355	0.04738	0.16541	0.04546
0.76969	0.03207	0.09692	0.03457	0.14393	0.03902	0.75399	0.0678	0.11255	0.04725	0.1644	0.04557
0.76865	0.03209	0.09593	0.03454	0.14293	0.03898	0.75299	0.0678	0.11156	0.04718	0.16341	0.04527
0.76765	0.03209	0.09494	0.0345	0.14193	0.03894	0.752	0.06774	0.11056	0.04694	0.16242	0.04518
0.76673	0.03206	0.09397	0.03443	0.14093	0.0389	0.751	0.06774	0.10956	0.04678	0.16141	0.04524
0.76577	0.03205	0.09298	0.03438	0.13993	0.03892	0.75	0.06776	0.10856	0.0466	0.16042	0.04512
0.76473	0.03206	0.092	0.03432	0.13894	0.03881	0.749	0.06775	0.10757	0.0464	0.15942	0.04515
0.76365	0.03209	0.09103	0.03423	0.13794	0.03877	0.74801	0.06771	0.10657	0.04629	0.15842	0.04512
0.76261	0.0321	0.09005	0.03417	0.13694	0.03874	0.747	0.06772	0.10557	0.04618	0.15742	0.04503
0.76157	0.03211	0.08907	0.03411	0.13594	0.03873	0.74601	0.06771	0.10457	0.04603	0.15642	0.04493
0.76053	0.03213	0.08809	0.03405	0.13495	0.03856	0.74501	0.06766	0.10357	0.04591	0.15542	0.04507
0.75957	0.03211	0.08711	0.034	0.13395	0.03858	0.74401	0.06767	0.10257	0.04579	0.15442	0.04493
0.75865	0.03209	0.08614	0.03392	0.13295	0.03858	0.74301	0.06766	0.10158	0.04568	0.15342	0.04496
0.75765	0.03209	0.08515	0.03386	0.13195	0.03848	0.74202	0.06757	0.10058	0.04556	0.15243	0.04486
0.75669	0.03207	0.08418	0.03379	0.13096	0.03839	0.74102	0.06757	0.09958	0.04538	0.15143	0.04486
0.75569	0.03207	0.0832	0.03371	0.12996	0.03827	0.74003	0.06756	0.09858	0.04518	0.15043	0.04481
0.75469	0.03207	0.08222	0.03366	0.12896	0.03827	0.73903	0.06753	0.09759	0.04501	0.14943	0.04474
0.75373	0.03206	0.08124	0.03359	0.12797	0.03824	0.73804	0.06748	0.09659	0.04489	0.14843	0.04466
0.75265	0.03209	0.08027	0.03352	0.12697	0.03816	0.73704	0.06744	0.09559	0.04472	0.14744	0.04461
0.75169	0.03207	0.07929	0.03346	0.12597	0.03809	0.73604	0.06744	0.09459	0.04451	0.14644	0.04459
0.75073	0.03206	0.07832	0.03337	0.12497	0.03805	0.73505	0.0674	0.0936	0.0443	0.14543	0.04466
0.74973	0.03206	0.07734	0.03329	0.12398	0.03798	0.73405	0.06737	0.0926	0.04413	0.14444	0.04457
0.74865	0.03209	0.07636	0.03324	0.12298	0.03793	0.73305	0.0674	0.0916	0.04398	0.14344	0.0445
0.74757	0.03211	0.07539	0.03316	0.12198	0.03791	0.73205	0.06736	0.0906	0.04381	0.14244	0.04444
0.74657	0.03211	0.07441	0.03309	0.12098	0.03787	0.73106	0.0673	0.0896	0.04362	0.14145	0.04432
0.74561	0.0321	0.07344	0.03299	0.11999	0.03775	0.73006	0.0673	0.08861	0.04344	0.14045	0.04417
0.74461	0.0321	0.07247	0.03291	0.11899	0.03766	0.72906	0.06729	0.08761	0.04329	0.13945	0.04419
0.74361	0.0321	0.0715	0.03283	0.11799	0.03768	0.72807	0.06725	0.08661	0.04316	0.13845	0.04419
0.74273	0.03206	0.07052	0.03275	0.11699	0.03764	0.72707	0.06721	0.08561	0.04294	0.13746	0.04405
0.74177	0.03205	0.06955	0.03267	0.116	0.03756	0.72607	0.0672	0.08462	0.04282	0.13646	0.04398
0.74077	0.03205	0.06858	0.03259	0.115	0.03747	0.72507	0.06721	0.08362	0.04263	0.13546	0.04393
0.73973	0.03206	0.06761	0.03249	0.11401	0.03741	0.72408	0.06718	0.08262	0.04241	0.13446	0.04401
0.73869	0.03207	0.06664	0.0324	0.11301	0.03732	0.72308	0.06715	0.08162	0.0422	0.13346	0.04382
0.73757	0.03211	0.06567	0.0323	0.11201	0.03722	0.72208	0.06713	0.08063	0.04209	0.13247	0.04377
0.73661	0.0321	0.0647	0.03221	0.11102	0.03707	0.72109	0.06709	0.07963	0.0419	0.13147	0.04369
0.73569	0.03207	0.06374	0.03211	0.11003	0.03699	0.72009	0.06705	0.07863	0.04165	0.13047	0.04366
0.73477	0.03205	0.06277	0.03201	0.10903	0.03698	0.7191	0.06703	0.07763	0.04142	0.12947	0.04366
0.73377	0.03205	0.06181	0.03188	0.10803	0.03698	0.7181	0.06702	0.07664	0.04119	0.12848	0.04348
0.7328	0.03203	0.06084	0.03179	0.10703	0.03691	0.7171	0.06696	0.07564	0.04102	0.12747	0.04354
0.73188	0.03201	0.05988	0.03167	0.10604	0.03676	0.71611	0.06695	0.07464	0.04084	0.12648	0.04343
0.73084	0.03202	0.05892	0.03156	0.10504	0.03669	0.7151	0.06696	0.07365	0.04064	0.12548	0.04333
0.7298	0.03203	0.05795	0.03146	0.10404	0.03667	0.71411	0.06692	0.07265	0.04041	0.12448	0.04324
0.7288	0.03203	0.057	0.03133	0.10304	0.03665	0.71312	0.06688	0.07165	0.0402	0.12349	0.04314
0.72788	0.03201	0.05604	0.03121	0.10205	0.0365	0.71212	0.06687	0.07065	0.04003	0.12249	0.04318
0.72692	0.03199	0.05508	0.03107	0.10105	0.03641	0.71112	0.06683	0.06966	0.03985	0.12149	0.04306
0.72596	0.03198	0.05413	0.03093	0.10006	0.03637	0.71013	0.06676	0.06866	0.03965	0.12049	0.04297
0.72496	0.03198	0.05317	0.03081	0.09906	0.03626	0.70913	0.06676	0.06766	0.03943	0.1195	0.04287
0.72396	0.03198	0.05222	0.03066	0.09807	0.03612	0.70813	0.06675	0.06667	0.03915	0.1185	0.04279
0.72296	0.03198	0.05127	0.03051	0.09707	0.03606	0.70714	0.06668	0.06567	0.03889	0.1175	0.04274
0.72196	0.03198	0.05032	0.03037	0.09607	0.03602	0.70615	0.06665	0.06467	0.03866	0.11651	0.0426
0.721	0.03196	0.04937	0.03022	0.09508	0.03593	0.70515	0.06665	0.06368	0.03843	0.11551	0.04257
0.72	0.03196	0.04842	0.03005	0.09408	0.03584	0.70415	0.06663	0.06268	0.03824	0.11451	0.04253
0.71896	0.03198	0.04748	0.02988	0.09308	0.03576	0.70316	0.06657	0.06168	0.03798	0.11351	0.04244
0.71796	0.03198	0.04653	0.02972	0.09209	0.03566	0.70216	0.06657	0.06069	0.03767	0.11252	0.04236
0.717	0.03196	0.04559	0.02955	0.09109	0.03565	0.70116	0.06656	0.05969	0.03743	0.11152	0.04225
0.71604	0.03195	0.04465	0.02936	0.0901	0.03547	0.70017	0.06648	0.05869	0.03714	0.11052	0.04214
0.71504	0.03195	0.04371	0.02919	0.0891	0.03543	0.69918	0.06642	0.0577	0.03686	0.10952	0.0421
0.71412	0.03192	0.04277	0.02898	0.0881	0.03534	0.69818	0.06641	0.0567	0.03653	0.10853	0.04206
0.71316	0.03191	0.04183	0.02881	0.08711	0.0352	0.69718	0.06638	0.05571	0.03625	0.10753	0.04194
0.71216	0.03191	0.0409	0.0286	0.08611	0.03514	0.69619	0.06633	0.05471	0.03596	0.10653	0.04195
0.71123	0.03188	0.03997	0.0284	0.08512	0.03505	0.69519	0.06631	0.05371	0.03562	0.10554	0.04179
0.71019	0.0319	0.03904	0.02817	0.08412	0.03497	0.69419	0.06631	0.05272	0.03531	0.10454	0.04165
0.70912	0.03192	0.03812	0.02794	0.08313	0.03482	0.6932	0.06623	0.05172	0.03497	0.10354	0.04154
0.70812	0.03192	0.0372	0.02771	0.08213	0.03477	0.69221	0.06621	0.05073	0.03463	0.10254	0.04156
0.70712	0.03192	0.03628	0.02745	0.08114	0.03467	0.69121	0.06621	0.04973	0.03427	0.10154	0.04152
0.70616	0.03191	0.03537	0.0272	0.08014	0.03466	0.69021	0.06615	0.04874	0.03393	0.10055	0.04142
0.70523	0.03188	0.03446	0.02691	0.07915	0.03449	0.68922	0.06608	0.04774	0.03355	0.09955	0.04123
0.70431	0.03186	0.03355	0.02664	0.07815	0.03436	0.68822	0.06607	0.04675	0.03321	0.09856	0.04119
0.70331	0.03186	0.03264	0.02637	0.07716	0.03416	0.68723	0.06606	0.04575	0.03278	0.09756	0.04108
0.70231	0.03186	0.03173	0.02611	0.07616	0.03411	0.68623	0.066	0.04476	0.03237	0.09656	0.041
0.70135	0.03184	0.03084	0.02579	0.07517	0.03401	0.68524	0.06591	0.04376	0.03199	0.09557	0.04091
0.70039	0.03183	0.02995	0.02545	0.07417	0.03388	0.68425	0.06589	0.04277	0.03156	0.09457	0.04069
0.69939	0.03183	0.02906	0.02512	0.07318	0.03377	0.68325	0.06587	0.04178	0.03112	0.09357	0.04066
0.69839	0.03183	0.02817	0.02478	0.07219	0.03363	0.68226	0.0658	0.04078	0.03065	0.09258	0.04064
0.69739	0.03183	0.02729	0.02442	0.07119	0.03348	0.68126	0.06577	0.03979	0.03022	0.09158	0.04039
0.69643	0.03182	0.02641	0.02405	0.0702	0.0334	0.68026	0.06576	0.03879	0.02973	0.09059	0.04026
0.69543	0.03182	0.02553	0.0237	0.0692	0.03331	0.67927	0.0657	0.0378	0.02923	0.08959	0.04022
0.69443	0.03182	0.02466	0.02332	0.06821	0.03316	0.67828	0.06565	0.03681	0.02873	0.0886	0.04004
0.69339	0.03183	0.02379	0.02293	0.06722	0.03302	0.67728	0.06564	0.03582	0.02818	0.0876	0.04
0.69243	0.03182	0.02293	0.02249	0.06622	0.03294	0.67628	0.06561	0.03482	0.02763	0.0866	0.03986
0.69147	0.0318	0.02208	0.02205	0.06522	0.03285	0.6753	0.06553	0.03383	0.0271	0.08561	0.03978
0.69051	0.03179	0.02122	0.02161	0.06423	0.03271	0.6743	0.06549	0.03284	0.02654	0.08461	0.03972
0.68955	0.03178	0.02038	0.02112	0.06324	0.03259	0.6733	0.06547	0.03185	0.02598	0.08361	0.03967
0.68855	0.03178	0.01955	0.02064	0.06224	0.03245	0.67231	0.06543	0.03085	0.02535	0.08261	0.03957
0.68755	0.03178	0.01871	0.02014	0.06125	0.03229	0.67132	0.06538	0.02986	0.02474	0.08162	0.03942
0.68658	0.03176	0.01789	0.01961	0.06026	0.03211	0.67032	0.06537	0.02887	0.02413	0.08062	0.03924
0.68562	0.03175	0.01706	0.01908	0.05927	0.03198	0.66932	0.06531	0.02788	0.02347	0.07963	0.03912
0.6847	0.03172	0.01625	0.01852	0.05828	0.03179	0.66833	0.06524	0.02689	0.0228	0.07863	0.039
0.68378	0.03169	0.01543	0.01797	0.05728	0.03163	0.66734	0.06522	0.0259	0.02214	0.07764	0.03889
0.68282	0.03168	0.01463	0.01737	0.05629	0.03145	0.66634	0.0652	0.02491	0.02145	0.07664	0.03877
0.68174	0.03171	0.01383	0.01676	0.0553	0.03121	0.66535	0.06514	0.02392	0.02072	0.07565	0.03862
0.68074	0.03171	0.01303	0.01617	0.05431	0.03107	0.66435	0.06509	0.02293	0.02	0.07465	0.03856
0.6797	0.03172	0.01224	0.01553	0.05331	0.03096	0.66336	0.06507	0.02194	0.01924	0.07365	0.03843
0.6787	0.03172	0.01146	0.01488	0.05233	0.03072	0.66236	0.06501	0.02095	0.01847	0.07266	0.03831
0.67774	0.03171	0.01068	0.0142	0.05134	0.03051	0.66138	0.06492	0.01996	0.01768	0.07166	0.03813
0.67678	0.03169	0.00992	0.01349	0.05035	0.03027	0.66038	0.06491	0.01897	0.01687	0.07066	0.0381
0.67582	0.03168	0.00915	0.01278	0.04936	0.03008	0.65938	0.06488	0.01798	0.01606	0.06967	0.03795
0.67486	0.03167	0.0084	0.01205	0.04837	0.02984	0.65839	0.06482	0.01699	0.0152	0.06868	0.03775
0.67394	0.03164	0.00765	0.01129	0.04738	0.02959	0.6574	0.06474	0.016	0.01435	0.06768	0.03763
0.67294	0.03164	0.00691	0.01052	0.0464	0.02928	0.65641	0.0647	0.01502	0.01347	0.06668	0.03756
0.67201	0.03161	0.00617	0.00971	0.04541	0.02904	0.65541	0.06467	0.01403	0.01258	0.06569	0.03744
0.67101	0.03161	0.00544	0.0089	0.04442	0.02881	0.65442	0.06461	0.01304	0.01166	0.06469	0.03732
0.67005	0.0316	0.00472	0.00806	0.04343	0.02854	0.65343	0.06454	0.01205	0.01073	0.06369	0.03725
0.66905	0.0316	0.004	0.00722	0.04244	0.02825	0.65243	0.06449	0.01107	0.00979	0.0627	0.03695
0.66805	0.0316	0.00329	0.00636	0.04146	0.02793	0.65144	0.06447	0.01008	0.00883	0.06171	0.03692
0.66709	0.03159	0.00259	0.00545	0.04048	0.02759	0.65045	0.06438	0.00909	0.00784	0.06071	0.03683
0.66617	0.03156	0.00188	0.00457	0.03949	0.0273	0.64945	0.06434	0.00811	0.00685	0.05972	0.0366
0.66525	0.03153	0.00119	0.00364	0.03851	0.0269	0.64845	0.06434	0.00712	0.00583	0.05872	0.03642
0.66436	0.03149	0.0005081	0.00269	0.03753	0.02654	0.64746	0.06427	0.00613	0.0048	0.05773	0.03631
0.6634	0.03148	-0.00017645	0.00174	0.03654	0.02617	0.64648	0.06417	0.00515	0.00375	0.05673	0.03617
0.66244	0.03146	-0.00085416	0.000765312	0.03557	0.02561	0.64548	0.06412	0.00416	0.00268	0.05574	0.03599
0.66148	0.03145	-0.00152	-0.000237669	0.03459	0.02524	0.64449	0.06409	0.00318	0.0016	0.05474	0.03583
0.66052	0.03144	-0.00218	-0.00126	0.03361	0.02486	0.6435	0.064	0.00219	0.000505962	0.05375	0.03562
0.65952	0.03144	-0.00283	-0.00231	0.03263	0.02444	0.6425	0.06396	0.00121	-0.000615176	0.05275	0.03556
0.65856	0.03142	-0.00348	-0.00337	0.03165	0.02393	0.64151	0.06392	0.000223847	-0.00175	0.05176	0.03543
0.65756	0.03142	-0.00413	-0.00443	0.03067	0.02347	0.64051	0.06389	-0.000760539	-0.00289	0.05076	0.0353
0.6566	0.03141	-0.00477	-0.00552	0.0297	0.0229	0.63953	0.06377	-0.00174	-0.00406	0.04977	0.03504
0.65556	0.03142	-0.00539	-0.00664	0.02873	0.02234	0.63853	0.06373	-0.00273	-0.00523	0.04877	0.03496
0.6546	0.03141	-0.00603	-0.00775	0.02775	0.0218	0.63754	0.0637	-0.00371	-0.00641	0.04778	0.03469
0.6536	0.03141	-0.00665	-0.00889	0.02679	0.0211	0.63655	0.0636	-0.0047	-0.00762	0.04679	0.03444
0.6526	0.03141	-0.00726	-0.01005	0.02582	0.02049	0.63556	0.06352	-0.00568	-0.00884	0.0458	0.03427
0.65168	0.03138	-0.00787	-0.01122	0.02485	0.0198	0.63457	0.06348	-0.00666	-0.01008	0.0448	0.03416
0.65072	0.03137	-0.00848	-0.01242	0.02388	0.01915	0.63357	0.06344	-0.00765	-0.01133	0.04381	0.03392
0.64979	0.03134	-0.00908	-0.01362	0.02292	0.01839	0.63258	0.06337	-0.00863	-0.01258	0.04282	0.0337
0.64883	0.03133	-0.00967	-0.01485	0.02196	0.01759	0.63159	0.06331	-0.00961	-0.01386	0.04182	0.03354
0.64787	0.03131	-0.01026	-0.01607	0.021	0.01676	0.6306	0.06325	-0.01059	-0.01515	0.04083	0.03333
0.64687	0.03131	-0.01085	-0.0173	0.02003	0.01596	0.6296	0.06321	-0.01158	-0.01645	0.03984	0.03312
0.64591	0.0313	-0.01143	-0.01859	0.01908	0.01504	0.62861	0.06313	-0.01256	-0.01776	0.03885	0.03291
0.64495	0.03129	-0.01201	-0.01985	0.01812	0.01409	0.62762	0.06308	-0.01354	-0.01909	0.03785	0.03278
0.64399	0.03127	-0.01258	-0.02115	0.01717	0.01309	0.62663	0.06301	-0.01452	-0.02042	0.03686	0.03255
0.64307	0.03125	-0.01314	-0.02245	0.01622	0.01202	0.62564	0.06297	-0.0155	-0.02179	0.03587	0.03222
0.6421	0.03123	-0.0137	-0.02379	0.01527	0.011	0.62465	0.06289	-0.01648	-0.02314	0.03488	0.03198
0.64111	0.03123	-0.01426	-0.02512	0.01433	0.00987	0.62366	0.0628	-0.01747	-0.02453	0.03389	0.03172
0.6401	0.03123	-0.01481	-0.02648	0.01338	0.00866	0.62267	0.06274	-0.01845	-0.02592	0.0329	0.03149
0.63914	0.03122	-0.01536	-0.02783	0.01244	0.00741	0.62168	0.06266	-0.01943	-0.02733	0.03191	0.03119
0.63814	0.03122	-0.0159	-0.02921	0.01151	0.00613	0.62069	0.06256	-0.02041	-0.02874	0.03092	0.03092
0.63714	0.03122	-0.01644	-0.0306	0.01057	0.0048	0.6197	0.06251	-0.02139	-0.03016	0.02993	0.03066
0.63618	0.03121	-0.01697	-0.03201	0.00964	0.00331	0.6187	0.06247	-0.02237	-0.0316	0.02894	0.03035
0.63522	0.03119	-0.0175	-0.03341	0.00872	0.00177	0.61771	0.06241	-0.02335	-0.03306	0.02795	0.03001
0.63426	0.03118	-0.01803	-0.03485	0.00779	0.000224255	0.61672	0.06232	-0.02433	-0.03451	0.02696	0.02977
0.63334	0.03115	-0.01855	-0.03629	0.00687	-0.00143	0.61573	0.06225	-0.02531	-0.03599	0.02597	0.02944
0.63242	0.03112	-0.01907	-0.03772	0.00595	-0.0031	0.61474	0.0622	-0.02629	-0.03747	0.02498	0.02904
0.63142	0.03112	-0.01959	-0.03919	0.00503	-0.00488	0.61375	0.06211	-0.02727	-0.03896	0.024	0.02866
0.63046	0.03111	-0.0201	-0.04065	0.00413	-0.00682	0.61277	0.06199	-0.02825	-0.04046	0.02301	0.02825
0.6295	0.0311	-0.02062	-0.0421	0.00322	-0.00872	0.61177	0.06192	-0.02923	-0.04196	0.02203	0.02779
0.62853	0.03108	-0.02111	-0.04362	0.00232	-0.01075	0.61078	0.0619	-0.03021	-0.04352	0.02104	0.02734
0.62757	0.03107	-0.02161	-0.04512	0.00142	-0.01286	0.60979	0.06183	-0.03119	-0.04503	0.02005	0.02698
0.62657	0.03107	-0.02212	-0.04661	0.00052605	-0.01514	0.6088	0.06176	-0.03216	-0.04654	0.01907	0.0265
0.62561	0.03106	-0.02262	-0.04813	-0.0003641	-0.01743	0.60781	0.06168	-0.03314	-0.04813	0.01809	0.02591
0.62465	0.03104	-0.02311	-0.04966	-0.00125	-0.01978	0.60681	0.06163	-0.03412	-0.0497	0.01711	0.02542
0.62361	0.03106	-0.0236	-0.05119	-0.00213	-0.02228	0.60583	0.06152	-0.0351	-0.05129	0.01613	0.02496
0.62265	0.03104	-0.02409	-0.05274	-0.00301	-0.02488	0.60484	0.06144	-0.03608	-0.05286	0.01515	0.02438
0.62169	0.03103	-0.02457	-0.0543	-0.00388	-0.02755	0.60385	0.06136	-0.03706	-0.05446	0.01417	0.02378
0.62069	0.03103	-0.02505	-0.05587	-0.00474	-0.03039	0.60286	0.0613	-0.03803	-0.05606	0.01319	0.0231
0.61977	0.031	-0.02552	-0.05744	-0.0056	-0.03335	0.60187	0.06118	-0.03901	-0.05766	0.01221	0.02241
0.61881	0.03099	-0.026	-0.05901	-0.00646	-0.03629	0.60088	0.0611	-0.03999	-0.05927	0.01124	0.02175
0.61789	0.03096	-0.02648	-0.06057	-0.00731	-0.03935	0.59989	0.06102	-0.04097	-0.06089	0.01026	0.02106
0.61696	0.03093	-0.02696	-0.06214	-0.00816	-0.04257	0.5989	0.06096	-0.04195	-0.06253	0.00929	0.02022
0.61608	0.03089	-0.02743	-0.06375	-0.00899	-0.04599	0.59791	0.06088	-0.04292	-0.06416	0.00832	0.01938
0.6152	0.03085	-0.02789	-0.06538	-0.00983	-0.04946	0.59693	0.06077	-0.0439	-0.06583	0.00735	0.0185
0.61428	0.03083	-0.02836	-0.06698	-0.01066	-0.05297	0.59594	0.0607	-0.04488	-0.06748	0.00638	0.01756
0.61328	0.03083	-0.02882	-0.0686	-0.01148	-0.05664	0.59494	0.06065	-0.04586	-0.06915	0.00542	0.01656
0.61231	0.03081	-0.02928	-0.07023	-0.0123	-0.06046	0.59396	0.06051	-0.04683	-0.07081	0.00446	0.01553
0.61128	0.03083	-0.02973	-0.07187	-0.01311	-0.06436	0.59298	0.06041	-0.04781	-0.07249	0.0035	0.0144
0.61028	0.03083	-0.03019	-0.0735	-0.01392	-0.06839	0.59198	0.06034	-0.04879	-0.07419	0.00254	0.01323
0.60931	0.03081	-0.03065	-0.07514	-0.01472	-0.07248	0.59099	0.0603	-0.04976	-0.07588	0.00158	0.012
0.60835	0.0308	-0.03109	-0.0768	-0.01552	-0.07678	0.59001	0.06018	-0.05074	-0.07759	0.000624417	0.01071
0.60743	0.03077	-0.03154	-0.07846	-0.01631	-0.08112	0.58902	0.06007	-0.05172	-0.07931	-0.000327227	0.00933
0.60651	0.03075	-0.032	-0.08011	-0.01709	-0.0857	0.58803	0.05997	-0.05269	-0.08102	-0.00128	0.00786
0.60551	0.03075	-0.03245	-0.08175	-0.01787	-0.0903	0.58704	0.05991	-0.05367	-0.08275	-0.00222	0.00635
0.60455	0.03073	-0.0329	-0.08341	-0.01864	-0.09499	0.58606	0.05977	-0.05465	-0.08451	-0.00317	0.00473
0.60363	0.0307	-0.03334	-0.08508	-0.01941	-0.0998	0.58507	0.05967	-0.05562	-0.08625	-0.00411	0.00304
0.6027	0.03068	-0.03378	-0.08678	-0.02017	-0.10477	0.58408	0.05961	-0.0566	-0.08801	-0.00504	0.00122
0.60174	0.03066	-0.03423	-0.08843	-0.02093	-0.10986	0.5831	0.0595	-0.05757	-0.08977	-0.00598	-0.000688889
0.60082	0.03064	-0.03467	-0.09011	-0.02168	-0.11504	0.58211	0.05936	-0.05855	-0.09152	-0.00691	-0.00267
0.59994	0.0306	-0.03511	-0.09182	-0.02243	-0.12035	0.58112	0.05931	-0.05953	-0.09328	-0.00783	-0.0048
0.59902	0.03057	-0.03555	-0.0935	-0.02317	-0.12579	0.58013	0.05924	-0.0605	-0.09504	-0.00875	-0.00701
0.59809	0.03054	-0.03598	-0.09522	-0.0239	-0.1314	0.57915	0.05911	-0.06148	-0.09683	-0.00967	-0.00932
0.59713	0.03053	-0.03642	-0.09691	-0.02462	-0.13726	0.57817	0.05897	--	-0.05935	-0.01059	-0.01178
0.59613	0.03053	-0.03686	-0.09858	-0.02533	-0.14322	0.57718	0.05888	--	-0.06062	-0.0115	-0.01432
0.59517	0.03051	-0.0373	-0.10028	-0.02604	-0.14932	0.57619	0.05878	--	-0.06192	-0.0124	-0.01703
0.59421	0.0305	--	--	-0.02674	-0.15556	0.57521	0.05866	--	-0.06322	-0.0133	-0.01985
0.59325	0.03049	--	--	-0.02743	-0.16206	0.57422	0.05854	--	-0.06453	-0.0142	-0.02276
0.59229	0.03047	--	--	-0.02811	-0.1687	0.57323	0.05847	--	-0.06585	-0.01509	-0.02589
0.59137	0.03045	--	--	-0.02878	-0.17561	0.57225	0.05837	--	-0.06718	-0.01598	-0.02913
0.59045	0.03042	--	--	-0.02944	-0.18266	0.57126	0.05827	--	-0.06851	-0.01686	-0.03251
0.58948	0.03041	--	--	-0.03009	-0.18984	0.57028	0.05813	--	-0.06984	-0.01774	-0.03604
0.5886	0.03037	--	--	-0.03073	-0.19743	0.56929	0.05805	--	-0.07118	-0.01861	-0.03967
0.58772	0.03033	--	--	-0.03137	-0.20488	0.5683	0.05795	--	-0.07252	-0.01947	-0.04354
0.58684	0.03028	--	--	-0.03201	-0.21233	0.56732	0.05783	--	-0.07389	-0.02033	-0.04751
0.58595	0.03024	--	--	--	--	0.56633	0.05771	--	-0.07523	-0.02119	-0.05161
0.58503	0.03022	--	--	--	--	0.56535	0.05762	--	-0.07659	-0.02204	-0.05593
0.58407	0.0302	--	--	--	--	0.56436	0.05751	--	-0.07795	-0.02288	-0.06034
0.58311	0.03019	--	--	--	--	0.56338	0.05737	--	-0.07934	-0.02372	-0.06495
0.58215	0.03018	--	--	--	--	0.5624	0.05724	--	-0.0807	-0.02456	-0.06973
0.58119	0.03016	--	--	--	--	0.56141	0.05714	--	-0.08207	-0.02538	-0.07462
0.58026	0.03014	--	--	--	--	0.56042	0.05703	--	-0.08347	-0.02621	-0.07973
0.57934	0.03011	--	--	--	--	0.55944	0.05691	--	-0.08486	-0.02702	-0.08496
0.57842	0.03008	--	--	--	--	0.55846	0.05676	--	-0.08626	-0.02783	-0.09038
0.5775	0.03005	--	--	--	--	0.55747	0.05665	--	-0.08767	-0.02863	-0.09606
0.57658	0.03003	--	--	--	--	0.55649	0.05656	--	-0.08907	-0.02943	-0.10184
0.57569	0.02999	--	--	--	--	0.5555	0.05644	--	-0.09049	-0.03022	-0.10776
0.57473	0.02997	--	--	--	--	0.55452	0.05627			-0.03101	-0.11388
0.57381	0.02995	--	--	--	--	0.55354	0.05617			-0.03179	-0.12014
0.57293	0.02991	--	--	--	--	0.55255	0.05606			-0.03256	-0.12656
0.57204	0.02986	--	--	--	--	0.55157	0.05595			-0.03333	-0.13314
0.57108	0.02985	--	--	--	--	0.55059	0.0558			-0.0341	-0.13984
0.57012	0.02984	--	--	--	--	0.54961	0.05566			-0.03486	-0.14675
0.56916	0.02982	--	--	--	--	0.54862	0.05556
0.56824	0.0298	--	--	--	--	0.54763	0.05545
0.56736	0.02976	--	--	--	--	0.54665	0.0553
0.56643	0.02973	--	--	--	--	0.54567	0.05518
0.56551	0.0297	--	--	--	--	0.54469	0.05505
0.56459	0.02967	--	--	--	--	0.5437	0.05495
0.56371	0.02963	--	--	--	--	0.54272	0.05478
0.56278	0.02961	--	--	--	--	0.54174	0.05466
0.5619	0.02957	--	--	--	--	0.54076	0.05454
0.56094	0.02955	--	--	--	--	0.53977	0.05443
0.5601	0.0295	--	--	--	--	0.53879	0.05427
0.55917	0.02947	--	--	--	--	0.53781	0.05412
0.55829	0.02943	--	--	--	--	0.53683	0.054
0.55737	0.0294	--	--	--	--	0.53584	0.05388
0.55645	0.02938	--	--	--	--	0.53486	0.05373
0.55556	0.02934	--	--	--	--	0.53388	0.05359
0.55468	0.0293	--	--	--	--	0.5329	0.05347
0.55376	0.02927	--	--	--	--	0.53191	0.05336
0.55288	0.02923	--	--	--	--	0.53094	0.05318
0.55195	0.0292	--	--	--	--	0.52995	0.05304
0.55103	0.02917	--	--	--	--	0.52897	0.05291
0.55011	0.02915	--	--	--	--	0.52799	0.0528
0.54923	0.02911	--	--	--	--	0.52701	0.05266
0.54831	0.02908	--	--	--	--	0.52603	0.05249
0.54742	0.02904	--	--	--	--	0.52505	0.05234
0.5465	0.02901	--	--	--	--	0.52406	0.05222
0.54562	0.02897	--	--	--	--	0.52308	0.05207
0.54473	0.02893	--	--	--	--	0.5221	0.05191
0.54385	0.02889	--	--	--	--	0.52112	0.05178
0.54297	0.02885	--	--	--	--	0.52014	0.05163
0.54209	0.02881	--	--	--	--	0.51916	0.05149
0.54124	0.02875	--	--	--	--	0.51818	0.05133
0.54036	0.02871	--	--	--	--	0.5172	0.05119
0.53948	0.02867	--	--	--	--	0.51622	0.05107
0.53859	0.02863	--	--	--	--	0.51523	0.05095
0.53771	0.02859	--	--	--	--	0.51425	0.05079
0.53679	0.02856	--	--	--	--	0.51328	0.05061
0.53591	0.02852	--	--	--	--	0.51229	0.05049
0.53506	0.02847	--	--	--	--	0.51131	0.05037
0.53418	0.02843	--	--	--	--	0.51033	0.05022
0.53329	0.02839	--	--	--	--	0.50935	0.05004
0.53241	0.02835	--	--	--	--	0.50837	0.04991
0.53157	0.02829	--	--	--	--	0.50739	0.04977
0.53076	0.02822	--	--	--	--	0.50641	0.04962
0.52988	0.02818	--	--	--	--	0.50543	0.04944
0.529	0.02814	--	--	--	--	0.50445	0.04931
0.52811	0.0281	--	--	--	--	0.50347	0.04919
0.52723	0.02806	--	--	--	--	0.50249	0.04902
0.52635	0.02802	--	--	--	--	0.50151	0.04883
0.5255	0.02797	--	--	--	--	0.50053	0.0487
0.52462	0.02793	--	--	--	--	0.49955	0.04856
0.52378	0.02787	--	--	--	--	0.49857	0.04844
0.52289	0.02783	--	--	--	--	0.49759	0.04827
0.52201	0.02779	--	--	--	--	0.49661	0.04812
0.52117	0.02774	--	--	--	--	0.49563	0.04797
0.52032	0.02768	--	--	--	--	0.49464	0.04785
0.51944	0.02764	--	--	--	--	0.49367	0.04768
0.5186	0.02759	--	--	--	--	0.49269	0.04751
0.51775	0.02753	--	--	--	--	0.49171	0.04736
0.51691	0.02748	--	--	--	--	0.49073	0.04724
0.51606	0.02743	--	--	--	--	0.48975	0.04707
0.51522	0.02737	--	--	--	--	0.48877	0.0469
0.51438	0.02732	--	--	--	--	0.48779	0.04676
0.51353	0.02726	--	--	--	--	0.48681	0.04661
0.51269	0.02721	--	--	--	--	0.48583	0.04648
0.51188	0.02714	--	--	--	--	0.48485	0.0463
0.511	0.0271	--	--	--	--	0.48387	0.04614
0.51016	0.02705	--	--	--	--	0.48289	0.04599
0.50927	0.02701	--	--	--	--	0.48191	0.04585
0.50843	0.02695	--	--	--	--	0.48093	0.04569
0.50758	0.0269	--	--	--	--	0.47995	0.04554
0.50674	0.02684	--	--	--	--	0.47897	0.04539
0.50594	0.02678	--	--	--	--	0.47799	0.04526
0.50509	0.02672	--	--	--	--	0.47701	0.04509
0.50421	0.02668	--	--	--	--	0.47603	0.04493
0.50337	0.02663	--	--	--	--	0.47505	0.04477
0.50252	0.02657	--	--	--	--	0.47407	0.04462
0.50168	0.02652	--	--	--	--	0.47309	0.04449
0.50087	0.02645	--	--	--	--	0.47211	0.04431
0.50003	0.0264	--	--	--	--	0.47114	0.04413
0.49918	0.02634	--	--	--	--	0.47016	0.044
0.49834	0.02629	--	--	--	--	0.46917	0.04386
0.4975	0.02623	--	--	--	--	0.46819	0.04371
0.49665	0.02618	--	--	--	--	0.46721	0.04355
0.49585	0.02611	--	--	--	--	0.46624	0.04339
0.49496	0.02607	--	--	--	--	0.46526	0.04322
0.49416	0.026	--	--	--	--	0.46428	0.04309
0.49332	0.02595	--	--	--	--	0.4633	0.04294
0.49251	0.02588	--	--	--	--	0.46232	0.04276
0.49171	0.02581	--	--	--	--	0.46134	0.04262
0.4909	0.02575	--	--	--	--	0.46036	0.04247
0.4901	0.02568	--	--	--	--	0.45938	0.0423
0.48925	0.02562	--	--	--	--	0.4584	0.04214
0.48845	0.02556	--	--	--	--	0.45742	0.04201
0.4876	0.0255	--	--	--	--	0.45644	0.04186
0.48684	0.02542	--	--	--	--	0.45546	0.04171
0.48603	0.02535	--	--	--	--	0.45448	0.04152
0.48523	0.02528	--	--	--	--	0.45351	0.04136
0.48438	0.02523	--	--	--	--	0.45252	0.04122
0.48358	0.02516	--	--	--	--	0.45154	0.04107
0.48277	0.02509	--	--	--	--	0.45057	0.04091
0.48197	0.02503	--	--	--	--	0.44959	0.04073
0.48116	0.02496	--	--	--	--	0.44861	0.04058
0.48036	0.02489	--	--	--	--	0.44763	0.04043
0.47959	0.02481	--	--	--	--	0.44665	0.04028
0.47879	0.02474	--	--	--	--	0.44567	0.04012
0.47802	0.02466	--	--	--	--	0.44469	0.03996
0.47725	0.02458	--	--	--	--	0.44371	0.03982
0.47649	0.0245	--	--	--	--	0.44273	0.03967
0.47576	0.0244	--	--	--	--	0.44175	0.03951
0.475	0.02432	--	--	--	--	0.44078	0.03932
0.47419	0.02425	--	--	--	--	0.43979	0.03919
0.47342	0.02417	--	--	--	--	0.43881	0.03904
0.47266	0.02409	--	--	--	--	0.43783	0.03889
0.47193	0.024	--	--	--	--	0.43686	0.03873
0.4712	0.0239	--	--	--	--	0.43588	0.03856
0.47048	0.02381	--	--	--	--	0.4349	0.03841
0.46971	0.02373	--	--	--	--	0.43392	0.03827
0.46898	0.02363	--	--	--	--	0.43294	0.0381
0.46822	0.02355	--	--	--	--	0.43196	0.03793
0.46745	0.02347	--	--	--	--	0.43098	0.03779
0.46665	0.0234	--	--	--	--	0.43	0.03764
0.46588	0.02332	--	--	--	--	0.42902	0.03749
0.46515	0.02322	--	--	--	--	0.42804	0.03733
0.46443	0.02313	--	--	--	--	0.42706	0.03715
0.46374	0.02302	--	--	--	--	0.42608	0.03702
0.46301	0.02293	--	--	--	--	0.4251	0.03686
0.46229	0.02283	--	--	--	--	0.42412	0.03671
0.46156	0.02274	--	--	--	--	0.42315	0.03653
0.46083	0.02264	--	--	--	--	0.42217	0.03638
0.4601	0.02255	--	--	--	--	0.42119	0.03623
0.45938	0.02245	--	--	--	--	0.42021	0.03608
0.45865	0.02236	--	--	--	--	0.41923	0.03592
0.45792	0.02226	--	--	--	--	0.41825	0.03575
0.45724	0.02215	--	--	--	--	0.41727	0.0356
0.45651	0.02206	--	--	--	--	0.41629	0.03545
0.45574	0.02198	--	--	--	--	0.41531	0.03531
0.45505	0.02187	--	--	--	--	0.41433	0.03515
0.45433	0.02178	--	--	--	--	0.41335	0.03499
0.4536	0.02168	--	--	--	--	0.41237	0.03484
0.45291	0.02157	--	--	--	--	0.41139	0.0347
0.45219	0.02148	--	--	--	--	0.41041	0.03455
0.4515	0.02137	--	--	--	--	0.40943	0.03438
0.45077	0.02127	--	--	--	--	0.40846	0.03421
0.45008	0.02117	--	--	--	--	0.40747	0.03407
0.44936	0.02107	--	--	--	--	0.40649	0.03393
0.44867	0.02096	--	--	--	--	0.40551	0.03377
0.44798	0.02085	--	--	--	--	0.40454	0.0336
0.44729	0.02075	--	--	--	--	0.40356	0.03346
0.4466	0.02064	--	--	--	--	0.40258	0.03331
0.44592	0.02053	--	--	--	--	0.4016	0.03316
0.44523	0.02042	--	--	--	--	0.40062	0.03298
0.44454	0.02031	--	--	--	--	0.39964	0.03282
0.44385	0.0202	--	--	--	--	0.39866	0.03268
0.44316	0.02009	--	--	--	--	0.39768	0.03253
0.44251	0.01997	--	--	--	--	0.3967	0.03238
0.44179	0.01988	--	--	--	--	0.39572	0.03221
0.44106	0.01978	--	--	--	--	0.39474	0.03206
0.44037	0.01967	--	--	--	--	0.39376	0.03191
0.43968	0.01957	--	--	--	--	0.39278	0.03176
0.439	0.01946	--	--	--	--	0.3918	0.03161
0.43831	0.01935	--	--	--	--	0.39082	0.03145
0.43766	0.01923	--	--	--	--	0.38984	0.03129
0.43693	0.01913	--	--	--	--	0.38886	0.03114
0.43624	0.01902	--	--	--	--	0.38788	0.031
0.43556	0.01892	--	--	--	--	0.3869	0.03084
0.43483	0.01882	--	--	--	--	0.38592	0.03069
0.43414	0.01871	--	--	--	--	0.38494	0.03053
0.43341	0.01862	--	--	--	--	0.38396	0.03039
0.43273	0.01851	--	--	--	--	0.38298	0.03024
0.43204	0.0184	--	--	--	--	0.382	0.03008
0.43131	0.01831	--	--	--	--	0.38102	0.02993
0.43058	0.01821	--	--	--	--	0.38005	0.02977
0.4299	0.0181	--	--	--	--	0.37907	0.02962
0.42921	0.01799	--	--	--	--	0.37808	0.02949
0.42852	0.01789	--	--	--	--	0.3771	0.02934
0.42779	0.01779	--	--	--	--	0.37613	0.02916
0.42707	0.0177	--	--	--	--	0.37515	0.02901
0.42638	0.01759	--	--	--	--	0.37417	0.02886
0.42565	0.01749	--	--	--	--	0.37318	0.02873
0.42492	0.0174	--	--	--	--	0.3722	0.02858
0.42424	0.01729	--	--	--	--	0.37123	0.02841
0.42355	0.01718	--	--	--	--	0.37025	0.02827
0.42286	0.01707	--	--	--	--	0.36927	0.02812
0.42217	0.01696	--	--	--	--	0.36828	0.02798
0.42152	0.01684	--	--	--	--	0.3673	0.02783
0.42087	0.01672	--	--	--	--	0.36632	0.02767
0.42019	0.01661	--	--	--	--	0.36534	0.02753
0.4195	0.0165	--	--	--	--	0.36436	0.02738
0.41873	0.01642	--	--	--	--	0.36338	0.02724
0.41801	0.01633	--	--	--	--	0.3624	0.02709
0.41728	0.01623	--	--	--	--	0.36142	0.02694
0.41655	0.01614	--	--	--	--	0.36044	0.0268
0.41586	0.01603	--	--	--	--	0.35946	0.02665
0.4151	0.01595	--	--	--	--	0.35848	0.0265
0.41437	0.01585	--	--	--	--	0.3575	0.02637
0.41364	0.01576	--	--	--	--	0.35652	0.02621
0.41292	0.01566	--	--	--	--	0.35554	0.02607
0.41227	0.01554	--	--	--	--	0.35456	0.02592
0.41158	0.01543	--	--	--	--	0.35357	0.02579
0.41089	0.01533	--	--	--	--	0.3526	0.02562
0.41016	0.01523	--	--	--	--	0.35162	0.02547
0.4094	0.01515	--	--	--	--	0.35063	0.02534
0.40863	0.01507	--	--	--	--	0.34965	0.0252
0.40794	0.01496	--	--	--	--	0.34867	0.02505
0.40722	0.01486	--	--	--	--	0.34769	0.02489
0.40649	0.01477	--	--	--	--	0.34671	0.02476
0.40576	0.01467	--	--	--	--	0.34573	0.02461
0.405	0.01459	--	--	--	--	0.34475	0.02447
0.40427	0.0145	--	--	--	--	0.34377	0.02432
0.4035	0.01442	--	--	--	--	0.34279	0.02417
0.40278	0.01432	--	--	--	--	0.34181	0.02404
0.40201	0.01424	--	--	--	--	0.34083	0.02389
0.40125	0.01416	--	--	--	--	0.33984	0.02375
0.40052	0.01407	--	--	--	--	0.33886	0.0236
0.39975	0.01398	--	--	--	--	0.33788	0.02346
0.39903	0.01389	--	--	--	--	0.3369	0.02332
0.39826	0.01381	--	--	--	--	0.33592	0.02318
0.39749	0.01373	--	--	--	--	0.33494	0.02304
0.39673	0.01364	--	--	--	--	0.33396	0.02289
0.39596	0.01356	--	--	--	--	0.33298	0.02275
0.39518	0.01349	--	--	--	--	0.332	0.0226
0.3944	0.01341	--	--	--	--	0.33101	0.02248
0.39363	0.01333	--	--	--	--	0.33003	0.02233
0.39285	0.01325	--	--	--	--	0.32905	0.02218
0.39208	0.01317	--	--	--	--	0.32807	0.02203
0.39131	0.0131	--	--	--	--	0.32709	0.0219
0.39053	0.01302	--	--	--	--	0.32611	0.02176
0.38976	0.01294	--	--	--	--	0.32513	0.02163
0.38898	0.01286	--	--	--	--	0.32415	0.02148
0.38819	0.01279	--	--	--	--	0.32317	0.02134
0.38741	0.01271	--	--	--	--	0.32218	0.02121
0.38664	0.01263	--	--	--	--	0.3212	0.02107
0.38585	0.01256	--	--	--	--	0.32022	0.02092
0.38508	0.01248	--	--	--	--	0.31924	0.02077
0.38429	0.01241	--	--	--	--	0.31826	0.02064
0.38347	0.01234	--	--	--	--	0.31727	0.02051
0.38267	0.01228	--	--	--	--	0.31629	0.02038
0.38188	0.0122	--	--	--	--	0.31531	0.02023
0.3811	0.01213	--	--	--	--	0.31433	0.02009
0.3803	0.01206	--	--	--	--	0.31335	0.01996
0.3795	0.01199	--	--	--	--	0.31237	0.01982
0.37871	0.01191	--	--	--	--	0.31139	0.01967
0.37791	0.01185	--	--	--	--	0.3104	0.01954
0.37712	0.01177	--	--	--	--	0.30942	0.0194
0.3763	0.01171	--	--	--	--	0.30844	0.01927
0.3755	0.01164	--	--	--	--	0.30746	0.01913
0.37467	0.01158	--	--	--	--	0.30647	0.01901
0.37387	0.01151	--	--	--	--	0.30549	0.01886
0.37306	0.01145	--	--	--	--	0.30451	0.01874
0.37222	0.01139	--	--	--	--	0.30353	0.0186
0.37138	0.01133	--	--	--	--	0.30255	0.01847
0.37055	0.01128	--	--	--	--	0.30156	0.01833
0.36973	0.01121	--	--	--	--	0.30058	0.0182
0.3689	0.01115	--	--	--	--	0.2996	0.01808
0.36806	0.0111	--	--	--	--	0.29862	0.01794
0.36724	0.01103	--	--	--	--	0.29763	0.01782
0.36643	0.01097	--	--	--	--	0.29665	0.01768
0.3656	0.01091	--	--	--	--	0.29567	0.01755
0.36478	0.01085	--	--	--	--	0.29469	0.01741
0.36392	0.0108	--	--	--	--	0.2937	0.01729
0.36308	0.01074	--	--	--	--	0.29272	0.01715
0.36223	0.01069	--	--	--	--	0.29174	0.01702
0.36137	0.01064	--	--	--	--	0.29076	0.0169
0.36053	0.01059	--	--	--	--	0.28977	0.01678
0.35969	0.01053	--	--	--	--	0.28879	0.01665
0.35885	0.01048	--	--	--	--	0.28781	0.01652
0.35799	0.01043	--	--	--	--	0.28682	0.01638
0.35712	0.01038	--	--	--	--	0.28584	0.01626
0.35627	0.01033	--	--	--	--	0.28486	0.01614
0.35535	0.0103	--	--	--	--	0.28387	0.01602
0.35449	0.01025	--	--	--	--	0.28289	0.01588
0.35366	0.01019	--	--	--	--	0.28191	0.01575
0.35284	0.01013	--	--	--	--	0.28092	0.01562
0.35196	0.01009	--	--	--	--	0.27994	0.0155
0.35109	0.01005	--	--	--	--	0.27896	0.01539
0.35022	0.01	--	--	--	--	0.27797	0.01526
0.34932	0.00996	--	--	--	--	0.27699	0.01514
0.34845	0.00992	--	--	--	--	0.27601	0.01501
0.34757	0.00988	--	--	--	--	0.27502	0.01489
0.34667	0.00984	--	--	--	--	0.27404	0.01477
0.34581	0.0098	--	--	--	--	0.27305	0.01465
0.34495	0.00975	--	--	--	--	0.27207	0.01453
0.34406	0.00971	--	--	--	--	0.27109	0.0144
0.34315	0.00967	--	--	--	--	0.2701	0.01428
0.34227	0.00964	--	--	--	--	0.26912	0.01417
0.34137	0.0096	--	--	--	--	0.26813	0.01405
0.34046	0.00957	--	--	--	--	0.26715	0.01393
0.33956	0.00953	--	--	--	--	0.26617	0.01381
0.33866	0.0095	--	--	--	--	0.26518	0.0137
0.33773	0.00947	--	--	--	--	0.2642	0.01358
0.33681	0.00945	--	--	--	--	0.26321	0.01346
0.3359	0.00942	--	--	--	--	0.26223	0.01334
0.335	0.00938	--	--	--	--	0.26124	0.01323
0.3341	0.00935	--	--	--	--	0.26026	0.01312
0.33319	0.00931	--	--	--	--	0.25927	0.013
0.33227	0.00929	--	--	--	--	0.25829	0.01289
0.33135	0.00926	--	--	--	--	0.2573	0.01277
0.33042	0.00923	--	--	--	--	0.25632	0.01266
0.32949	0.00921	--	--	--	--	0.25533	0.01255
0.32855	0.00919	--	--	--	--	0.25435	0.01244
0.32761	0.00917	--	--	--	--	0.25336	0.01233
0.32666	0.00915	--	--	--	--	0.25238	0.01222
0.32572	0.00913	--	--	--	--	0.25139	0.01211
0.32478	0.00911	--	--	--	--	0.25041	0.012
0.32384	0.00909	--	--	--	--	0.24942	0.01189
0.3229	0.00907	--	--	--	--	0.24843	0.01179
0.32194	0.00906	--	--	--	--	0.24745	0.01168
0.32101	0.00903	--	--	--	--	0.24646	0.01157
0.32006	0.00901	--	--	--	--	0.24548	0.01146
0.31911	0.009	--	--	--	--	0.24449	0.01135
0.31818	0.00897	--	--	--	--	0.24351	0.01125
0.31723	0.00895	--	--	--	--	0.24252	0.01114
0.31628	0.00894	--	--	--	--	0.24153	0.01104
0.31533	0.00892	--	--	--	--	0.24055	0.01093
0.31439	0.0089	--	--	--	--	0.23956	0.01083
0.31345	0.00888	--	--	--	--	0.23858	0.01072
0.31251	0.00886	--	--	--	--	0.23759	0.01062
0.31156	0.00884	--	--	--	--	0.2366	0.01052
0.3106	0.00882	--	--	--	--	0.23562	0.01041
0.30965	0.00881	--	--	--	--	0.23463	0.01032
0.30871	0.00879	--	--	--	--	0.23364	0.01021
0.30776	0.00877	--	--	--	--	0.23266	0.01011
0.30681	0.00875	--	--	--	--	0.23167	0.01001
0.30586	0.00874	--	--	--	--	0.23068	0.00991
0.30489	0.00872	--	--	--	--	0.2297	0.00982
0.30392	0.00872	--	--	--	--	0.22871	0.00972
0.30294	0.00871	--	--	--	--	0.22772	0.00962
0.30199	0.00869	--	--	--	--	0.22673	0.00952
0.30103	0.00867	--	--	--	--	0.22575	0.00943
0.30008	0.00866	--	--	--	--	0.22476	0.00933
0.29913	0.00864	--	--	--	--	0.22377	0.00924
0.29815	0.00863	--	--	--	--	0.22279	0.00915
0.29715	0.00864	--	--	--	--	0.2218	0.00905
0.29617	0.00863	--	--	--	--	0.22081	0.00896
0.29521	0.00861	--	--	--	--	0.21982	0.00887
0.29424	0.0086	--	--	--	--	0.21883	0.00878
0.29332	0.00858	--	--	--	--	0.21785	0.00869
0.29235	0.00857	--	--	--	--	0.21686	0.0086
0.29137	0.00856	--	--	--	--	0.21587	0.00852
0.29041	0.00854	--	--	--	--	0.21488	0.00843
0.28943	0.00854	--	--	--	--	0.21389	0.00834
0.28847	0.00852	--	--	--	--	0.2129	0.00825
0.28749	0.00852	--	--	--	--	0.21191	0.00817
0.28651	0.00851	--	--	--	--	0.21093	0.00808
0.28553	0.0085	--	--	--	--	0.20994	0.008
0.28456	0.00849	--	--	--	--	0.20895	0.00792
0.28359	0.00848	--	--	--	--	0.20796	0.00783
0.28266	0.00846	--	--	--	--	0.20697	0.00775
0.28167	0.00845	--	--	--	--	0.20598	0.00767
0.28069	0.00845	--	--	--	--	0.20499	0.00759
0.27971	0.00844	--	--	--	--	0.204	0.00751
0.27874	0.00843	--	--	--	--	0.20301	0.00743
0.27777	0.00842	--	--	--	--	0.20202	0.00735
0.27679	0.00841	--	--	--	--	0.20103	0.00727
0.27583	0.0084	--	--	--	--	0.20004	0.0072
0.27484	0.00839	--	--	--	--	0.19905	0.00712
0.27388	0.00838	--	--	--	--	0.19806	0.00704
0.27291	0.00837	--	--	--	--	0.19707	0.00697
0.27195	0.00836	--	--	--	--	0.19608	0.00689
0.27098	0.00835	--	--	--	--	0.19509	0.00682
0.27	0.00834	--	--	--	--	0.1941	0.00675
0.26902	0.00833	--	--	--	--	0.19311	0.00668
0.26804	0.00833	--	--	--	--	0.19212	0.00661
0.26708	0.00831	--	--	--	--	0.19113	0.00653
0.2661	0.0083	--	--	--	--	0.19014	0.00646
0.26512	0.0083	--	--	--	--	0.18915	0.0064
0.26418	0.00828	--	--	--	--	0.18816	0.00632
0.26321	0.00827	--	--	--	--	0.18717	0.00626
0.26223	0.00826	--	--	--	--	0.18618	0.00619
0.26127	0.00825	--	--	--	--	0.18519	0.00612
0.26029	0.00824	--	--	--	--	0.1842	0.00606
0.25933	0.00822	--	--	--	--	0.1832	0.00599
0.25837	0.00821	--	--	--	--	0.18221	0.00593
0.25735	0.00822	--	--	--	--	0.18122	0.00586
0.25637	0.00821	--	--	--	--	0.18023	0.0058
0.2554	0.0082	--	--	--	--	0.17924	0.00574
0.25443	0.00819	--	--	--	--	0.17825	0.00568
0.25345	0.00818	--	--	--	--	0.17725	0.00562
0.25248	0.00817	--	--	--	--	0.17626	0.00556
0.25149	0.00817	--	--	--	--	0.17527	0.0055
0.25053	0.00815	--	--	--	--	0.17428	0.00544
0.2496	0.00813	--	--	--	--	0.17328	0.00538
0.24864	0.00812	--	--	--	--	0.17229	0.00533
0.24766	0.00811	--	--	--	--	0.1713	0.00527
0.24669	0.0081	--	--	--	--	0.17031	0.00522
0.24573	0.00808	--	--	--	--	0.16931	0.00516
0.24478	0.00807	--	--	--	--	0.16832	0.00511
0.2438	0.00806	--	--	--	--	0.16733	0.00506
0.24284	0.00805	--	--	--	--	0.16634	0.005
0.24187	0.00804	--	--	--	--	0.16534	0.00496
0.24091	0.00802	--	--	--	--	0.16435	0.0049
0.23996	0.00801	--	--	--	--	0.16336	0.00485
0.23901	0.00799	--	--	--	--	0.16236	0.0048
0.23804	0.00798	--	--	--	--	0.16137	0.00475
0.23708	0.00796	--	--	--	--	0.16037	0.00471
0.23613	0.00795	--	--	--	--	0.15938	0.00465
0.23517	0.00793	--	--	--	--	0.15839	0.00461
0.23421	0.00792	--	--	--	--	0.15739	0.00456
0.23325	0.00791	--	--	--	--	0.1564	0.00451
0.23229	0.00789	--	--	--	--	0.15541	0.00447
0.23133	0.00788	--	--	--	--	0.15441	0.00443
0.23037	0.00786	--	--	--	--	0.15342	0.00438
0.22941	0.00785	--	--	--	--	0.15242	0.00434
0.22845	0.00783	--	--	--	--	0.15143	0.00429
0.22752	0.00781	--	--	--	--	0.15043	0.00425
0.22656	0.0078	--	--	--	--	0.14944	0.00421
0.2256	0.00778	--	--	--	--	0.14845	0.00417
0.22462	0.00778	--	--	--	--	0.14745	0.00413
0.22368	0.00775	--	--	--	--	0.14646	0.00409
0.22272	0.00774	--	--	--	--	0.14546	0.00405
0.22175	0.00773	--	--	--	--	0.14447	0.00401
0.22079	0.00772	--	--	--	--	0.14347	0.00398
0.21985	0.0077	--	--	--	--	0.14248	0.00394
0.21891	0.00767	--	--	--	--	0.14148	0.0039
0.21796	0.00766	--	--	--	--	0.14049	0.00386
0.21704	0.00763	--	--	--	--	0.13949	0.00383
0.21609	0.00761	--	--	--	--	0.1385	0.00379
0.21512	0.0076	--	--	--	--	0.1375	0.00375
[truncated: 531 more rows]

## Sheet: Fig S3f
PtNi/C	0.01 M LiOH		0.1 M LiOH		1 M LiOH		0.01 M KOH		0.1 M KOH		1 M KOH
[truncated: 1,601 more rows]

[truncated: 48 more sheets: Fig S4a, Fig S4b, Fig S4c, Fig S4d, Fig S4e, Fig S4f, Fig S4g, Fig S4h, Fig S4i, Fig S5a, Fig S5b, Fig S5c, Fig S5d, Fig S5e, Fig S5f, Fig S5g, Fig S5h, Fig S5i, Fig S6a, Fig S6b …]
